# Supplementary material for: Transcriptome and miRNAome analysis reveals expression profiles of platycodin biosynthesis-related genes and their potential miRNA regulators in Platycodon grandiflorus under high-temperature stress
Source: Front Plant Sci. 2026 May 22;17:1820112. doi: 10.3389/fpls.2026.1820112 (PMC13236508; doi:10.3389/fpls.2026.1820112)
Supplement: Supplementary file 1 [file DataSheet1.zip]

Archive with 11 entries (9 files):
- Supplementary Files/
- Supplementary Files/Figure S1.jpg
- Supplementary Files/Figure S2.jpg
- Supplementary Files/PD&GA data/
- Supplementary Files/PD&GA data/GA-LC-MS.xlsx
- Supplementary Files/PD&GA data/GA-Standard Curve.pdf
- Supplementary Files/PD&GA data/PD-UPLC.xlsx
- Supplementary Files/Table S1 .xlsx
- Supplementary Files/Table S2.xlsx
- Supplementary Files/Table S3.xlsx
- Supplementary Files/Table S4 .xlsx
