# Supplementary material for: Transcriptome and miRNAome analysis reveals expression profiles of platycodin biosynthesis-related genes and their potential miRNA regulators in Platycodon grandiflorus under high-temperature stress
Source: Front Plant Sci. 2026 May 22;17:1820112. doi: 10.3389/fpls.2026.1820112 (PMC13236508; doi:10.3389/fpls.2026.1820112)
Supplement: Supplementary file 1 [file DataSheet1.zip › Supplementary Files/PD&GA data/GA-LC-MS.xlsx]

## Sheet: Peak Area
Sample	Sample File Name	Sample Type	Concentration by Area	Peak Area IS Ratio	Peak Height	Retention Time	Acquisition Time
0.1-1	0.1-1	Standard	0.07	0.047107	251	6.892	4/9/2026 10:57:26 PM
0.1-2	0.1-2	Standard	0.09	0.0555169	254	6.87	4/9/2026 11:12:56 PM
0.2-1	0.2-1	Standard	0.213	0.10654	554	6.881	4/9/2026 11:28:26 PM
0.2-2	0.2-2	Standard	0.191	0.0974211	461	6.881	4/9/2026 11:43:56 PM
0.5-1	0.5-1	Standard	0.525	0.235683	1152	6.892	4/9/2026 11:59:26 PM
0.5-2	0.5-2	Standard	0.517	0.232536	1313	6.886	4/10/2026 12:14:57 AM
1-1	1-1	Standard	0.997	0.431423	2210	6.886	4/10/2026 12:30:28 AM
1-2	1-2	Standard	1.037	0.44792	2179	6.87	4/10/2026 12:45:59 AM
2-1	2-1	Standard	2.141	0.905216	4139	6.875	4/10/2026 1:01:28 AM
2-2	2-2	Standard	2.004	0.848594	4310	6.886	4/10/2026 1:16:58 AM
5-1	5-1	Standard	5.151	2.15269	11566	6.886	4/10/2026 1:32:28 AM
5-2	5-2	Standard	5.263	2.19896	11129	6.897	4/10/2026 1:47:58 AM
10-1	10-1	Standard	10.382	4.32003	23018	6.886	4/10/2026 2:03:28 AM
10-2	10-2	Standard	10.452	4.34906	23465	6.875	4/10/2026 2:18:58 AM
20-1	20-1	Standard	20.259	8.41268	45205	6.881	4/10/2026 2:34:28 AM
20-2	20-2	Standard	20.703	8.59665	49620	6.875	4/10/2026 2:49:58 AM
50-1	50-1	Standard	50.088	20.773	121336	6.881	4/10/2026 3:05:28 AM
50-2	50-2	Standard	47.929	19.8783	113879	6.881	4/10/2026 3:20:58 AM
100-1	100-1	Standard	100.528	41.674	246201	6.881	4/10/2026 3:36:28 AM
100-2	100-2	Standard	101.412	42.0403	249457	6.881	4/10/2026 3:51:58 AM
200-1	200-1	Standard	199.652	82.748	546455	6.881	4/10/2026 4:07:29 AM
200-2	200-2	Standard	197.998	82.0624	533773	6.881	4/10/2026 4:22:59 AM
M1-1	M1-1	Unknown	0.757	0.331668	122	6.881	4/10/2026 5:09:29 AM
M1-2	M1-2	Unknown	0.743	0.325887	60	6.919	4/10/2026 5:24:59 AM
M1-3	M1-3	Unknown	0.737	0.32335	96	6.809	4/10/2026 5:40:29 AM
M2-1	M2-1	Unknown	0.54	0.24193	115	6.842	4/10/2026 5:56:00 AM
M2-2	M2-2	Unknown	0.555	0.248018	166	6.864	4/10/2026 6:11:30 AM
M2-3	M2-3	Unknown	0.543	0.243316	166	6.864	4/10/2026 6:27:00 AM

## Sheet: GA Content
Sample	Final Volume (mL)	Sample Mass (g)	GA3 Conc. (ng/mL)	GA3 Content (ng/g)
M1-1	0.4	0.2118	0.757	1.42965
M1-2	0.4	0.2097	0.743	1.41726
M1-3	0.4	0.2056	0.737	1.43385
M2-1	0.4	0.2032	0.54	1.06299
M2-2	0.4	0.2043	0.555	1.08664
M2-3	0.4	0.2091	0.543	1.03874
