# Supplementary material for: Transcriptome and miRNAome analysis reveals expression profiles of platycodin biosynthesis-related genes and their potential miRNA regulators in Platycodon grandiflorus under high-temperature stress
Source: Front Plant Sci. 2026 May 22;17:1820112. doi: 10.3389/fpls.2026.1820112 (PMC13236508; doi:10.3389/fpls.2026.1820112)
Supplement: Supplementary file 1 [file DataSheet1.zip › Supplementary Files/PD&GA data/PD-UPLC.xlsx]

## Sheet: Peak Area
Sample	Retention Time [min]	Peak Area [mV*s]	Peak Height [mV]	Peak Width [min]
0.1	5.17562	10.1128	0.945798	0.178206
0.2	5.18408	26.0548	3.24992	0.133618
0.4	5.15132	40.8144	5.11905	0.0995188
0.6	5.24721	63.9247	7.20685	0.109483
0.8	6.23604	86.4552	8.65177	0.166546
1	5.20128	105.83	10.9231	0.116034
M1-1	5.61212	64.2915	6.28204	0.121399
M1-2	5.5326	73.5879	6.89632	0.177843
M1-3	5.991	70.9868	8.00884	0.147726
M1-3	6.20762	70.2177	7.36354	0.158931
M1-3	6.29139	70.6513	8.3934	0.140291
M1-3	6.25145	71.9618	9.80368	0.122338
M1-3	6.26685	71.0733	8.61692	0.137468
M1-3	5.84995	71.9987	7.15718	0.167661
M2-1	5.22848	95.4495	11.1937	0.106482
M2-2	5.21678	93.1594	11.8129	0.131437
M2-3	5.19763	95.9223	12.1838	0.131215

## Sheet: Standard Curve
Concentration(mg/ml)	Peak Area Ratio
0.1	10.1128
0.2	26.0548
0.4	40.8144
0.6	63.9247
0.8	86.4552
1	105.83

## Sheet: PD Content
Sample	Peak Area	Final Volume (mL)	Sample Mass (g)	Platycodin D Conc. (mg/mL)	Platycodin D Content (mg/g)
M1-1	64.2915	1	0.5051	0.600263	1.1884
M1-2	73.5879	1	0.5058	0.688978	1.36215
M1-3	70.9868	1	0.5064	0.664156	1.31152
M2-1	95.4495	1	0.5132	0.897601	1.74903
M2-2	93.1594	1	0.5121	0.875746	1.71011
M2-3	95.9223	1	0.5136	0.902112	1.75645
