# Supplementary material for: Transcriptome and miRNAome analysis reveals expression profiles of platycodin biosynthesis-related genes and their potential miRNA regulators in Platycodon grandiflorus under high-temperature stress
Source: Front Plant Sci. 2026 May 22;17:1820112. doi: 10.3389/fpls.2026.1820112 (PMC13236508; doi:10.3389/fpls.2026.1820112)
Supplement: Supplementary file 1 [file DataSheet1.zip › Supplementary Files/Table S1 .xlsx]

## Sheet: gene
gene ID	left primer 1	right primer 1
PGRA_00545	CCACAGCCAATGGAGGGATT	AACTGTTCCTGCCTCTGCTC
PGRA_00421	TGAAGACACATCGACGGACG	CGAACTCAGGAGGGTTCCAC
PGRA_07048	TTCCGTGAAGGGGAGATTGC	CGAAGCTTTCCCCAGTGGAT
PGRA_09213	CCGGGCAGCAAAATTGTTGA	TCGTGGTCAAGAACAGGACG
PGRA_05450	GGGGACCGAGAATCTGCATT	GAATACGACGGCGAAAGTGC
PGRA_07204	CTGCTTGCTCAACATCCGTG	CGGCAATCATGAGAAGCGTG
PGRA_03822	CGTCGAAGTTCTAGGTCCCG	CACGGTACCTGTCACGTTCA
PGRA_04504	GAGTTTCCAGGCGCTCTGAT	TCTCATGCCATCACGGTCAC
PGRA_05992	ATAGCTACAGCCCCTCACCA	TCAGAGGACCAAACTCCCGA
PGRA_07650	GGACCCCTGAAGAAAGAGCC	AAAGAAGGTCACCGCTAGGC
PGRA_21221	AGCCGACTTGGACAAGACTG	TACCACCCATAGTTGGCTGC
PGRA_19404	ATGCCGGAAAGAATGGACGT	TTCTCCACACCACCATACGC
PGRA_08230（BGLU11）	AGTACCGGTCGTTTGAGCAG	CTCGACCGTCCTTATCAGCC
PGRA_12150	GGGATTGCCGGTCTTACCAA	TCCCTTTTATCAACCCGGGC
PGRA_06175	GATGCTACCTCCGAGACTGC	GCGGTGGTGCTTGATTGTTT
PGRA_02490	CGAGCCATCATCGACCTGAA	TCCAACCCCACAACAAGCTT
PGRA_04019	CCGGGTGGTTGGACCTTTAA	CTGCAGATGTCGTATCCCCC
PGRA_09650	TCGGGCAGAAGGTGGATCTA	CGTCGTCGGCGTTCTGTATA

## Sheet: miRNA
miRNA ID	FORWARD	REVERSE	RT Primer
pgy-miR395b-3	CGCTGAAGTGTTTGGGG	ATCCAGTGCAGGGTCCGAGG	GTCGTATCCAGTGCAGGGTCCGAGGTATTCGCACTGGATACGACGAGTTC
GWHARYT00000233_0-5p	GCGCTGGTGTTGTGTGT	ATCCAGTGCAGGGTCCGAGG	GTCGTATCCAGTGCAGGGTCCGAGGTATTCGCACTGGATACGACAACTCAC
GWHARYT00000002_1488-3p	CGCGCACTTCACTATCGTTA	ATCCAGTGCAGGGTCCGAGG	GTCGTATCCAGTGCAGGGTCCGAGGTATTCGCACTGGATACGACTAGCGA
GWHARYT00000486_0-5p	GCGCTGGTGTTGTGTGT	ATCCAGTGCAGGGTCCGAGG	GTCGTATCCAGTGCAGGGTCCGAGGTATTCGCACTGGATACGACAACTCAC
pgy-miR408-1	GCTGCACTGCCTCTTCC	ATCCAGTGCAGGGTCCGAGG	GTCGTATCCAGTGCAGGGTCCGAGGTATTCGCACTGGATACGACAGCCAG
GWHARYT00000005_3359-5p	CGCCCTTCCATCACAGTC	ATCCAGTGCAGGGTCCGAGG	GTCGTATCCAGTGCAGGGTCCGAGGTATTCGCACTGGATACGACAGGCCA
