# Supplementary material for: Transcriptome and miRNAome analysis reveals expression profiles of platycodin biosynthesis-related genes and their potential miRNA regulators in Platycodon grandiflorus under high-temperature stress
Source: Front Plant Sci. 2026 May 22;17:1820112. doi: 10.3389/fpls.2026.1820112 (PMC13236508; doi:10.3389/fpls.2026.1820112)
Supplement: Supplementary file 1 [file DataSheet1.zip › Supplementary Files/Table S2.xlsx]

## Sheet: 1h_vs_0h
1h_vs_0h.GO.Enrichment
GO_level_1	GO	Description	P-value	Adjusted P-value	All_index	Count_all
Molecular function	GO:0051082	unfolded protein binding	1.38278e-09	1.04677e-06	PGRA_00167;PGRA_01886;PGRA_03045;PGRA_06212;PGRA_06741;PGRA_07868;PGRA_08285;PGRA_10662;PGRA_10673;PGRA_12734;PGRA_12827;PGRA_13185;PGRA_13262;PGRA_14460;PGRA_16149;PGRA_16599;PGRA_16712;PGRA_18081;PGRA_18488;PGRA_18608;PGRA_19567;PGRA_20853;PGRA_21781;novel.5267;PGRA_09784;PGRA_04610;PGRA_03326;PGRA_18630;PGRA_16929;PGRA_14138;PGRA_02905;PGRA_19895;PGRA_17993;PGRA_03130;PGRA_14922;PGRA_15990;PGR…	46
Molecular function	GO:0020037	heme binding	4.07238e-09	1.54139e-06	PGRA_02906;PGRA_12274;PGRA_16288;PGRA_20663;PGRA_21585;PGRA_21871;PGRA_04012;PGRA_12513;PGRA_19859;PGRA_08185;novel.8710;PGRA_09498;PGRA_10097;PGRA_06426;PGRA_11850;PGRA_09895;novel.1430;PGRA_06840;PGRA_18453;PGRA_04461;PGRA_06640;PGRA_20946;PGRA_13400;PGRA_04563;PGRA_08877;PGRA_09274;PGRA_10592;PGRA_02269;PGRA_15928;PGRA_11715;PGRA_15387;PGRA_17154;PGRA_03210;PGRA_12309;PGRA_18298;PGRA_10127;PGR…	99
Molecular function	GO:0043531	ADP binding	9.99979e-09	2.52328e-06	PGRA_08659;PGRA_19176;novel.6092;PGRA_20927;PGRA_14872;PGRA_18499;novel.6164;PGRA_02647;novel.6180;PGRA_18506;PGRA_05329;PGRA_21969;PGRA_14447;PGRA_04313;PGRA_02162;novel.8934;novel.733;PGRA_11899;PGRA_11123;PGRA_01269;PGRA_03180;PGRA_07109;PGRA_09884;PGRA_14162;novel.6174;PGRA_18626;PGRA_04294;PGRA_16503;novel.6184;novel.7833;novel.6173;PGRA_06363;PGRA_13847;PGRA_07172;PGRA_08703;PGRA_09484;PGRA…	58
Biological process	GO:0006457	protein folding	1.64391e-08	3.60839e-05	PGRA_00167;PGRA_00212;PGRA_01886;PGRA_03045;PGRA_06212;PGRA_06741;PGRA_07506;PGRA_07868;PGRA_09281;PGRA_09674;PGRA_10405;PGRA_10662;PGRA_10673;PGRA_12734;PGRA_12827;PGRA_13185;PGRA_13262;PGRA_14460;PGRA_14608;PGRA_15238;PGRA_15294;PGRA_16149;PGRA_16599;PGRA_16712;PGRA_17775;PGRA_17887;PGRA_18048;PGRA_18081;PGRA_18488;PGRA_18608;PGRA_19567;PGRA_19761;PGRA_20598;PGRA_20853;PGRA_21440;PGRA_21781;nov…	68
Cellular component	GO:0048046	apoplast	1.74431e-08	6.4714e-06	PGRA_00212;PGRA_04850;PGRA_07943;PGRA_08005;PGRA_08645;PGRA_18081;PGRA_20328;PGRA_18392;PGRA_03118;PGRA_00594;PGRA_07305;novel.4977;PGRA_18258;PGRA_02621;PGRA_06544;PGRA_20074;novel.4216;PGRA_06550;PGRA_18969;PGRA_13375;PGRA_17703;PGRA_01680;PGRA_20927;novel.3126;PGRA_06524;PGRA_06686;PGRA_00770;PGRA_05973;PGRA_06128;PGRA_05763;PGRA_11593;PGRA_16508;PGRA_10365;PGRA_16795;PGRA_16339;PGRA_00378;PGR…	100
Molecular function	GO:0016705	oxidoreductase activity, acting on paired donors, with incorporation or reduction of molecular oxygen	3.15456e-08	5.97e-06	PGRA_05175;PGRA_20663;PGRA_21585;PGRA_21871;PGRA_12513;PGRA_15736;PGRA_11023;PGRA_01303;PGRA_19859;novel.8710;PGRA_18690;PGRA_17128;PGRA_10097;PGRA_19163;PGRA_06426;PGRA_11850;PGRA_09145;novel.1430;PGRA_06840;PGRA_09047;PGRA_19499;PGRA_05105;novel.6975;PGRA_18219;PGRA_18453;PGRA_17453;PGRA_06640;PGRA_20946;PGRA_04563;novel.7078;PGRA_09274;PGRA_10592;PGRA_02269;PGRA_15928;PGRA_04914;PGRA_11715;PGR…	118
Biological process	GO:0042742	defense response to bacterium	6.00555e-08	6.02325e-05	PGRA_00267;PGRA_01116;PGRA_03987;PGRA_05500;PGRA_06660;PGRA_10906;PGRA_12226;PGRA_12274;PGRA_16257;PGRA_16669;PGRA_16894;PGRA_18417;PGRA_20146;PGRA_21816;PGRA_01712;PGRA_02863;PGRA_19435;PGRA_21681;PGRA_00629;PGRA_09486;PGRA_16621;PGRA_18258;PGRA_20342;PGRA_11290;PGRA_07043;PGRA_18416;PGRA_01192;PGRA_09726;PGRA_11322;PGRA_17449;novel.2021;PGRA_11780;PGRA_05419;novel.1420;PGRA_19514;PGRA_09145;PGR…	115
Molecular function	GO:0046906	tetrapyrrole binding	6.81537e-08	1.03185e-05	PGRA_02906;PGRA_03121;PGRA_05804;PGRA_12274;PGRA_16288;PGRA_20663;PGRA_21585;PGRA_21871;novel.2074;PGRA_04012;PGRA_12513;PGRA_19859;PGRA_08185;novel.8710;PGRA_09498;PGRA_10097;PGRA_06426;PGRA_11850;PGRA_09895;novel.1430;PGRA_06840;PGRA_18453;PGRA_04461;PGRA_06640;PGRA_20946;PGRA_13400;PGRA_04563;PGRA_08877;PGRA_09274;PGRA_10592;PGRA_02269;PGRA_15928;PGRA_11715;PGRA_15387;PGRA_17154;PGRA_03210;PGR…	104
Biological process	GO:0000160	phosphorelay signal transduction system	9.40426e-08	6.02325e-05	PGRA_12226;PGRA_12666;PGRA_12763;PGRA_18782;PGRA_12631;PGRA_03136;PGRA_12500;PGRA_08793;PGRA_00852;PGRA_03509;PGRA_19514;PGRA_14580;PGRA_09495;PGRA_04141;PGRA_00630;PGRA_16523;PGRA_10294;PGRA_02401;PGRA_16859;novel.1480;PGRA_06641;PGRA_12058;PGRA_11742;PGRA_06042;PGRA_13466;PGRA_04414;novel.7920;PGRA_13874;PGRA_00237;PGRA_16270;PGRA_03377;PGRA_04557;PGRA_13314;novel.6693;PGRA_14888;novel.94;PGRA_…	77
Biological process	GO:0045087	innate immune response	1.09763e-07	6.02325e-05	PGRA_05500;PGRA_12226;PGRA_17529;PGRA_08192;PGRA_11290;PGRA_09726;novel.6092;PGRA_21228;PGRA_02401;novel.6180;PGRA_18506;PGRA_13833;PGRA_13144;PGRA_08941;PGRA_04900;PGRA_21721;PGRA_20878;PGRA_12058;PGRA_06042;PGRA_11760;PGRA_16270;PGRA_06291;PGRA_14699;PGRA_05037;PGRA_08777;PGRA_21659;PGRA_01692;PGRA_06993;PGRA_18192;PGRA_16395;PGRA_19100;novel.8032;PGRA_18626;PGRA_15175;PGRA_07933;PGRA_09885;PGR…	85
Biological process	GO:0050832	defense response to fungus	1.65696e-07	7.27407e-05	PGRA_00267;PGRA_03987;PGRA_05299;PGRA_05317;PGRA_05500;PGRA_06211;PGRA_06631;PGRA_07943;PGRA_08612;PGRA_12192;PGRA_15238;PGRA_15294;PGRA_16669;PGRA_18084;PGRA_20146;PGRA_16350;PGRA_12453;PGRA_12631;PGRA_04996;PGRA_03136;PGRA_07584;PGRA_19176;PGRA_20342;PGRA_11290;PGRA_11318;PGRA_17449;novel.6092;novel.2021;PGRA_21228;PGRA_07809;PGRA_18499;novel.6164;PGRA_02401;PGRA_04461;PGRA_02647;novel.6180;PGR…	110
Biological process	GO:0002376	immune system process	2.71754e-07	9.94167e-05	PGRA_05500;PGRA_12226;PGRA_17529;PGRA_08192;PGRA_20342;PGRA_11290;PGRA_07043;PGRA_09726;PGRA_17449;novel.6092;PGRA_21228;PGRA_02401;PGRA_05561;novel.6180;novel.6104;PGRA_18506;PGRA_13833;PGRA_13144;PGRA_08941;PGRA_04900;PGRA_21721;PGRA_20878;PGRA_12058;PGRA_06042;PGRA_03976;PGRA_11760;PGRA_16270;PGRA_06291;PGRA_04313;PGRA_14699;PGRA_05037;PGRA_08777;PGRA_21659;PGRA_01692;PGRA_06993;PGRA_21626;PGR…	96
Biological process	GO:0009408	response to heat	3.55168e-07	0.000111371	PGRA_00167;PGRA_00447;PGRA_01259;PGRA_01738;PGRA_03045;PGRA_03987;PGRA_06212;PGRA_09245;PGRA_09344;PGRA_09674;PGRA_10405;PGRA_10662;PGRA_10673;PGRA_12536;PGRA_14460;PGRA_14608;PGRA_15238;PGRA_15294;PGRA_16149;PGRA_16599;PGRA_16712;PGRA_17452;PGRA_17768;PGRA_17887;PGRA_18488;PGRA_18570;PGRA_18608;PGRA_19567;PGRA_19761;PGRA_20853;PGRA_21781;novel.5267;PGRA_09784;PGRA_03326;PGRA_16929;PGRA_19435;PGR…	74
Biological process	GO:0031349	positive regulation of defense response	4.17756e-07	0.000114622	PGRA_12226;PGRA_18417;PGRA_20426;PGRA_18340;PGRA_19435;PGRA_21681;PGRA_01192;novel.2021;novel.1420;PGRA_21228;PGRA_17777;PGRA_02401;PGRA_13833;PGRA_06042;PGRA_21926;PGRA_03340;PGRA_20494;PGRA_21499;PGRA_05037;PGRA_08777;PGRA_01692;PGRA_05789;PGRA_11141;PGRA_18192;PGRA_20175;PGRA_08143;PGRA_08395;PGRA_20098;PGRA_11551;PGRA_15945;PGRA_03725;PGRA_04283;novel.9254;PGRA_00843;PGRA_19494;PGRA_07317;PGR…	41
Biological process	GO:0006955	immune response	5.18131e-07	0.000126366	PGRA_05500;PGRA_12226;PGRA_17529;PGRA_08192;PGRA_20342;PGRA_11290;PGRA_07043;PGRA_09726;PGRA_17449;novel.6092;PGRA_21228;PGRA_02401;novel.6180;PGRA_18506;PGRA_13833;PGRA_13144;PGRA_08941;PGRA_04900;PGRA_21721;PGRA_20878;PGRA_12058;PGRA_06042;PGRA_03976;PGRA_11760;PGRA_16270;PGRA_06291;PGRA_04313;PGRA_14699;PGRA_05037;PGRA_08777;PGRA_21659;PGRA_01692;PGRA_06993;PGRA_21626;PGRA_18192;PGRA_16395;PGR…	93
Biological process	GO:0009873	ethylene-activated signaling pathway	6.15504e-07	0.000135103	PGRA_12226;PGRA_12666;PGRA_12763;PGRA_18782;PGRA_12631;PGRA_03136;PGRA_12500;PGRA_08793;PGRA_00852;PGRA_03509;PGRA_19514;PGRA_14580;PGRA_04141;PGRA_00630;PGRA_16523;PGRA_10294;PGRA_02401;PGRA_16859;novel.1480;PGRA_06641;PGRA_12058;PGRA_11742;PGRA_06042;PGRA_13466;PGRA_04414;novel.7920;PGRA_13874;PGRA_00237;PGRA_16270;PGRA_04557;PGRA_13314;novel.6693;PGRA_14888;novel.94;PGRA_15010;novel.3744;PGRA_…	68
Molecular function	GO:0015925	galactosidase activity	7.05901e-07	8.90612e-05	PGRA_14821;PGRA_15180;PGRA_20462;novel.3001;novel.2999;PGRA_20741;novel.3126;PGRA_05973;PGRA_08904;novel.539;novel.418;PGRA_19816;PGRA_19144;PGRA_07253;novel.3003;PGRA_20680;PGRA_16186;novel.417;PGRA_11690;novel.348;novel.2801;PGRA_08213;PGRA_05873;novel.544;PGRA_03329	25
Biological process	GO:0071369	cellular response to ethylene stimulus	1.17229e-06	0.000233924	PGRA_12226;PGRA_12666;PGRA_12763;PGRA_18782;PGRA_12631;PGRA_03136;PGRA_12500;PGRA_08793;PGRA_00852;PGRA_03509;PGRA_19514;PGRA_14580;PGRA_04141;PGRA_00630;PGRA_16523;PGRA_10294;PGRA_02401;PGRA_16859;novel.1480;PGRA_06641;PGRA_12058;PGRA_11742;PGRA_06042;PGRA_13466;PGRA_04414;novel.7920;PGRA_13874;PGRA_00237;PGRA_16270;PGRA_04557;PGRA_13314;novel.6693;PGRA_14888;novel.94;PGRA_15010;novel.3744;PGRA_…	68
Molecular function	GO:0030246	carbohydrate binding	1.41277e-06	0.000152781	PGRA_18630;PGRA_00594;PGRA_01303;novel.4977;PGRA_19637;PGRA_06550;PGRA_20462;PGRA_03213;PGRA_13375;PGRA_11780;novel.3126;PGRA_10296;PGRA_03134;PGRA_08619;PGRA_05973;PGRA_18219;PGRA_17453;PGRA_08865;PGRA_06128;PGRA_19812;PGRA_01412;PGRA_01030;PGRA_06141;PGRA_15832;PGRA_21721;PGRA_15179;PGRA_06775;PGRA_20878;PGRA_04914;novel.8613;novel.8686;PGRA_10365;PGRA_02786;PGRA_18835;PGRA_00607;PGRA_02769;PGR…	91
Biological process	GO:0036294	cellular response to decreased oxygen levels	1.51711e-06	0.000251989	PGRA_00267;PGRA_01259;PGRA_04824;PGRA_05256;PGRA_06660;PGRA_08848;PGRA_12192;PGRA_12226;PGRA_12274;PGRA_12368;PGRA_14460;PGRA_16393;PGRA_18570;PGRA_18782;PGRA_20128;PGRA_20182;PGRA_20853;PGRA_21904;PGRA_05651;PGRA_00347;PGRA_06448;PGRA_00348;PGRA_04879;PGRA_02347;PGRA_20834;PGRA_09145;PGRA_12451;PGRA_02996;PGRA_02401;PGRA_20007;PGRA_15990;PGRA_17734;PGRA_06042;PGRA_19686;PGRA_03163;PGRA_00237;PGR…	48
Biological process	GO:0071453	cellular response to oxygen levels	1.51711e-06	0.000251989	PGRA_00267;PGRA_01259;PGRA_04824;PGRA_05256;PGRA_06660;PGRA_08848;PGRA_12192;PGRA_12226;PGRA_12274;PGRA_12368;PGRA_14460;PGRA_16393;PGRA_18570;PGRA_18782;PGRA_20128;PGRA_20182;PGRA_20853;PGRA_21904;PGRA_05651;PGRA_00347;PGRA_06448;PGRA_00348;PGRA_04879;PGRA_02347;PGRA_20834;PGRA_09145;PGRA_12451;PGRA_02996;PGRA_02401;PGRA_20007;PGRA_15990;PGRA_17734;PGRA_06042;PGRA_19686;PGRA_03163;PGRA_00237;PGR…	48
Biological process	GO:0032103	positive regulation of response to external stimulus	1.60722e-06	0.000251989	PGRA_12226;PGRA_18417;PGRA_19435;PGRA_21681;PGRA_01192;novel.2021;novel.1420;PGRA_21228;PGRA_02401;PGRA_13833;PGRA_06042;PGRA_21926;PGRA_03340;PGRA_20494;PGRA_21499;PGRA_05037;PGRA_08777;PGRA_01692;PGRA_05789;PGRA_11141;PGRA_18192;PGRA_20175;PGRA_08143;PGRA_08395;PGRA_20098;PGRA_11551;PGRA_15945;PGRA_03725;PGRA_04283;novel.9254;PGRA_00843;PGRA_19762;PGRA_19494;PGRA_07317;PGRA_00726;PGRA_05942;PGR…	39
Biological process	GO:0002833	positive regulation of response to biotic stimulus	2.17552e-06	0.000318351	PGRA_12226;PGRA_18417;PGRA_19435;PGRA_21681;PGRA_01192;novel.2021;novel.1420;PGRA_21228;PGRA_02401;PGRA_13833;PGRA_06042;PGRA_21926;PGRA_03340;PGRA_20494;PGRA_21499;PGRA_05037;PGRA_08777;PGRA_01692;PGRA_05789;PGRA_11141;PGRA_18192;PGRA_20175;PGRA_08143;PGRA_08395;PGRA_20098;PGRA_11551;PGRA_15945;PGRA_03725;PGRA_04283;novel.9254;PGRA_00843;PGRA_19494;PGRA_07317;PGRA_00726;PGRA_05942;PGRA_07380;PGR…	38
Biological process	GO:0071456	cellular response to hypoxia	2.49978e-06	0.000342938	PGRA_00267;PGRA_01259;PGRA_04824;PGRA_05256;PGRA_06660;PGRA_08848;PGRA_12192;PGRA_12226;PGRA_12274;PGRA_12368;PGRA_14460;PGRA_16393;PGRA_18570;PGRA_18782;PGRA_20128;PGRA_20182;PGRA_20853;PGRA_21904;PGRA_05651;PGRA_00347;PGRA_06448;PGRA_00348;PGRA_04879;PGRA_02347;PGRA_09145;PGRA_12451;PGRA_02996;PGRA_02401;PGRA_20007;PGRA_15990;PGRA_17734;PGRA_06042;PGRA_19686;PGRA_03163;PGRA_00237;PGRA_09929;PGR…	47
Molecular function	GO:0140662	ATP-dependent protein folding chaperone	2.72891e-06	0.000258223	PGRA_00167;PGRA_00212;PGRA_01886;PGRA_08285;PGRA_11081;PGRA_13185;PGRA_16149;PGRA_16712;PGRA_17775;PGRA_18048;PGRA_18081;PGRA_19761;PGRA_20598;PGRA_21781;PGRA_04610;PGRA_16929;PGRA_14138;PGRA_02905;PGRA_14922;PGRA_06202;PGRA_12599;PGRA_20894;PGRA_10761;novel.4130;PGRA_18263;PGRA_04654;novel.1854;novel.4803;PGRA_11975	29
Biological process	GO:0031347	regulation of defense response	3.1032e-06	0.000400677	PGRA_05299;PGRA_05317;PGRA_10906;PGRA_12226;PGRA_12634;PGRA_16669;PGRA_16894;PGRA_18417;PGRA_20146;PGRA_20426;PGRA_21816;PGRA_15265;PGRA_18340;PGRA_19435;PGRA_21681;PGRA_11290;PGRA_21290;PGRA_01192;PGRA_15716;novel.2021;novel.1420;PGRA_21228;PGRA_17777;PGRA_11589;PGRA_14158;PGRA_02401;PGRA_13833;PGRA_17380;PGRA_12058;PGRA_06042;PGRA_21926;PGRA_03340;PGRA_09005;PGRA_16270;PGRA_20494;PGRA_21499;PGR…	86
Molecular function	GO:0004497	monooxygenase activity	4.85761e-06	0.000408579	PGRA_20663;PGRA_21585;PGRA_21871;PGRA_12513;PGRA_08406;PGRA_01303;PGRA_19859;novel.8710;PGRA_10097;PGRA_06426;PGRA_11850;PGRA_09145;PGRA_17667;novel.1430;PGRA_06840;PGRA_19499;PGRA_18453;PGRA_06640;PGRA_20946;PGRA_04563;PGRA_09274;PGRA_10592;PGRA_02269;PGRA_15928;PGRA_04914;PGRA_11715;PGRA_15387;PGRA_17154;PGRA_03210;PGRA_12309;PGRA_18298;PGRA_05450;PGRA_20049;PGRA_13053;PGRA_16594;novel.7930;PGR…	85
Biological process	GO:0036293	response to decreased oxygen levels	5.16879e-06	0.000630305	PGRA_00267;PGRA_01259;PGRA_04824;PGRA_05256;PGRA_06660;PGRA_08848;PGRA_12192;PGRA_12226;PGRA_12274;PGRA_12368;PGRA_14460;PGRA_16393;PGRA_18570;PGRA_18782;PGRA_20128;PGRA_20182;PGRA_20853;PGRA_21904;PGRA_05651;PGRA_00347;PGRA_06448;PGRA_00348;PGRA_04879;PGRA_02347;PGRA_20834;PGRA_09145;PGRA_12451;PGRA_02996;PGRA_02401;PGRA_20007;PGRA_15990;PGRA_17734;PGRA_06042;PGRA_19686;PGRA_03163;PGRA_00237;PGR…	54
Biological process	GO:0042026	protein refolding	5.73235e-06	0.000662237	PGRA_00167;PGRA_00212;PGRA_01886;PGRA_10405;PGRA_13185;PGRA_14608;PGRA_16149;PGRA_16712;PGRA_17775;PGRA_18048;PGRA_20598;PGRA_16929;PGRA_19895;PGRA_17993;PGRA_03130;PGRA_06202;PGRA_20894;PGRA_10761;novel.4130;PGRA_18263;PGRA_04654;novel.4803	22
Biological process	GO:0070482	response to oxygen levels	6.12436e-06	0.000672149	PGRA_00267;PGRA_01259;PGRA_04824;PGRA_05256;PGRA_06660;PGRA_08848;PGRA_12192;PGRA_12226;PGRA_12274;PGRA_12368;PGRA_14460;PGRA_16393;PGRA_18570;PGRA_18782;PGRA_20128;PGRA_20182;PGRA_20853;PGRA_21904;PGRA_05651;PGRA_00347;PGRA_06448;PGRA_00348;PGRA_04879;PGRA_02347;PGRA_20834;PGRA_09145;PGRA_12451;PGRA_02996;PGRA_02401;PGRA_20007;PGRA_15990;PGRA_17734;PGRA_06042;PGRA_19686;PGRA_03163;PGRA_00237;PGR…	54
Molecular function	GO:0005506	iron ion binding	7.90192e-06	0.000598176	PGRA_00416;PGRA_20663;PGRA_21585;PGRA_21871;PGRA_12513;PGRA_08406;PGRA_19859;novel.8710;PGRA_03130;PGRA_10097;PGRA_06426;PGRA_11850;novel.1430;PGRA_11791;PGRA_06840;PGRA_19499;PGRA_18453;PGRA_06640;PGRA_20946;PGRA_04563;PGRA_09274;PGRA_10592;novel.587;PGRA_02269;PGRA_15928;PGRA_11715;PGRA_15387;PGRA_17154;PGRA_03210;PGRA_12309;PGRA_18298;PGRA_05450;PGRA_20049;PGRA_13053;PGRA_16594;novel.7930;PGRA…	87
Molecular function	GO:0005516	calmodulin binding	8.91813e-06	0.00061373	PGRA_15238;PGRA_15294;PGRA_16393;PGRA_17887;PGRA_21440;PGRA_12884;PGRA_07015;PGRA_07852;PGRA_03883;PGRA_06448;PGRA_01848;PGRA_06531;PGRA_03213;PGRA_11241;PGRA_13433;PGRA_03134;PGRA_16544;PGRA_16200;PGRA_08865;PGRA_12476;PGRA_19812;PGRA_01030;PGRA_06141;PGRA_21721;PGRA_20878;PGRA_05085;PGRA_04656;PGRA_06291;PGRA_02769;PGRA_19747;novel.7069;novel.5660;PGRA_02586;novel.6943;PGRA_20069;PGRA_02391;PGR…	68
Molecular function	GO:0005509	calcium ion binding	1.71693e-05	0.00106252	PGRA_04824;PGRA_06243;PGRA_07905;PGRA_10266;PGRA_10906;PGRA_21474;PGRA_18630;PGRA_07015;PGRA_00589;PGRA_05872;PGRA_18899;PGRA_00160;PGRA_00078;PGRA_12386;PGRA_02347;PGRA_03208;PGRA_06769;PGRA_06531;PGRA_06873;novel.5724;PGRA_05930;PGRA_06924;PGRA_01587;PGRA_02996;PGRA_05235;PGRA_04656;PGRA_10379;PGRA_02067;PGRA_15550;novel.8616;PGRA_11141;PGRA_00909;PGRA_20483;PGRA_14885;novel.8865;PGRA_19759;PGR…	66
Molecular function	GO:0003953	NAD+ nucleosidase activity	2.10539e-05	0.00106252	novel.6092;PGRA_18499;novel.6164;novel.6180;PGRA_18506;PGRA_02162;novel.733;PGRA_09884;PGRA_14162;novel.6174;novel.6184;novel.6173;PGRA_06363;PGRA_07172;PGRA_08703;novel.2365;PGRA_09963;novel.6229;PGRA_10579;PGRA_07478;novel.6234;PGRA_07674;novel.2361;PGRA_13726	24
Molecular function	GO:0050135	NAD(P)+ nucleosidase activity	2.10539e-05	0.00106252	novel.6092;PGRA_18499;novel.6164;novel.6180;PGRA_18506;PGRA_02162;novel.733;PGRA_09884;PGRA_14162;novel.6174;novel.6184;novel.6173;PGRA_06363;PGRA_07172;PGRA_08703;novel.2365;PGRA_09963;novel.6229;PGRA_10579;PGRA_07478;novel.6234;PGRA_07674;novel.2361;PGRA_13726	24
Molecular function	GO:0061809	NAD+ nucleotidase, cyclic ADP-ribose generating	2.10539e-05	0.00106252	novel.6092;PGRA_18499;novel.6164;novel.6180;PGRA_18506;PGRA_02162;novel.733;PGRA_09884;PGRA_14162;novel.6174;novel.6184;novel.6173;PGRA_06363;PGRA_07172;PGRA_08703;novel.2365;PGRA_09963;novel.6229;PGRA_10579;PGRA_07478;novel.6234;PGRA_07674;novel.2361;PGRA_13726	24
Molecular function	GO:0044183	protein folding chaperone	3.06289e-05	0.00139684	PGRA_00167;PGRA_00212;PGRA_01886;PGRA_08285;PGRA_11081;PGRA_13185;PGRA_16149;PGRA_16712;PGRA_17775;PGRA_18048;PGRA_18081;PGRA_19761;PGRA_20598;PGRA_21781;PGRA_04610;PGRA_16929;PGRA_14138;PGRA_02905;PGRA_14922;PGRA_06202;PGRA_12599;PGRA_20894;PGRA_10761;novel.4130;PGRA_18263;PGRA_04654;PGRA_13894;novel.1854;novel.4803;PGRA_11975	30
Molecular function	GO:0004565	beta-galactosidase activity	3.13689e-05	0.00139684	PGRA_14821;PGRA_20462;novel.3001;novel.2999;novel.3126;PGRA_05973;PGRA_08904;novel.539;novel.418;PGRA_19816;novel.3003;PGRA_20680;PGRA_16186;novel.417;novel.348;novel.2801;PGRA_08213;PGRA_05873;novel.544	19
Molecular function	GO:0031625	ubiquitin protein ligase binding	4.86924e-05	0.00196279	PGRA_01301;PGRA_16712;novel.1599;PGRA_10023;PGRA_03213;PGRA_13486;PGRA_09961;PGRA_03134;PGRA_08865;PGRA_19812;PGRA_01030;PGRA_06141;PGRA_02769;novel.7069;novel.5660;novel.6943;novel.5673;PGRA_13494;novel.5669;PGRA_21110;novel.8185;PGRA_01186;novel.2070;novel.3987;PGRA_07028;PGRA_21881;PGRA_10377;PGRA_05079;novel.7065;PGRA_13409;PGRA_02704;novel.5674;PGRA_08068	33
Molecular function	GO:0004620	phospholipase activity	4.92642e-05	0.00196279	PGRA_05256;PGRA_16793;PGRA_18340;PGRA_06203;PGRA_04879;PGRA_19804;PGRA_17777;PGRA_01587;PGRA_13476;PGRA_00905;PGRA_16856;PGRA_03938;PGRA_18448;PGRA_07829;novel.2963;PGRA_00909;PGRA_02165;PGRA_07695;PGRA_10746;PGRA_00889;PGRA_18148;PGRA_13091;PGRA_10692;PGRA_15903;PGRA_16882	25
Molecular function	GO:0044389	ubiquitin-like protein ligase binding	6.74613e-05	0.00255341	PGRA_01301;PGRA_16712;novel.1599;PGRA_10023;PGRA_03213;PGRA_13486;PGRA_09961;PGRA_17345;PGRA_03134;PGRA_08865;PGRA_19812;PGRA_01030;PGRA_06141;PGRA_02769;novel.7069;novel.5660;novel.6943;novel.5673;PGRA_13494;novel.5669;PGRA_21110;novel.8185;PGRA_01186;novel.2070;novel.3987;PGRA_07028;PGRA_21881;PGRA_10377;PGRA_05079;novel.7065;PGRA_13409;PGRA_02704;novel.5674;PGRA_08068	34
Cellular component	GO:0031226	intrinsic component of plasma membrane	0.000516968	0.0958975	PGRA_05500;PGRA_06660;PGRA_14106;PGRA_12884;PGRA_14643;PGRA_06544;PGRA_14452;PGRA_01848;novel.2021;PGRA_16752;PGRA_08953;PGRA_05611;PGRA_00678;PGRA_02934;PGRA_13471;PGRA_17508;PGRA_07256;PGRA_04900;PGRA_21673;PGRA_15196;PGRA_19814;PGRA_01084;PGRA_00552;PGRA_07329;PGRA_15285;PGRA_16795;PGRA_17536;PGRA_17269;novel.2659;PGRA_00392;PGRA_08065;PGRA_18507;PGRA_19914;PGRA_14753;PGRA_06246;PGRA_03725;PGR…	65
Cellular component	GO:0043680	filiform apparatus	0.00145658	0.18013	PGRA_12631;PGRA_03136;novel.1480;PGRA_04557;novel.6139;novel.1487;PGRA_15530;PGRA_01316	8
Cellular component	GO:0005887	integral component of plasma membrane	0.00566104	0.404043	PGRA_14106;PGRA_12884;PGRA_14452;PGRA_01848;novel.2021;PGRA_16752;PGRA_08953;PGRA_00678;PGRA_02934;PGRA_21673;PGRA_19814;PGRA_01084;PGRA_00552;PGRA_17536;PGRA_17269;novel.2659;PGRA_00392;PGRA_18507;PGRA_19914;PGRA_03725;PGRA_04283;novel.2353;PGRA_06697;novel.4973;PGRA_06896;novel.5875;novel.3622;PGRA_03481;PGRA_19346	29
Cellular component	GO:0031225	anchored component of membrane	0.00625459	0.404043	PGRA_01261;PGRA_05500;PGRA_06660;PGRA_07943;PGRA_14643;PGRA_06544;PGRA_05611;PGRA_09055;PGRA_13471;PGRA_17508;PGRA_07256;PGRA_04900;PGRA_15196;PGRA_16909;PGRA_17888;PGRA_07329;PGRA_17927;PGRA_15285;PGRA_16795;novel.1655;PGRA_01692;PGRA_18192;PGRA_01505;PGRA_08065;PGRA_14753;PGRA_06246;PGRA_20527;PGRA_00843;PGRA_17008;PGRA_17829;PGRA_05322;novel.3224;PGRA_05761;novel.6769;PGRA_06230;PGRA_08605;PGR…	50
Cellular component	GO:0005811	lipid droplet	0.00653439	0.404043	PGRA_21904;PGRA_11136;PGRA_10179;PGRA_14049;PGRA_09213;PGRA_01400;PGRA_00628;PGRA_20900;PGRA_07650;PGRA_04074;PGRA_00076;PGRA_11878;novel.5638;PGRA_09988;PGRA_20276;PGRA_21033;PGRA_00179	17
Cellular component	GO:0005618	cell wall	0.014015	0.586109	PGRA_06741;PGRA_16712;PGRA_19572;PGRA_16068;PGRA_12631;PGRA_16053;PGRA_08230;PGRA_03136;PGRA_03845;PGRA_09498;PGRA_06154;PGRA_06550;PGRA_09726;PGRA_21616;PGRA_12731;PGRA_05973;PGRA_04461;novel.1480;PGRA_08877;PGRA_08941;novel.8613;PGRA_10555;PGRA_11239;PGRA_16337;PGRA_06290;PGRA_03292;PGRA_18744;PGRA_16795;PGRA_04557;PGRA_17097;PGRA_09833;PGRA_03296;PGRA_10812;novel.6139;PGRA_00596;PGRA_17588;PGR…	64
Cellular component	GO:0035861	site of double-strand break	0.0144934	0.586109	PGRA_11883;PGRA_10043;PGRA_00045;PGRA_14566;PGRA_11330;novel.4131	6
Cellular component	GO:0090734	site of DNA damage	0.0144934	0.586109	PGRA_11883;PGRA_10043;PGRA_00045;PGRA_14566;PGRA_11330;novel.4131	6
Cellular component	GO:0030312	external encapsulating structure	0.0157981	0.586109	PGRA_06741;PGRA_07943;PGRA_16712;PGRA_19572;PGRA_16068;PGRA_12631;PGRA_16053;PGRA_08230;PGRA_03136;PGRA_03845;PGRA_09498;PGRA_06154;PGRA_06550;PGRA_09726;PGRA_21616;PGRA_12451;PGRA_12731;PGRA_05973;PGRA_04461;novel.1480;PGRA_08877;PGRA_08941;novel.8613;PGRA_10555;PGRA_11239;PGRA_16337;PGRA_06290;PGRA_03292;PGRA_18744;PGRA_16795;PGRA_04557;PGRA_17097;PGRA_09833;PGRA_03296;PGRA_10812;novel.6139;PGR…	66
Cellular component	GO:0046658	anchored component of plasma membrane	0.0198695	0.670143	PGRA_05500;PGRA_06660;PGRA_14643;PGRA_06544;PGRA_05611;PGRA_13471;PGRA_17508;PGRA_07256;PGRA_04900;PGRA_15196;PGRA_07329;PGRA_15285;PGRA_16795;PGRA_08065;PGRA_14753;PGRA_06246;PGRA_00843;PGRA_17008;PGRA_17829;PGRA_05322;novel.3224;PGRA_05761;novel.6769;PGRA_06230;PGRA_08605;PGRA_06245;PGRA_11090;PGRA_21737;PGRA_18877;PGRA_03530;PGRA_19273;novel.5150;PGRA_12709;PGRA_10349;PGRA_19972;PGRA_18719	36
Cellular component	GO:0005788	endoplasmic reticulum lumen	0.0284666	0.833737	PGRA_03045;PGRA_07868;PGRA_13185;PGRA_19895;PGRA_17993;PGRA_04807;PGRA_03510;PGRA_10761;PGRA_04145;PGRA_05389;PGRA_20029	11
Cellular component	GO:0045335	phagocytic vesicle	0.0292145	0.833737	PGRA_18417;PGRA_20342;PGRA_17449;PGRA_03340;PGRA_21605;PGRA_07317	6
Cellular component	GO:0099503	secretory vesicle	0.0339363	0.899311	PGRA_04850;PGRA_20074;PGRA_06550;PGRA_06686;PGRA_16357;PGRA_07256;PGRA_08941;PGRA_10592;novel.1361;PGRA_06290;PGRA_15285;PGRA_00378;PGRA_13183;PGRA_14753;PGRA_06246;PGRA_01438;PGRA_05322;PGRA_10714;PGRA_09228;PGRA_04494;PGRA_16469;PGRA_09891;PGRA_15681;novel.1341;PGRA_18719	25
Cellular component	GO:0009505	plant-type cell wall	0.078007	1	PGRA_06741;PGRA_16712;PGRA_19572;PGRA_16068;PGRA_16053;PGRA_08230;PGRA_03845;PGRA_09498;PGRA_06154;PGRA_06550;PGRA_09726;PGRA_21616;PGRA_12731;PGRA_05973;PGRA_04461;PGRA_08877;PGRA_08941;novel.8613;PGRA_10555;PGRA_11239;PGRA_16337;PGRA_06290;PGRA_03292;PGRA_18744;PGRA_16795;PGRA_17097;PGRA_09833;PGRA_03296;PGRA_10812;PGRA_00596;PGRA_17588;PGRA_09953;novel.5051;PGRA_05371;PGRA_16633;PGRA_21043;nov…	56
Cellular component	GO:0030139	endocytic vesicle	0.0874157	1	PGRA_18417;PGRA_20342;PGRA_17449;PGRA_03340;PGRA_21605;PGRA_07317;PGRA_12103;novel.4343	8
Cellular component	GO:0048188	Set1C/COMPASS complex	0.101966	1	PGRA_14336;novel.8887;PGRA_14956;novel.146;novel.3082;PGRA_10462;PGRA_13256	7
Cellular component	GO:0035097	histone methyltransferase complex	0.113238	1	PGRA_17451;novel.7506;PGRA_14336;novel.8887;PGRA_14956;novel.146;novel.3082;PGRA_10462;PGRA_13256;PGRA_09411	10
Cellular component	GO:0009986	cell surface	0.115803	1	PGRA_17200;PGRA_16103;novel.5754;PGRA_12103;novel.5150	5
Cellular component	GO:0072686	mitotic spindle	0.118561	1	PGRA_13589;PGRA_14812;novel.5231;novel.8872;novel.2039;PGRA_03797;novel.6625;novel.1126	8
1h_vs_0h.pathenrichment
ID	KEGG_level_1	KEGG_level_2	Description	P-value	Adjusted P-value	geneID	Count
ko04626	Organismal Systems	Environmental adaptation	Plant-pathogen interaction	2.5701e-13	3.67525e-11	PGRA_03987;PGRA_06212;PGRA_06243;PGRA_06631;PGRA_06741;PGRA_07868;PGRA_07905;PGRA_08659;PGRA_10044;PGRA_10266;PGRA_10906;PGRA_12634;PGRA_12734;PGRA_12827;PGRA_13262;PGRA_15238;PGRA_15611;PGRA_17529;PGRA_18608;PGRA_11561;PGRA_00518;PGRA_07015;PGRA_00589;PGRA_05872;PGRA_00629;PGRA_17809;PGRA_12631;PGRA_00200;PGRA_04996;PGRA_08192;PGRA_03136;PGRA_19637;PGRA_17480;PGRA_05627;PGRA_19176;PGRA_00078;PGR…	229
ko04075	Environmental Information Processing	Signal transduction	Plant hormone signal transduction	4.02366e-07	5.75383e-05	PGRA_04789;PGRA_06631;PGRA_08751;PGRA_10875;PGRA_10906;PGRA_16894;PGRA_17529;PGRA_21013;PGRA_21816;PGRA_15265;PGRA_00594;PGRA_13710;PGRA_07015;PGRA_07416;PGRA_05776;PGRA_20391;PGRA_13035;PGRA_12829;PGRA_18923;PGRA_05627;PGRA_02607;PGRA_10646;PGRA_16927;PGRA_11585;PGRA_02894;PGRA_00078;PGRA_14102;PGRA_00256;PGRA_21290;PGRA_06531;PGRA_10549;PGRA_06429;PGRA_15716;PGRA_01680;PGRA_11241;PGRA_20692;PGR…	193
ko00592	Metabolism	Lipid metabolism	alpha-Linolenic acid metabolism	9.8395e-05	0.0140705	PGRA_18689;PGRA_19859;PGRA_11850;PGRA_17279;PGRA_21228;PGRA_01587;PGRA_16663;PGRA_06640;PGRA_04563;PGRA_09143;PGRA_02269;PGRA_00905;PGRA_03210;PGRA_17258;PGRA_03938;PGRA_10127;PGRA_16661;PGRA_18448;novel.2019;PGRA_17485;PGRA_07829;PGRA_00909;PGRA_02165;PGRA_18148;PGRA_13091;PGRA_06102;novel.5113;PGRA_21010;PGRA_09793;novel.5456;PGRA_03511;PGRA_12339;novel.2406;PGRA_14069	34
ko04141	Genetic Information Processing	Folding, sorting and degradation	Protein processing in endoplasmic reticulum	0.00195049	0.27892	PGRA_00246;PGRA_01114;PGRA_01206;PGRA_01302;PGRA_01371;PGRA_01886;PGRA_03045;PGRA_03560;PGRA_06212;PGRA_06741;PGRA_07868;PGRA_08285;PGRA_09245;PGRA_09344;PGRA_09771;PGRA_11081;PGRA_12734;PGRA_12827;PGRA_13185;PGRA_13262;PGRA_14460;PGRA_16149;PGRA_16599;PGRA_16712;PGRA_18005;PGRA_18488;PGRA_18608;PGRA_19567;PGRA_20853;novel.3211;novel.5256;novel.5267;novel.5268;PGRA_00133;PGRA_20923;PGRA_03326;PGR…	72
ko00564	Metabolism	Lipid metabolism	Glycerophospholipid metabolism	0.00391729	0.560172	PGRA_05256;PGRA_08274;PGRA_09871;PGRA_16549;PGRA_06203;PGRA_04879;PGRA_03571;PGRA_15553;PGRA_19804;PGRA_01587;PGRA_21673;PGRA_00905;PGRA_03938;PGRA_18448;PGRA_11899;PGRA_07829;novel.2963;PGRA_20365;PGRA_07109;PGRA_04287;PGRA_00909;PGRA_02165;PGRA_00889;PGRA_18148;novel.1643;PGRA_13091;PGRA_10531;novel.3948;novel.2881;PGRA_04392;PGRA_18581;PGRA_11541;PGRA_21645;novel.8701;PGRA_16882;novel.664;nove…	38
ko02010	Environmental Information Processing	Membrane transport	ABC transporters	0.00499527	0.714323	PGRA_18637;PGRA_19377;PGRA_12933;PGRA_06524;novel.9467;PGRA_05763;novel.4232;PGRA_01469;PGRA_11698;PGRA_10878;novel.1415;PGRA_19641;PGRA_13000;novel.3010;PGRA_18706;PGRA_08870;PGRA_09347;PGRA_08204;PGRA_13417;PGRA_12189;PGRA_07634;PGRA_16103;PGRA_08762;novel.9243;novel.6176;PGRA_09539;PGRA_13754;PGRA_11024;novel.4075;PGRA_12360;PGRA_17333;PGRA_16469;PGRA_14225;novel.1259;PGRA_21360;PGRA_18026;PGR…	39
ko04016	Environmental Information Processing	Signal transduction	MAPK signaling pathway - plant	0.00598687	0.856123	PGRA_03987;PGRA_06211;PGRA_06631;PGRA_08612;PGRA_10906;PGRA_17529;PGRA_15265;PGRA_07416;PGRA_12972;PGRA_17480;PGRA_05627;PGRA_13719;PGRA_11585;PGRA_00078;PGRA_01192;PGRA_12651;PGRA_15716;PGRA_16200;PGRA_08865;PGRA_13392;PGRA_12476;PGRA_01593;PGRA_15498;PGRA_06689;PGRA_17734;PGRA_14971;PGRA_17380;PGRA_21006;PGRA_20929;PGRA_10795;PGRA_13874;PGRA_16089;PGRA_10482;PGRA_05037;PGRA_14888;PGRA_16081;PGR…	76
ko00999	Metabolism	Biosynthesis of other secondary metabolites	Biosynthesis of various plant secondary metabolites	0.0100979	1	PGRA_07077;PGRA_14821;PGRA_08230;PGRA_14118;PGRA_10179;PGRA_16249;novel.3001;novel.2999;PGRA_14049;PGRA_15170;PGRA_04272;PGRA_04543;PGRA_09213;PGRA_07310;PGRA_13491;PGRA_08904;PGRA_06605;PGRA_17649;PGRA_06290;novel.539;PGRA_07650;novel.418;PGRA_19816;PGRA_19520;PGRA_02115;PGRA_02701;PGRA_16635;novel.3003;PGRA_07204;PGRA_16186;PGRA_14757;novel.417;PGRA_01766;novel.1793;novel.1796;PGRA_13490;novel.…	44
ko00052	Metabolism	Carbohydrate metabolism	Galactose metabolism	0.0120033	1	PGRA_17768;PGRA_13013;PGRA_00347;PGRA_10669;PGRA_15180;PGRA_20462;PGRA_20741;novel.3126;PGRA_05973;PGRA_03957;PGRA_06128;PGRA_21507;PGRA_06425;novel.8934;novel.1363;PGRA_00090;novel.318;PGRA_19144;PGRA_12690;PGRA_07253;PGRA_17538;PGRA_20680;novel.7770;novel.3820;PGRA_11690;PGRA_08213;PGRA_05873;PGRA_06818;PGRA_03329;PGRA_01210;PGRA_20281	31
ko01110	Metabolism	Global and overview maps	Biosynthesis of secondary metabolites	0.0127924	1	PGRA_02592;PGRA_04296;PGRA_04402;PGRA_04770;PGRA_04850;PGRA_05175;PGRA_07077;PGRA_08274;PGRA_13119;PGRA_13627;PGRA_18689;PGRA_19768;PGRA_20663;PGRA_21585;PGRA_21871;PGRA_14596;PGRA_18392;PGRA_12513;PGRA_21368;PGRA_15803;PGRA_00518;PGRA_14672;PGRA_16549;PGRA_06010;PGRA_08406;PGRA_03056;PGRA_14565;PGRA_15240;novel.1470;PGRA_19145;PGRA_01303;PGRA_13013;PGRA_19859;PGRA_14821;novel.8710;PGRA_00200;PGR…	432
ko01040	Metabolism	Lipid metabolism	Biosynthesis of unsaturated fatty acids	0.0145007	1	PGRA_09047;novel.6975;novel.7078;PGRA_17258;PGRA_16661;novel.2019;novel.6930;novel.6928;novel.6797;novel.5113;PGRA_13039;novel.5456;PGRA_07258;PGRA_06527;novel.6921;novel.6927;novel.6784	17
ko00565	Metabolism	Lipid metabolism	Ether lipid metabolism	0.0244459	1	PGRA_08274;PGRA_19804;PGRA_01587;PGRA_00909;PGRA_00889;PGRA_04392;PGRA_21645;novel.8701;PGRA_16882	9
ko00942	Metabolism	Biosynthesis of other secondary metabolites	Anthocyanin biosynthesis	0.0263684	1	PGRA_03024;PGRA_16059;PGRA_05517;PGRA_19873;PGRA_11729;PGRA_05900;PGRA_18702	7
ko04070	Environmental Information Processing	Signal transduction	Phosphatidylinositol signaling system	0.0293799	1	PGRA_10906;PGRA_16793;PGRA_00078;novel.2021;PGRA_09549;PGRA_16856;PGRA_19918;PGRA_11899;PGRA_20365;PGRA_07109;PGRA_14885;novel.1643;PGRA_11730;PGRA_19915;PGRA_10692;novel.197;PGRA_03725;PGRA_04283;PGRA_08056;PGRA_20291;PGRA_09299;PGRA_01781;novel.664;novel.6003;PGRA_07236	25
ko00941	Metabolism	Biosynthesis of other secondary metabolites	Flavonoid biosynthesis	0.0368769	1	PGRA_04850;PGRA_14565;PGRA_15240;PGRA_00330;novel.4865;PGRA_01077;PGRA_06686;novel.1430;PGRA_15870;PGRA_00265;PGRA_19242;PGRA_15316;PGRA_05711;PGRA_08129;PGRA_10661;PGRA_03544;PGRA_03061;PGRA_17657;novel.6858;novel.2954;PGRA_06646;PGRA_12093;PGRA_10745	23
ko00062	Metabolism	Lipid metabolism	Fatty acid elongation	0.0457297	1	PGRA_00518;PGRA_00200;PGRA_01086;PGRA_00048;PGRA_06297;PGRA_21143;PGRA_18936;PGRA_17714;PGRA_19272;PGRA_11735;PGRA_18092	11
ko04712	Organismal Systems	Environmental adaptation	Circadian rhythm - plant	0.0516604	1	PGRA_15275;PGRA_11402;PGRA_20434;PGRA_00256;PGRA_21288;PGRA_09495;PGRA_02514;PGRA_08264;PGRA_20565;novel.305;PGRA_15808;PGRA_00265;PGRA_10680;PGRA_14991;PGRA_03787;novel.4140;PGRA_20313;PGRA_03544;PGRA_15084;PGRA_21470;PGRA_04548	21
ko00904	Metabolism	Metabolism of terpenoids and polyketides	Diterpenoid biosynthesis	0.0632917	1	PGRA_05175;PGRA_05105;PGRA_15928;PGRA_05957;novel.529;PGRA_11699;novel.3190;PGRA_07078;novel.2361;PGRA_19404;PGRA_17769	11
ko00940	Metabolism	Biosynthesis of other secondary metabolites	Phenylpropanoid biosynthesis	0.0738619	1	PGRA_02592;PGRA_04850;PGRA_19768;PGRA_14565;PGRA_19145;PGRA_00330;PGRA_09498;PGRA_17842;novel.4865;PGRA_17343;PGRA_01077;PGRA_06686;novel.1430;PGRA_12731;PGRA_04461;PGRA_13476;PGRA_13400;PGRA_08877;PGRA_10555;PGRA_03292;PGRA_12346;PGRA_17097;novel.5064;PGRA_05711;PGRA_11405;PGRA_12506;PGRA_00596;PGRA_10893;novel.7719;PGRA_02674;PGRA_21043;PGRA_10785;PGRA_00151;PGRA_04417;PGRA_08276;novel.3752;PGR…	50
ko00945	Metabolism	Biosynthesis of other secondary metabolites	Stilbenoid, diarylheptanoid and gingerol biosynthesis	0.0748723	1	PGRA_04850;PGRA_14565;PGRA_00330;novel.4865;PGRA_01077;PGRA_06686;novel.1430;PGRA_04135;PGRA_05711;PGRA_04025;novel.6858;novel.2954;PGRA_06646;PGRA_12093;PGRA_10745;PGRA_02967	16

## Sheet: 6h_vs_0h
6h_vs_0h.GO.Enrichment
GO_level_1	GO	Description	P-value	Adjusted P-value	All_index	Count_all
Biological process	GO:0015979	photosynthesis	8.87135e-17	1.99871e-13	PGRA_00447;PGRA_01297;PGRA_01378;PGRA_01404;PGRA_01738;PGRA_02794;PGRA_02943;PGRA_03121;PGRA_03786;PGRA_05287;PGRA_05804;PGRA_06049;PGRA_06101;PGRA_06229;PGRA_06372;PGRA_06373;PGRA_07673;PGRA_08007;PGRA_08069;PGRA_08845;PGRA_09112;PGRA_09311;PGRA_09333;PGRA_09475;PGRA_09563;PGRA_09715;PGRA_10265;PGRA_10467;PGRA_10599;PGRA_10810;PGRA_11063;PGRA_12469;PGRA_12806;PGRA_15682;PGRA_16029;PGRA_16131;PGR…	114
Cellular component	GO:0009534	chloroplast thylakoid	6.24335e-16	1.20184e-13	PGRA_00447;PGRA_00584;PGRA_01297;PGRA_01404;PGRA_01738;PGRA_02943;PGRA_03121;PGRA_03786;PGRA_05287;PGRA_05804;PGRA_06049;PGRA_06229;PGRA_06373;PGRA_07108;PGRA_07673;PGRA_07706;PGRA_08007;PGRA_08406;PGRA_09112;PGRA_09311;PGRA_09333;PGRA_09475;PGRA_09715;PGRA_10265;PGRA_10467;PGRA_10647;PGRA_10810;PGRA_11063;PGRA_11759;PGRA_12469;PGRA_12806;PGRA_15007;PGRA_15682;PGRA_15839;PGRA_16029;PGRA_16131;PGR…	152
Cellular component	GO:0031976	plastid thylakoid	6.24335e-16	1.20184e-13	PGRA_00447;PGRA_00584;PGRA_01297;PGRA_01404;PGRA_01738;PGRA_02943;PGRA_03121;PGRA_03786;PGRA_05287;PGRA_05804;PGRA_06049;PGRA_06229;PGRA_06373;PGRA_07108;PGRA_07673;PGRA_07706;PGRA_08007;PGRA_08406;PGRA_09112;PGRA_09311;PGRA_09333;PGRA_09475;PGRA_09715;PGRA_10265;PGRA_10467;PGRA_10647;PGRA_10810;PGRA_11063;PGRA_11759;PGRA_12469;PGRA_12806;PGRA_15007;PGRA_15682;PGRA_15839;PGRA_16029;PGRA_16131;PGR…	152
Cellular component	GO:0009579	thylakoid	5.24515e-15	6.73127e-13	PGRA_00447;PGRA_00584;PGRA_01297;PGRA_01404;PGRA_01738;PGRA_02943;PGRA_03121;PGRA_03786;PGRA_04537;PGRA_05287;PGRA_05804;PGRA_06049;PGRA_06229;PGRA_06373;PGRA_07108;PGRA_07673;PGRA_07706;PGRA_08007;PGRA_08406;PGRA_09112;PGRA_09311;PGRA_09333;PGRA_09475;PGRA_09715;PGRA_10265;PGRA_10467;PGRA_10599;PGRA_10647;PGRA_10810;PGRA_11063;PGRA_11759;PGRA_12469;PGRA_12806;PGRA_15007;PGRA_15682;PGRA_15839;PGR…	163
Cellular component	GO:0009535	chloroplast thylakoid membrane	9.11198e-15	7.01622e-13	PGRA_00447;PGRA_01297;PGRA_01404;PGRA_01738;PGRA_02943;PGRA_03121;PGRA_03786;PGRA_05287;PGRA_05804;PGRA_06049;PGRA_06229;PGRA_06373;PGRA_07108;PGRA_07673;PGRA_07706;PGRA_08007;PGRA_08406;PGRA_09112;PGRA_09311;PGRA_09333;PGRA_09475;PGRA_09715;PGRA_10265;PGRA_10467;PGRA_10647;PGRA_10810;PGRA_12469;PGRA_12806;PGRA_15007;PGRA_15682;PGRA_15839;PGRA_16029;PGRA_16131;PGRA_16444;PGRA_16481;PGRA_16590;PGR…	126
Cellular component	GO:0055035	plastid thylakoid membrane	9.11198e-15	7.01622e-13	PGRA_00447;PGRA_01297;PGRA_01404;PGRA_01738;PGRA_02943;PGRA_03121;PGRA_03786;PGRA_05287;PGRA_05804;PGRA_06049;PGRA_06229;PGRA_06373;PGRA_07108;PGRA_07673;PGRA_07706;PGRA_08007;PGRA_08406;PGRA_09112;PGRA_09311;PGRA_09333;PGRA_09475;PGRA_09715;PGRA_10265;PGRA_10467;PGRA_10647;PGRA_10810;PGRA_12469;PGRA_12806;PGRA_15007;PGRA_15682;PGRA_15839;PGRA_16029;PGRA_16131;PGRA_16444;PGRA_16481;PGRA_16590;PGR…	126
Cellular component	GO:0034357	photosynthetic membrane	2.35687e-14	1.51233e-12	PGRA_00447;PGRA_01297;PGRA_01404;PGRA_01738;PGRA_02943;PGRA_03121;PGRA_03786;PGRA_05287;PGRA_05804;PGRA_06049;PGRA_06229;PGRA_06373;PGRA_07108;PGRA_07673;PGRA_07706;PGRA_08007;PGRA_08406;PGRA_09112;PGRA_09311;PGRA_09333;PGRA_09475;PGRA_09715;PGRA_10265;PGRA_10467;PGRA_10647;PGRA_10810;PGRA_11063;PGRA_12469;PGRA_12806;PGRA_15007;PGRA_15682;PGRA_15839;PGRA_16029;PGRA_16131;PGRA_16444;PGRA_16481;PGR…	131
Cellular component	GO:0042651	thylakoid membrane	1.32614e-13	7.29378e-12	PGRA_00447;PGRA_01297;PGRA_01404;PGRA_01738;PGRA_02943;PGRA_03121;PGRA_03786;PGRA_05287;PGRA_05804;PGRA_06049;PGRA_06229;PGRA_06373;PGRA_07108;PGRA_07673;PGRA_07706;PGRA_08007;PGRA_08406;PGRA_09112;PGRA_09311;PGRA_09333;PGRA_09475;PGRA_09715;PGRA_10265;PGRA_10467;PGRA_10647;PGRA_10810;PGRA_12469;PGRA_12806;PGRA_15007;PGRA_15682;PGRA_15839;PGRA_16029;PGRA_16131;PGRA_16444;PGRA_16481;PGRA_16590;PGR…	128
Cellular component	GO:0009521	photosystem	1.68285e-13	8.09872e-12	PGRA_00447;PGRA_01297;PGRA_01738;PGRA_02943;PGRA_03121;PGRA_05287;PGRA_05804;PGRA_06049;PGRA_06229;PGRA_08007;PGRA_09311;PGRA_09333;PGRA_09475;PGRA_09715;PGRA_10265;PGRA_10810;PGRA_11063;PGRA_12469;PGRA_12806;PGRA_15682;PGRA_16029;PGRA_16131;PGRA_16444;PGRA_16481;PGRA_16590;PGRA_16704;PGRA_19487;PGRA_19505;PGRA_19779;novel.2073;novel.2074;novel.2075;novel.5676;novel.6046;PGRA_16271;PGRA_00217;PGR…	50
Cellular component	GO:0009522	photosystem I	3.72606e-12	1.59392e-10	PGRA_00447;PGRA_01297;PGRA_01738;PGRA_03121;PGRA_05287;PGRA_05804;PGRA_06049;PGRA_09311;PGRA_09475;PGRA_10810;PGRA_11063;PGRA_12469;PGRA_16029;PGRA_16444;PGRA_16590;PGRA_19487;PGRA_19505;PGRA_19779;novel.2073;novel.2074;novel.2075;novel.5676;novel.6046;PGRA_16271;PGRA_17058;PGRA_19493	26
Biological process	GO:0009765	photosynthesis, light harvesting	8.54733e-11	9.62857e-08	PGRA_02943;PGRA_03121;PGRA_05804;PGRA_06049;PGRA_09311;PGRA_09333;PGRA_12469;PGRA_16590;PGRA_19487;PGRA_19505;novel.2073;novel.2074;novel.2075;novel.5676;novel.6046;PGRA_03540;PGRA_00217;PGRA_17058;PGRA_02759;PGRA_03691;PGRA_07880;PGRA_12284;PGRA_19493	23
Molecular function	GO:0016705	oxidoreductase activity, acting on paired donors, with incorporation or reduction of molecular oxygen	1.03945e-10	8.00378e-08	PGRA_06373;PGRA_11023;PGRA_14173;PGRA_17517;PGRA_19499;PGRA_20663;novel.6931;PGRA_21585;PGRA_10387;PGRA_12513;novel.6922;PGRA_05175;PGRA_18453;PGRA_09717;PGRA_21871;PGRA_01303;PGRA_01840;PGRA_18253;novel.6923;PGRA_18690;PGRA_05532;novel.8710;PGRA_00929;PGRA_15318;PGRA_16514;PGRA_15928;PGRA_13062;PGRA_17128;PGRA_20531;PGRA_06426;PGRA_09274;PGRA_20188;PGRA_17453;novel.7930;PGRA_12467;PGRA_15387;PGR…	142
Biological process	GO:0019684	photosynthesis, light reaction	2.16325e-10	1.6246e-07	PGRA_01404;PGRA_02794;PGRA_02943;PGRA_03121;PGRA_05287;PGRA_05804;PGRA_06049;PGRA_07673;PGRA_09112;PGRA_09311;PGRA_09333;PGRA_10265;PGRA_12469;PGRA_12806;PGRA_16029;PGRA_16590;PGRA_19487;PGRA_19505;novel.2073;novel.2074;novel.2075;novel.5676;novel.6046;PGRA_19143;PGRA_20538;PGRA_03810;PGRA_12286;PGRA_20480;PGRA_03540;PGRA_08360;PGRA_00217;PGRA_18690;PGRA_21351;PGRA_19976;PGRA_02149;PGRA_04598;PGR…	62
Cellular component	GO:0048046	apoplast	1.31974e-09	5.08098e-08	PGRA_00212;PGRA_01196;PGRA_03578;PGRA_03786;PGRA_04537;PGRA_07089;PGRA_07305;PGRA_08005;PGRA_10599;PGRA_11759;PGRA_12806;PGRA_18081;PGRA_18392;PGRA_20328;novel.3126;PGRA_21279;PGRA_07943;PGRA_08645;PGRA_17227;PGRA_14462;PGRA_00594;PGRA_03118;PGRA_06686;PGRA_02621;PGRA_17703;PGRA_06074;PGRA_18969;novel.4216;PGRA_18304;PGRA_05763;PGRA_04176;PGRA_11501;PGRA_01368;PGRA_08800;PGRA_06524;PGRA_11593;PGR…	117
Cellular component	GO:0009523	photosystem II	1.71468e-09	6.0014e-08	PGRA_00447;PGRA_01738;PGRA_02943;PGRA_03121;PGRA_05804;PGRA_06229;PGRA_08007;PGRA_09311;PGRA_09333;PGRA_09715;PGRA_10265;PGRA_12469;PGRA_12806;PGRA_15682;PGRA_16131;PGRA_16481;PGRA_16704;PGRA_19487;PGRA_19505;novel.2073;novel.2074;novel.2075;novel.5676;novel.6046;PGRA_00217;PGRA_00541;PGRA_11050;PGRA_02759;PGRA_19097;PGRA_06338;PGRA_17729;PGRA_07359;PGRA_18821;PGRA_11602;PGRA_20362;novel.9501;nov…	37
Molecular function	GO:0046906	tetrapyrrole binding	5.94559e-09	2.28905e-06	PGRA_02943;PGRA_03121;PGRA_05804;PGRA_06049;PGRA_09311;PGRA_12274;PGRA_12469;PGRA_19487;PGRA_19505;PGRA_20663;novel.2073;novel.2074;novel.2075;novel.5676;novel.6046;PGRA_21585;PGRA_12513;PGRA_09658;PGRA_09498;PGRA_18453;PGRA_04461;PGRA_09717;PGRA_21871;PGRA_01840;PGRA_02906;PGRA_21402;PGRA_04988;PGRA_08185;PGRA_05532;PGRA_00910;novel.8710;PGRA_15318;PGRA_15928;PGRA_13062;PGRA_20531;PGRA_06426;PGR…	121
Molecular function	GO:0005516	calmodulin binding	2.10377e-08	5.39968e-06	PGRA_12884;PGRA_15238;PGRA_15294;PGRA_17887;PGRA_19922;PGRA_21440;PGRA_16393;PGRA_13433;PGRA_04656;novel.8618;PGRA_03883;novel.8431;PGRA_03213;PGRA_08340;PGRA_19747;PGRA_07852;PGRA_11241;PGRA_03134;PGRA_14752;PGRA_06531;PGRA_19627;novel.5660;PGRA_02610;PGRA_16262;PGRA_01848;PGRA_06141;PGRA_20085;PGRA_10767;PGRA_05392;PGRA_13146;PGRA_18507;PGRA_16544;PGRA_01030;PGRA_02769;PGRA_00392;PGRA_10985;PGR…	85
Biological process	GO:0009768	photosynthesis, light harvesting in photosystem I	2.48812e-08	1.40143e-05	PGRA_02943;PGRA_03121;PGRA_05804;PGRA_06049;PGRA_09311;PGRA_12469;PGRA_16590;PGRA_19487;novel.2073;novel.2074;novel.2075;novel.5676;PGRA_17058;PGRA_19493	14
Biological process	GO:0006457	protein folding	7.67164e-08	3.45684e-05	PGRA_00167;PGRA_00212;PGRA_01886;PGRA_03045;PGRA_06212;PGRA_06215;PGRA_06741;PGRA_07506;PGRA_07868;PGRA_09674;PGRA_10405;PGRA_10662;PGRA_10673;PGRA_12734;PGRA_12827;PGRA_13185;PGRA_13262;PGRA_14460;PGRA_14608;PGRA_15238;PGRA_15294;PGRA_16599;PGRA_16712;PGRA_16929;PGRA_17775;PGRA_17887;PGRA_18048;PGRA_18081;PGRA_18089;PGRA_18608;PGRA_19567;PGRA_19761;PGRA_20598;PGRA_20853;PGRA_21440;PGRA_21781;nov…	75
Molecular function	GO:0004497	monooxygenase activity	4.37701e-07	8.42574e-05	PGRA_06373;PGRA_08406;PGRA_14173;PGRA_19499;PGRA_20663;PGRA_21585;PGRA_10387;PGRA_12513;PGRA_18453;PGRA_09717;PGRA_21871;PGRA_01303;PGRA_01840;PGRA_18253;PGRA_05532;novel.8710;PGRA_15318;PGRA_16514;PGRA_15928;PGRA_13062;PGRA_15172;PGRA_20531;PGRA_06426;PGRA_21182;PGRA_09274;PGRA_20188;novel.7930;PGRA_12467;PGRA_15387;PGRA_10097;PGRA_09145;PGRA_19859;PGRA_05149;PGRA_03000;PGRA_12309;PGRA_20946;PGR…	100
Biological process	GO:0009408	response to heat	8.64864e-07	0.000324757	PGRA_00167;PGRA_00237;PGRA_00447;PGRA_01259;PGRA_01738;PGRA_03045;PGRA_04873;PGRA_06212;PGRA_06215;PGRA_07048;PGRA_09245;PGRA_09344;PGRA_09674;PGRA_10405;PGRA_10662;PGRA_10673;PGRA_12536;PGRA_14127;PGRA_14460;PGRA_14608;PGRA_15238;PGRA_15294;PGRA_16599;PGRA_16712;PGRA_16929;PGRA_17768;PGRA_17887;PGRA_18089;PGRA_18570;PGRA_18608;PGRA_19567;PGRA_19761;PGRA_20853;PGRA_21781;novel.5267;PGRA_18488;PGR…	83
Molecular function	GO:0020037	heme binding	9.51651e-07	0.000146554	PGRA_12274;PGRA_20663;PGRA_21585;PGRA_12513;PGRA_09658;PGRA_09498;PGRA_18453;PGRA_04461;PGRA_09717;PGRA_21871;PGRA_01840;PGRA_02906;PGRA_21402;PGRA_04988;PGRA_08185;PGRA_05532;PGRA_00910;novel.8710;PGRA_15318;PGRA_15928;PGRA_13062;PGRA_20531;PGRA_06426;PGRA_05130;PGRA_09274;novel.7930;PGRA_12467;PGRA_13400;PGRA_15387;PGRA_10097;PGRA_19859;PGRA_03000;PGRA_08804;PGRA_12309;PGRA_20946;PGRA_06840;PGR…	103
Biological process	GO:0044550	secondary metabolite biosynthetic process	1.11598e-06	0.000359187	PGRA_02876;PGRA_05506;PGRA_17529;PGRA_18567;PGRA_17006;PGRA_00330;PGRA_02621;PGRA_19242;PGRA_15659;PGRA_15716;PGRA_17453;PGRA_13476;PGRA_04176;PGRA_11501;PGRA_04033;PGRA_05153;PGRA_02705;PGRA_01620;PGRA_01494;PGRA_19125;PGRA_04829;PGRA_18240;PGRA_15897;PGRA_17196;PGRA_18219;PGRA_07622;PGRA_14667;PGRA_17032;PGRA_16865;PGRA_01528;PGRA_10311;PGRA_18045;PGRA_15423;PGRA_12185;PGRA_07153;PGRA_16852;PGR…	78
Molecular function	GO:0051082	unfolded protein binding	1.7428e-06	0.000223659	PGRA_00167;PGRA_01886;PGRA_03045;PGRA_04610;PGRA_06212;PGRA_06215;PGRA_06741;PGRA_07868;PGRA_08285;PGRA_10662;PGRA_10673;PGRA_12734;PGRA_12827;PGRA_13185;PGRA_13262;PGRA_14460;PGRA_16599;PGRA_16712;PGRA_16929;PGRA_18081;PGRA_18089;PGRA_18608;PGRA_19567;PGRA_20853;PGRA_21781;novel.5267;PGRA_18488;PGRA_03326;PGRA_14922;PGRA_12599;PGRA_16149;PGRA_09784;PGRA_19895;PGRA_21624;PGRA_10081;PGRA_05389;PGR…	44
Cellular component	GO:0010598	NAD(P)H dehydrogenase complex (plastoquinone)	1.97945e-06	6.35072e-05	PGRA_19143;PGRA_17990;PGRA_20480;PGRA_09312;PGRA_21351;PGRA_19976;PGRA_06468;PGRA_04598;PGRA_15842;PGRA_00895;PGRA_07321	11
Biological process	GO:0042026	protein refolding	2.28936e-06	0.000578522	PGRA_00167;PGRA_00212;PGRA_01886;PGRA_10405;PGRA_13185;PGRA_14608;PGRA_16712;PGRA_16929;PGRA_17775;PGRA_18048;PGRA_18089;PGRA_20598;PGRA_16149;PGRA_19895;PGRA_21624;PGRA_06202;PGRA_07885;PGRA_16355;PGRA_18263;novel.97;PGRA_04654;PGRA_18988;PGRA_10761;novel.44;PGRA_15135	25
Molecular function	GO:0140662	ATP-dependent protein folding chaperone	2.4849e-06	0.000273339	PGRA_00167;PGRA_00212;PGRA_01886;PGRA_04610;PGRA_08285;PGRA_11081;PGRA_13185;PGRA_16712;PGRA_16929;PGRA_17775;PGRA_18048;PGRA_18081;PGRA_18089;PGRA_19761;PGRA_20598;PGRA_21781;PGRA_14922;PGRA_12599;PGRA_16149;PGRA_06202;PGRA_07885;PGRA_16355;PGRA_18263;novel.97;PGRA_04654;PGRA_02506;PGRA_18988;novel.4369;PGRA_10761;novel.44;PGRA_15135;PGRA_11431	32
Biological process	GO:0009699	phenylpropanoid biosynthetic process	2.55248e-06	0.000578522	PGRA_02876;PGRA_05506;PGRA_18567;PGRA_00330;PGRA_02621;PGRA_19242;PGRA_15659;PGRA_17453;PGRA_13476;PGRA_04176;PGRA_11501;PGRA_05153;PGRA_02705;PGRA_01494;PGRA_19125;PGRA_04829;PGRA_18240;PGRA_15897;PGRA_17196;PGRA_18219;PGRA_07622;PGRA_14667;PGRA_16865;PGRA_01528;PGRA_12185;PGRA_07153;PGRA_16852;PGRA_17319;PGRA_00204;novel.7806;PGRA_21502;PGRA_12346;PGRA_11731;PGRA_07103;PGRA_02384;PGRA_12917;PGR…	61
Biological process	GO:0019253	reductive pentose-phosphate cycle	2.82456e-06	0.000578522	PGRA_06101;PGRA_08069;PGRA_08845;PGRA_09563;PGRA_10599;PGRA_18887;PGRA_21025;PGRA_03810;PGRA_20324;PGRA_20834;novel.2655;PGRA_11045;PGRA_18731;novel.9505;PGRA_11047	15
Biological process	GO:0019685	photosynthesis, dark reaction	2.82456e-06	0.000578522	PGRA_06101;PGRA_08069;PGRA_08845;PGRA_09563;PGRA_10599;PGRA_18887;PGRA_21025;PGRA_03810;PGRA_20324;PGRA_20834;novel.2655;PGRA_11045;PGRA_18731;novel.9505;PGRA_11047	15
Biological process	GO:0009773	photosynthetic electron transport in photosystem I	4.47522e-06	0.000840223	PGRA_01404;PGRA_05287;PGRA_09112;PGRA_16029;PGRA_19143;PGRA_03810;PGRA_20480;PGRA_08360;PGRA_21351;PGRA_19976;PGRA_04598;PGRA_17324	12
Biological process	GO:0009698	phenylpropanoid metabolic process	4.98167e-06	0.000863362	PGRA_02876;PGRA_05506;PGRA_18567;PGRA_00330;PGRA_04877;PGRA_20896;PGRA_02621;PGRA_19242;PGRA_15659;PGRA_17453;PGRA_13476;PGRA_04176;PGRA_11501;PGRA_06605;PGRA_05153;PGRA_02705;PGRA_21176;novel.7581;PGRA_01494;PGRA_19125;PGRA_04829;PGRA_18240;PGRA_15897;PGRA_17196;PGRA_18600;PGRA_18219;PGRA_07622;PGRA_14667;PGRA_16865;PGRA_01528;PGRA_12185;PGRA_07153;PGRA_16852;PGRA_17319;PGRA_16406;PGRA_00204;nov…	71
Molecular function	GO:0044183	protein folding chaperone	1.48611e-05	0.00143038	PGRA_00167;PGRA_00212;PGRA_01886;PGRA_04610;PGRA_08285;PGRA_11081;PGRA_13185;PGRA_16712;PGRA_16929;PGRA_17775;PGRA_18048;PGRA_18081;PGRA_18089;PGRA_19761;PGRA_20598;PGRA_21781;PGRA_14922;PGRA_12599;PGRA_16149;PGRA_17549;PGRA_00170;PGRA_06202;PGRA_07885;PGRA_16355;PGRA_18263;novel.97;PGRA_04654;PGRA_02506;PGRA_18988;novel.4369;PGRA_10761;novel.44;PGRA_15135;PGRA_11431	34
Biological process	GO:0019748	secondary metabolic process	1.56225e-05	0.00251411	PGRA_02876;PGRA_03285;PGRA_05506;PGRA_17529;PGRA_18567;PGRA_17006;PGRA_00330;PGRA_04877;PGRA_20896;PGRA_13888;PGRA_02621;PGRA_19242;PGRA_19435;PGRA_15659;PGRA_15716;PGRA_17453;PGRA_20175;PGRA_13476;PGRA_04176;PGRA_11501;PGRA_06605;PGRA_04033;PGRA_05153;PGRA_02705;PGRA_01620;PGRA_07847;PGRA_21176;novel.7581;PGRA_04394;PGRA_01494;PGRA_19125;PGRA_04829;PGRA_18240;PGRA_15897;PGRA_12156;PGRA_17196;PGR…	110
Biological process	GO:0015977	carbon fixation	2.23533e-05	0.00335746	PGRA_06101;PGRA_08069;PGRA_08845;PGRA_09563;PGRA_10599;PGRA_18887;PGRA_21025;PGRA_03810;PGRA_20324;PGRA_17549;PGRA_20834;novel.2655;PGRA_11045;PGRA_18731;novel.9505;PGRA_11047	16
Molecular function	GO:0016679	oxidoreductase activity, acting on diphenols and related substances as donors	3.95375e-05	0.00338266	PGRA_07108;PGRA_20504;PGRA_12425;PGRA_17466;PGRA_04176;PGRA_11501;PGRA_16485;novel.7581;PGRA_02593;PGRA_18240;PGRA_15897;PGRA_16865;PGRA_12185;PGRA_14550;PGRA_16406;PGRA_02384;PGRA_16633;PGRA_08955;novel.7582;PGRA_17950;PGRA_20109;PGRA_17290;PGRA_14425;PGRA_04355;PGRA_17173;PGRA_03523;PGRA_06114	27
Biological process	GO:0009820	alkaloid metabolic process	4.61706e-05	0.0065014	PGRA_17006;PGRA_07952;PGRA_14565;PGRA_02490;PGRA_18958;PGRA_01494;PGRA_01956;PGRA_09468;PGRA_18744;PGRA_10311;PGRA_10133;PGRA_19583;novel.4865;novel.2954;novel.1445;PGRA_06289;PGRA_08119;PGRA_00612;PGRA_10561;PGRA_21090;PGRA_01503;novel.1505;PGRA_06646;novel.1446;novel.1510;PGRA_13056;PGRA_10745	27
Molecular function	GO:0052716	hydroquinone:oxygen oxidoreductase activity	5.78202e-05	0.00445215	PGRA_04176;PGRA_11501;novel.7581;PGRA_18240;PGRA_15897;PGRA_16865;PGRA_12185;PGRA_16406;PGRA_02384;PGRA_16633;PGRA_08955;novel.7582;PGRA_04355;PGRA_03523	14
Biological process	GO:0046274	lignin catabolic process	6.37983e-05	0.00845516	PGRA_04176;PGRA_11501;novel.7581;PGRA_18240;PGRA_15897;PGRA_16865;PGRA_12185;PGRA_16406;PGRA_02384;PGRA_16633;PGRA_08955;novel.7582;PGRA_04355;PGRA_03523	14
Molecular function	GO:0016682	oxidoreductase activity, acting on diphenols and related substances as donors, oxygen as acceptor	7.63905e-05	0.00534734	PGRA_20504;PGRA_12425;PGRA_17466;PGRA_04176;PGRA_11501;PGRA_16485;novel.7581;PGRA_18240;PGRA_15897;PGRA_16865;PGRA_12185;PGRA_14550;PGRA_16406;PGRA_02384;PGRA_16633;PGRA_08955;novel.7582;PGRA_17950;PGRA_20109;PGRA_17290;PGRA_14425;PGRA_04355;PGRA_17173;PGRA_03523;PGRA_06114	25
Molecular function	GO:0051787	misfolded protein binding	9.19886e-05	0.0059026	PGRA_00167;PGRA_01886;PGRA_13185;PGRA_16712;PGRA_16929;PGRA_18089;PGRA_00133;PGRA_16149;PGRA_20007;PGRA_04654;PGRA_10761;PGRA_15135	12
Biological process	GO:0051084	'de novo' post-translational protein folding	9.90243e-05	0.0117422	PGRA_00167;PGRA_00212;PGRA_01886;PGRA_09674;PGRA_13185;PGRA_16712;PGRA_16929;PGRA_18081;PGRA_18089;PGRA_21781;PGRA_09281;PGRA_16149;PGRA_09259;PGRA_21624;PGRA_19328;novel.97;PGRA_04654;PGRA_10761;novel.44;PGRA_15135	20
Biological process	GO:0051085	chaperone cofactor-dependent protein refolding	9.90243e-05	0.0117422	PGRA_00167;PGRA_00212;PGRA_01886;PGRA_09674;PGRA_13185;PGRA_16712;PGRA_16929;PGRA_18081;PGRA_18089;PGRA_21781;PGRA_09281;PGRA_16149;PGRA_09259;PGRA_21624;PGRA_19328;novel.97;PGRA_04654;PGRA_10761;novel.44;PGRA_15135	20
Biological process	GO:0046271	phenylpropanoid catabolic process	0.00010968	0.0123554	PGRA_04176;PGRA_11501;novel.7581;PGRA_18240;PGRA_15897;PGRA_16865;PGRA_12185;PGRA_16406;PGRA_02384;PGRA_16633;PGRA_08955;novel.7582;PGRA_04355;PGRA_03523	14
Molecular function	GO:0016168	chlorophyll binding	0.000168269	0.00996673	PGRA_02943;PGRA_03121;PGRA_05804;PGRA_06049;PGRA_09311;PGRA_12469;PGRA_19487;PGRA_19505;novel.2073;novel.2074;novel.2075;novel.5676;novel.6046;PGRA_17058;PGRA_19493;PGRA_11602;novel.9501;novel.8562	18
Molecular function	GO:0019904	protein domain specific binding	0.000292235	0.0156176	PGRA_00212;PGRA_06049;PGRA_09112;PGRA_09311;PGRA_09475;PGRA_16029;PGRA_19487;PGRA_05349;novel.5328;PGRA_07062;novel.97;novel.44	12
Molecular function	GO:0005507	copper ion binding	0.000304238	0.0156176	PGRA_07706;PGRA_18081;PGRA_21781;PGRA_19001;PGRA_03118;PGRA_20562;PGRA_08340;PGRA_09784;PGRA_17466;PGRA_00166;PGRA_20834;PGRA_14182;PGRA_04176;PGRA_11501;PGRA_16485;novel.7581;novel.5073;PGRA_18240;PGRA_15897;PGRA_16865;PGRA_16795;PGRA_12185;PGRA_16355;PGRA_14550;PGRA_18263;PGRA_16406;PGRA_02384;PGRA_16633;PGRA_18988;PGRA_14151;PGRA_20217;PGRA_08955;novel.7582;novel.1521;PGRA_17950;PGRA_17290;PGR…	42
Cellular component	GO:0031977	thylakoid lumen	0.000345706	0.0102382	PGRA_11063;PGRA_11759;PGRA_12806;PGRA_03540;PGRA_21402;PGRA_01683;PGRA_05604;PGRA_06453;PGRA_02759;PGRA_06315;PGRA_03691;PGRA_18243;PGRA_14950;PGRA_07890;PGRA_02652;PGRA_08910;PGRA_15079;PGRA_12284;PGRA_07359;PGRA_20362;PGRA_18547;PGRA_06114	22
Cellular component	GO:0031225	anchored component of membrane	0.000386499	0.0106287	PGRA_18119;PGRA_05500;PGRA_06660;PGRA_07943;PGRA_18391;PGRA_08340;PGRA_09055;PGRA_01261;PGRA_17508;PGRA_10788;PGRA_12354;PGRA_17927;PGRA_03890;PGRA_20576;PGRA_17888;PGRA_15196;PGRA_04900;PGRA_18192;PGRA_19122;PGRA_05178;PGRA_19972;PGRA_05135;PGRA_16795;PGRA_01505;PGRA_05019;PGRA_11747;PGRA_10710;PGRA_05743;PGRA_06905;PGRA_18323;PGRA_08605;PGRA_21172;PGRA_17315;PGRA_05322;PGRA_16569;novel.3224;PGR…	63
Molecular function	GO:0016759	cellulose synthase activity	0.000409006	0.0184411	PGRA_13488;PGRA_00148;PGRA_13492;PGRA_13374;PGRA_16493;PGRA_04543;PGRA_09643;PGRA_01425;PGRA_04544;PGRA_10960;PGRA_16215;PGRA_09497;PGRA_10880;PGRA_04707;novel.1385;PGRA_13657;PGRA_13490;PGRA_13493;PGRA_01093	19
Molecular function	GO:0016760	cellulose synthase (UDP-forming) activity	0.000409006	0.0184411	PGRA_13488;PGRA_00148;PGRA_13492;PGRA_13374;PGRA_16493;PGRA_04543;PGRA_09643;PGRA_01425;PGRA_04544;PGRA_10960;PGRA_16215;PGRA_09497;PGRA_10880;PGRA_04707;novel.1385;PGRA_13657;PGRA_13490;PGRA_13493;PGRA_01093	19
Molecular function	GO:0031072	heat shock protein binding	0.000431092	0.0184411	PGRA_00167;PGRA_01886;PGRA_07243;PGRA_07506;PGRA_09674;PGRA_10673;PGRA_13185;PGRA_16599;PGRA_16712;PGRA_16929;PGRA_18089;PGRA_18488;PGRA_09281;PGRA_02248;PGRA_16149;PGRA_01299;PGRA_19895;PGRA_09259;PGRA_21624;PGRA_11760;PGRA_19328;PGRA_04654;PGRA_13608;PGRA_10761;PGRA_15135;PGRA_08425	26
Molecular function	GO:0016706	2-oxoglutarate-dependent dioxygenase activity	0.000482918	0.0195709	PGRA_17517;PGRA_05175;PGRA_18253;PGRA_17128;PGRA_17453;PGRA_09145;PGRA_05105;PGRA_01494;PGRA_21463;PGRA_18219;PGRA_08805;PGRA_17319;PGRA_21502;PGRA_17535;PGRA_11466;novel.1296;PGRA_17474;PGRA_17332;novel.8514;PGRA_00586;PGRA_06289;PGRA_18068;PGRA_07078;PGRA_03780;PGRA_04446;PGRA_21758;PGRA_01503;PGRA_17972;PGRA_15784;PGRA_08097	30
Molecular function	GO:0051087	chaperone binding	0.000546031	0.0210222	PGRA_07243;PGRA_09674;PGRA_15238;PGRA_15294;PGRA_18081;PGRA_21440;PGRA_21781;PGRA_01299;PGRA_09784;PGRA_19895;novel.4232;PGRA_06518;PGRA_03453;PGRA_02586;PGRA_11903	15
Cellular component	GO:0098807	chloroplast thylakoid membrane protein complex	0.000556108	0.0142734	PGRA_05287;PGRA_09311;PGRA_09475;PGRA_16029;PGRA_20875;PGRA_05730;PGRA_11602	7
Cellular component	GO:0031226	intrinsic component of plasma membrane	0.00106893	0.0257212	PGRA_02725;PGRA_12884;PGRA_05500;PGRA_06660;PGRA_14106;PGRA_02934;PGRA_18391;PGRA_00552;PGRA_08340;PGRA_14452;PGRA_17508;PGRA_08660;PGRA_12354;PGRA_01084;PGRA_01848;PGRA_08260;PGRA_03890;PGRA_20576;PGRA_04502;PGRA_18507;PGRA_14469;PGRA_15196;PGRA_21673;PGRA_00392;PGRA_17536;PGRA_04900;PGRA_19122;PGRA_05178;PGRA_19972;PGRA_12791;PGRA_05135;PGRA_16795;PGRA_18960;PGRA_11747;PGRA_10710;PGRA_05743;PGR…	73
Cellular component	GO:0010287	plastoglobule	0.00116343	0.0263483	PGRA_03578;PGRA_04537;PGRA_06049;PGRA_09311;PGRA_11759;PGRA_15839;PGRA_20132;PGRA_00829;PGRA_06965;PGRA_17227;PGRA_01683;PGRA_04988;PGRA_00910;PGRA_01599;PGRA_03554;PGRA_20823;PGRA_07891;PGRA_04467;PGRA_07638;PGRA_05018	20
Cellular component	GO:0031969	chloroplast membrane	0.00198	0.04235	PGRA_01259;PGRA_02794;PGRA_03064;PGRA_05287;PGRA_06372;PGRA_08406;PGRA_09333;PGRA_11023;PGRA_12703;PGRA_14728;novel.5509;PGRA_04275;PGRA_06488;novel.5510;PGRA_03569;novel.605;PGRA_21082;PGRA_06010;PGRA_01648;PGRA_00217;PGRA_16585;PGRA_18690;novel.5717;PGRA_03231;PGRA_00929;PGRA_19195;PGRA_16514;PGRA_01698;PGRA_20760;PGRA_05730;PGRA_15172;PGRA_18340;PGRA_01345;PGRA_18038;PGRA_08941;novel.604;PGRA_…	88
Cellular component	GO:0016459	myosin complex	0.00365426	0.0740469	novel.8431;novel.7114;PGRA_21910;PGRA_12304;novel.2071;PGRA_03601;PGRA_17450;PGRA_03429;novel.4805;PGRA_16556	10
Cellular component	GO:0010319	stromule	0.00412107	0.0793307	PGRA_00212;PGRA_03578;PGRA_03786;PGRA_03810;PGRA_17227;PGRA_15079;novel.97;novel.3389;novel.44	9
6h_vs_0h.pathenrichment
ID	KEGG_level_1	KEGG_level_2	Description	P-value	Adjusted P-value	geneID	Count
ko00196	Metabolism	Energy metabolism	Photosynthesis - antenna proteins	1.1271e-08	1.61176e-06	PGRA_02943;PGRA_03121;PGRA_05804;PGRA_06049;PGRA_09311;PGRA_12469;PGRA_19487;PGRA_19505;novel.2073;novel.2074;novel.2075;novel.5676;novel.6046;PGRA_17058;PGRA_19493	15
ko01110	Metabolism	Global and overview maps	Biosynthesis of secondary metabolites	4.14191e-06	0.000592294	PGRA_00347;PGRA_01378;PGRA_01941;PGRA_03132;PGRA_04537;PGRA_04873;PGRA_05506;PGRA_06101;PGRA_06372;PGRA_06373;PGRA_07077;PGRA_07089;PGRA_07237;PGRA_08406;PGRA_09551;PGRA_10396;PGRA_10848;PGRA_11759;PGRA_11791;PGRA_12361;PGRA_12776;PGRA_13067;PGRA_13488;PGRA_13627;PGRA_14118;PGRA_14173;PGRA_14713;PGRA_15803;PGRA_15839;PGRA_16029;PGRA_16249;PGRA_18392;PGRA_18689;PGRA_18887;PGRA_19499;PGRA_19768;PGR…	551
ko00941	Metabolism	Biosynthesis of other secondary metabolites	Flavonoid biosynthesis	5.27019e-06	0.000753637	PGRA_00330;PGRA_06686;PGRA_02286;PGRA_01077;PGRA_03580;PGRA_19242;PGRA_14565;PGRA_18304;PGRA_15870;PGRA_03061;PGRA_04850;PGRA_10999;PGRA_05711;novel.8707;PGRA_15488;PGRA_06700;PGRA_01956;PGRA_10311;PGRA_10859;PGRA_18670;PGRA_10133;PGRA_15316;novel.4865;novel.2954;PGRA_17657;PGRA_03218;PGRA_21090;novel.6858;PGRA_09869;PGRA_06646;PGRA_07625;novel.7455;PGRA_00787;PGRA_21020;PGRA_03290;PGRA_18758;PGR…	38
ko00945	Metabolism	Biosynthesis of other secondary metabolites	Stilbenoid, diarylheptanoid and gingerol biosynthesis	8.85629e-06	0.00126645	PGRA_00330;PGRA_06686;PGRA_02286;PGRA_04135;PGRA_01077;PGRA_03580;PGRA_14565;PGRA_18304;PGRA_04850;PGRA_10999;PGRA_05711;novel.8707;PGRA_15488;PGRA_01956;PGRA_10311;PGRA_10859;PGRA_10133;novel.4865;novel.2954;PGRA_21090;novel.6858;PGRA_06646;novel.7455;PGRA_00787;PGRA_21020;PGRA_03290;PGRA_18758;PGRA_13056;PGRA_10745	29
ko00940	Metabolism	Biosynthesis of other secondary metabolites	Phenylpropanoid biosynthesis	8.66148e-05	0.0123859	PGRA_05506;PGRA_12776;PGRA_16029;PGRA_19768;PGRA_09498;PGRA_04461;PGRA_00330;PGRA_20896;PGRA_19145;PGRA_19824;PGRA_06686;PGRA_02286;PGRA_01077;PGRA_10635;PGRA_03580;PGRA_17212;PGRA_15659;PGRA_14565;PGRA_18304;PGRA_13476;novel.1253;PGRA_13400;PGRA_02705;PGRA_08804;PGRA_12731;PGRA_04850;PGRA_10999;PGRA_07720;PGRA_05711;PGRA_02592;novel.8707;PGRA_15488;PGRA_07622;PGRA_01956;PGRA_10311;PGRA_10859;nov…	74
ko00195	Metabolism	Energy metabolism	Photosynthesis	0.000219093	0.0313303	PGRA_01297;PGRA_03404;PGRA_05287;PGRA_06229;PGRA_07108;PGRA_07706;PGRA_08007;PGRA_09475;PGRA_09715;PGRA_10265;PGRA_10467;PGRA_10647;PGRA_10810;PGRA_11063;PGRA_12806;PGRA_15007;PGRA_15682;PGRA_16444;PGRA_16481;PGRA_16590;PGRA_19779;PGRA_16271;PGRA_02098;PGRA_08360;PGRA_15334;PGRA_20566;PGRA_02759;PGRA_02522;PGRA_06338;PGRA_17729;PGRA_07597;PGRA_01278;novel.4185;PGRA_01295;PGRA_20362;novel.7277;nov…	38
ko00999	Metabolism	Biosynthesis of other secondary metabolites	Biosynthesis of various plant secondary metabolites	0.000224519	0.0321062	PGRA_07077;PGRA_13488;PGRA_14118;PGRA_16249;PGRA_17006;PGRA_21798;PGRA_14049;PGRA_17956;PGRA_01840;PGRA_14401;PGRA_08389;PGRA_13492;novel.6057;PGRA_20531;PGRA_04543;PGRA_01425;PGRA_10179;PGRA_04544;PGRA_07650;PGRA_06605;PGRA_10960;PGRA_01494;PGRA_14821;PGRA_10880;PGRA_07204;novel.2801;PGRA_12118;PGRA_02701;PGRA_03947;PGRA_16186;novel.1595;PGRA_17295;PGRA_06386;PGRA_19520;PGRA_19142;PGRA_14757;PGR…	58
ko04626	Organismal Systems	Environmental adaptation	Plant-pathogen interaction	0.00139053	0.198846	PGRA_00142;PGRA_06212;PGRA_06215;PGRA_06741;PGRA_07868;PGRA_08659;PGRA_10044;PGRA_12734;PGRA_12827;PGRA_13262;PGRA_15238;PGRA_17529;PGRA_18608;PGRA_07905;PGRA_06631;PGRA_18701;PGRA_01086;PGRA_15611;PGRA_14885;PGRA_20483;PGRA_10266;novel.1420;PGRA_00200;PGRA_04996;PGRA_10906;PGRA_07043;PGRA_04656;PGRA_21887;novel.8618;PGRA_11561;PGRA_06873;PGRA_00589;PGRA_03136;novel.8088;PGRA_05627;PGRA_04508;PGR…	212
ko00380	Metabolism	Amino acid metabolism	Tryptophan metabolism	0.00201639	0.288344	PGRA_16029;PGRA_03813;PGRA_09658;PGRA_21715;PGRA_20352;PGRA_15659;PGRA_19550;PGRA_11399;PGRA_16700;PGRA_03647;PGRA_15347;PGRA_07153;PGRA_14574;PGRA_12465;PGRA_08015;PGRA_18878;novel.7621;PGRA_16860;PGRA_07375;PGRA_17969;PGRA_04030;PGRA_20092;PGRA_20773;PGRA_03128;PGRA_21917;novel.4102;PGRA_01060;novel.5205;PGRA_03353;PGRA_21758;novel.6152;novel.4089;PGRA_09796;novel.4101;PGRA_08446;PGRA_13686;PGR…	37
ko01100	Metabolism	Global and overview maps	Metabolic pathways	0.00267482	0.382499	PGRA_00267;PGRA_00347;PGRA_00369;PGRA_01273;PGRA_01297;PGRA_01378;PGRA_02943;PGRA_03121;PGRA_03132;PGRA_03285;PGRA_03404;PGRA_03786;PGRA_04537;PGRA_04873;PGRA_05287;PGRA_05506;PGRA_05530;PGRA_05568;PGRA_05804;PGRA_06049;PGRA_06101;PGRA_06229;PGRA_06372;PGRA_06373;PGRA_06798;PGRA_07077;PGRA_07089;PGRA_07108;PGRA_07237;PGRA_07550;PGRA_07706;PGRA_07779;PGRA_08007;PGRA_08069;PGRA_08406;PGRA_08845;PGR…	884
ko00564	Metabolism	Lipid metabolism	Glycerophospholipid metabolism	0.0033257	0.475575	PGRA_09871;PGRA_10848;PGRA_03571;PGRA_15553;PGRA_08274;PGRA_21351;PGRA_05256;PGRA_09704;PGRA_16549;PGRA_06203;PGRA_02165;PGRA_21151;PGRA_21673;PGRA_14968;PGRA_02532;PGRA_04879;novel.1643;PGRA_07829;PGRA_13091;PGRA_16882;PGRA_19249;novel.664;PGRA_07109;PGRA_16533;PGRA_11899;PGRA_00909;novel.8701;PGRA_11541;PGRA_09093;novel.3948;PGRA_10740;novel.2839;PGRA_00889;novel.2881;PGRA_21645;PGRA_09821;PGRA…	44
ko00402	Metabolism	Biosynthesis of other secondary metabolites	Benzoxazinoid biosynthesis	0.00381383	0.545378	novel.6057;PGRA_01494;novel.1595;PGRA_17295;PGRA_19142;novel.7680;PGRA_01503;PGRA_00621;PGRA_17481	9
ko00053	Metabolism	Carbohydrate metabolism	Ascorbate and aldarate metabolism	0.00508287	0.72685	PGRA_00267;PGRA_04873;PGRA_10242;PGRA_00523;PGRA_21402;PGRA_21715;PGRA_17466;PGRA_21182;novel.318;PGRA_02742;PGRA_11399;PGRA_16700;PGRA_16485;PGRA_07667;novel.2348;PGRA_03647;PGRA_15347;novel.7208;PGRA_14550;novel.4218;PGRA_04138;PGRA_07350;novel.1363;novel.1828;novel.7734;novel.7770;PGRA_17950;PGRA_17290;PGRA_02323;PGRA_03353;novel.2997;novel.991;novel.7769;PGRA_17173;PGRA_09878;PGRA_07337;novel…	37
ko00910	Metabolism	Energy metabolism	Nitrogen metabolism	0.0103679	1	PGRA_03786;PGRA_14102;PGRA_00273;PGRA_11329;PGRA_08185;PGRA_04854;PGRA_07446;novel.3632;novel.5964;PGRA_04757;novel.5803;PGRA_18500;novel.5338;PGRA_06284;novel.622;PGRA_01568;PGRA_08831;novel.5963	18
ko00996	Metabolism	Biosynthesis of other secondary metabolites	Biosynthesis of various alkaloids	0.0108165	1	PGRA_17453;PGRA_19583;PGRA_17474;novel.1445;PGRA_18068;novel.1446	6
ko00710	Metabolism	Energy metabolism	Carbon fixation by Calvin cycle	0.012217	1	PGRA_01378;PGRA_04537;PGRA_06101;PGRA_07237;PGRA_08069;PGRA_08845;PGRA_09551;PGRA_09563;PGRA_10599;PGRA_11759;PGRA_18887;PGRA_21025;PGRA_12394;PGRA_03810;PGRA_20324;PGRA_18371;PGRA_09544;PGRA_03634;PGRA_06413;PGRA_15104;PGRA_11870;novel.2655;PGRA_11511;PGRA_11045;novel.6796;PGRA_06523;PGRA_18731;novel.9505;novel.6859	29
ko02010	Environmental Information Processing	Membrane transport	ABC transporters	0.0133302	1	PGRA_12425;novel.9467;PGRA_16454;PGRA_10831;PGRA_19641;PGRA_00517;PGRA_12933;PGRA_05763;PGRA_01651;PGRA_13000;PGRA_06524;novel.4232;PGRA_04750;PGRA_10878;PGRA_20120;PGRA_01469;PGRA_18600;PGRA_13763;novel.8964;PGRA_09468;PGRA_09347;PGRA_16548;PGRA_13754;PGRA_07634;PGRA_21360;PGRA_00606;PGRA_08870;PGRA_18026;PGRA_17077;novel.9243;novel.6176;PGRA_09539;PGRA_04783;novel.8552;novel.4075;novel.6566;PGR…	43
ko04075	Environmental Information Processing	Signal transduction	Plant hormone signal transduction	0.0145184	1	PGRA_04789;PGRA_08367;PGRA_13544;PGRA_14102;PGRA_16894;PGRA_17529;PGRA_20245;PGRA_21013;PGRA_17117;PGRA_06631;PGRA_05776;PGRA_00273;PGRA_00256;PGRA_14885;PGRA_01932;PGRA_21816;PGRA_18923;PGRA_10875;PGRA_12600;PGRA_17482;PGRA_10906;PGRA_07697;PGRA_13710;PGRA_04656;PGRA_02607;PGRA_20745;PGRA_00594;PGRA_12829;PGRA_01344;PGRA_20698;PGRA_05627;PGRA_16927;PGRA_02149;PGRA_11241;PGRA_12689;PGRA_06909;PGR…	192
ko00908	Metabolism	Metabolism of terpenoids and polyketides	Zeatin biosynthesis	0.0220711	1	novel.5985;novel.5978;PGRA_21723;PGRA_06708;PGRA_06486;PGRA_12272;PGRA_06353;PGRA_18090;PGRA_18109;PGRA_11138;PGRA_19863;PGRA_06397;PGRA_11460;PGRA_01504;PGRA_01336;PGRA_07257;PGRA_11382;PGRA_18229;novel.7083;PGRA_21352;novel.5983	21
ko00052	Metabolism	Carbohydrate metabolism	Galactose metabolism	0.0288539	1	PGRA_00347;PGRA_06798;PGRA_09346;PGRA_17768;novel.3126;PGRA_20462;PGRA_21507;PGRA_02370;novel.318;PGRA_10085;PGRA_15180;novel.2348;PGRA_14349;PGRA_06128;PGRA_20136;PGRA_00090;PGRA_06447;novel.4218;novel.8267;novel.8934;PGRA_07253;novel.1363;PGRA_12690;novel.1828;novel.7770;PGRA_08213;novel.6203;PGRA_11690;PGRA_14217;novel.2997;novel.7769;PGRA_01210;PGRA_03329;novel.3820	34

## Sheet: 12h_vs_0h
12h_vs_0h.GO.Enrichment
GO_level_1	GO	Description	P-value	Adjusted P-value	All_index	Count_all
Cellular component	GO:0009522	photosystem I	8.23007e-17	2.9546e-14	PGRA_01297;PGRA_02859;PGRA_05287;PGRA_05804;PGRA_06049;PGRA_09311;PGRA_09475;PGRA_10810;PGRA_11063;PGRA_12469;PGRA_16029;PGRA_16444;PGRA_16590;PGRA_19487;PGRA_19505;PGRA_19779;novel.2073;novel.2074;novel.5676;novel.6046;PGRA_01738;PGRA_17058;PGRA_16271;PGRA_03121;novel.2075;PGRA_00447;PGRA_19493	27
Biological process	GO:0015979	photosynthesis	1.41242e-16	2.91382e-13	PGRA_01297;PGRA_01378;PGRA_01404;PGRA_02794;PGRA_02838;PGRA_02859;PGRA_02943;PGRA_03786;PGRA_05287;PGRA_05804;PGRA_06010;PGRA_06049;PGRA_06101;PGRA_06229;PGRA_06372;PGRA_06373;PGRA_07673;PGRA_08007;PGRA_08069;PGRA_08845;PGRA_09112;PGRA_09311;PGRA_09475;PGRA_09563;PGRA_09715;PGRA_10265;PGRA_10810;PGRA_11063;PGRA_12286;PGRA_12469;PGRA_12806;PGRA_15682;PGRA_16029;PGRA_16131;PGRA_16444;PGRA_16481;PGR…	93
Cellular component	GO:0009521	photosystem	2.40031e-15	4.30856e-13	PGRA_01297;PGRA_02859;PGRA_02943;PGRA_05287;PGRA_05804;PGRA_06049;PGRA_06229;PGRA_08007;PGRA_09311;PGRA_09475;PGRA_09715;PGRA_10265;PGRA_10810;PGRA_11063;PGRA_12469;PGRA_12806;PGRA_15682;PGRA_16029;PGRA_16131;PGRA_16444;PGRA_16481;PGRA_16590;PGRA_16704;PGRA_19487;PGRA_19505;PGRA_19779;novel.2073;novel.2074;novel.5676;novel.6046;PGRA_01738;PGRA_17058;PGRA_09333;PGRA_16271;PGRA_00217;PGRA_00541;PGR…	45
Cellular component	GO:0009535	chloroplast thylakoid membrane	2.64307e-14	2.35223e-12	PGRA_01297;PGRA_01404;PGRA_02859;PGRA_02943;PGRA_03786;PGRA_05287;PGRA_05804;PGRA_06049;PGRA_06229;PGRA_06373;PGRA_07108;PGRA_07673;PGRA_07706;PGRA_08007;PGRA_08406;PGRA_09112;PGRA_09311;PGRA_09475;PGRA_09715;PGRA_10265;PGRA_10810;PGRA_11904;PGRA_12469;PGRA_12806;PGRA_15682;PGRA_15839;PGRA_16029;PGRA_16131;PGRA_16264;PGRA_16444;PGRA_16481;PGRA_16590;PGRA_18887;PGRA_19487;PGRA_19505;PGRA_19779;nov…	101
Cellular component	GO:0055035	plastid thylakoid membrane	2.64307e-14	2.35223e-12	PGRA_01297;PGRA_01404;PGRA_02859;PGRA_02943;PGRA_03786;PGRA_05287;PGRA_05804;PGRA_06049;PGRA_06229;PGRA_06373;PGRA_07108;PGRA_07673;PGRA_07706;PGRA_08007;PGRA_08406;PGRA_09112;PGRA_09311;PGRA_09475;PGRA_09715;PGRA_10265;PGRA_10810;PGRA_11904;PGRA_12469;PGRA_12806;PGRA_15682;PGRA_15839;PGRA_16029;PGRA_16131;PGRA_16264;PGRA_16444;PGRA_16481;PGRA_16590;PGRA_18887;PGRA_19487;PGRA_19505;PGRA_19779;nov…	101
Cellular component	GO:0009534	chloroplast thylakoid	3.9313e-14	2.35223e-12	PGRA_01297;PGRA_01404;PGRA_02859;PGRA_02943;PGRA_03786;PGRA_05287;PGRA_05804;PGRA_06049;PGRA_06229;PGRA_06373;PGRA_07108;PGRA_07673;PGRA_07706;PGRA_08007;PGRA_08406;PGRA_09112;PGRA_09311;PGRA_09475;PGRA_09715;PGRA_10265;PGRA_10810;PGRA_11063;PGRA_11904;PGRA_12469;PGRA_12806;PGRA_15682;PGRA_15839;PGRA_16029;PGRA_16131;PGRA_16264;PGRA_16444;PGRA_16481;PGRA_16590;PGRA_18887;PGRA_19487;PGRA_19505;PGR…	118
Cellular component	GO:0031976	plastid thylakoid	3.9313e-14	2.35223e-12	PGRA_01297;PGRA_01404;PGRA_02859;PGRA_02943;PGRA_03786;PGRA_05287;PGRA_05804;PGRA_06049;PGRA_06229;PGRA_06373;PGRA_07108;PGRA_07673;PGRA_07706;PGRA_08007;PGRA_08406;PGRA_09112;PGRA_09311;PGRA_09475;PGRA_09715;PGRA_10265;PGRA_10810;PGRA_11063;PGRA_11904;PGRA_12469;PGRA_12806;PGRA_15682;PGRA_15839;PGRA_16029;PGRA_16131;PGRA_16264;PGRA_16444;PGRA_16481;PGRA_16590;PGRA_18887;PGRA_19487;PGRA_19505;PGR…	118
Cellular component	GO:0034357	photosynthetic membrane	4.82925e-14	2.47671e-12	PGRA_01297;PGRA_01404;PGRA_02859;PGRA_02943;PGRA_03786;PGRA_05287;PGRA_05804;PGRA_06049;PGRA_06229;PGRA_06373;PGRA_07108;PGRA_07673;PGRA_07706;PGRA_08007;PGRA_08406;PGRA_09112;PGRA_09311;PGRA_09475;PGRA_09715;PGRA_10265;PGRA_10810;PGRA_11063;PGRA_11904;PGRA_12469;PGRA_12806;PGRA_15682;PGRA_15839;PGRA_16029;PGRA_16131;PGRA_16264;PGRA_16444;PGRA_16481;PGRA_16590;PGRA_16704;PGRA_18887;PGRA_19487;PGR…	105
Cellular component	GO:0042651	thylakoid membrane	3.88178e-13	1.74195e-11	PGRA_01297;PGRA_01404;PGRA_02859;PGRA_02943;PGRA_03786;PGRA_05287;PGRA_05804;PGRA_06049;PGRA_06229;PGRA_06373;PGRA_07108;PGRA_07673;PGRA_07706;PGRA_08007;PGRA_08406;PGRA_09112;PGRA_09311;PGRA_09475;PGRA_09715;PGRA_10265;PGRA_10810;PGRA_11904;PGRA_12469;PGRA_12806;PGRA_15682;PGRA_15839;PGRA_16029;PGRA_16131;PGRA_16264;PGRA_16444;PGRA_16481;PGRA_16590;PGRA_18887;PGRA_19487;PGRA_19505;PGRA_19779;nov…	102
Cellular component	GO:0009579	thylakoid	1.29056e-12	5.1479e-11	PGRA_01297;PGRA_01404;PGRA_02859;PGRA_02943;PGRA_03786;PGRA_04537;PGRA_05287;PGRA_05804;PGRA_06049;PGRA_06229;PGRA_06373;PGRA_07108;PGRA_07673;PGRA_07706;PGRA_08007;PGRA_08406;PGRA_09112;PGRA_09311;PGRA_09475;PGRA_09715;PGRA_10265;PGRA_10810;PGRA_11063;PGRA_11904;PGRA_12469;PGRA_12806;PGRA_15682;PGRA_15839;PGRA_16029;PGRA_16131;PGRA_16264;PGRA_16444;PGRA_16481;PGRA_16590;PGRA_16704;PGRA_18887;PGR…	124
Biological process	GO:0009768	photosynthesis, light harvesting in photosystem I	9.47812e-12	9.77668e-09	PGRA_02859;PGRA_02943;PGRA_05804;PGRA_06049;PGRA_09311;PGRA_12469;PGRA_16590;PGRA_19487;novel.2073;novel.2074;novel.5676;PGRA_17058;PGRA_03121;novel.2075;PGRA_19493	15
Biological process	GO:0009765	photosynthesis, light harvesting	1.54757e-11	1.06421e-08	PGRA_02859;PGRA_02943;PGRA_05804;PGRA_06049;PGRA_09311;PGRA_12469;PGRA_16590;PGRA_19487;PGRA_19505;novel.2073;novel.2074;novel.5676;novel.6046;PGRA_17058;PGRA_09333;PGRA_00217;PGRA_03121;PGRA_02759;PGRA_03540;novel.2075;PGRA_19493	21
Cellular component	GO:0009523	photosystem II	5.25937e-10	1.88811e-08	PGRA_02859;PGRA_02943;PGRA_05804;PGRA_06229;PGRA_08007;PGRA_09311;PGRA_09715;PGRA_10265;PGRA_12469;PGRA_12806;PGRA_15682;PGRA_16131;PGRA_16481;PGRA_16704;PGRA_19487;PGRA_19505;novel.2073;novel.2074;novel.5676;novel.6046;PGRA_01738;PGRA_09333;PGRA_00217;PGRA_00541;PGRA_03121;PGRA_02759;novel.2075;PGRA_19097;PGRA_00447;PGRA_03575;PGRA_20362;PGRA_07359	32
Biological process	GO:0019684	photosynthesis, light reaction	7.13858e-09	3.68172e-06	PGRA_01404;PGRA_02794;PGRA_02859;PGRA_02943;PGRA_05287;PGRA_05804;PGRA_06049;PGRA_07673;PGRA_09112;PGRA_09311;PGRA_10265;PGRA_12286;PGRA_12469;PGRA_12806;PGRA_16029;PGRA_16590;PGRA_19487;PGRA_19505;novel.2073;novel.2074;novel.5676;novel.6046;PGRA_15566;PGRA_17058;PGRA_09333;PGRA_08360;PGRA_20480;PGRA_00217;PGRA_03121;PGRA_20538;PGRA_02149;PGRA_19163;PGRA_02759;PGRA_03540;novel.2075;PGRA_18690;PGR…	48
Molecular function	GO:0046906	tetrapyrrole binding	1.47191e-08	1.08774e-05	PGRA_02859;PGRA_02943;PGRA_04012;PGRA_05804;PGRA_06049;PGRA_09311;PGRA_09498;PGRA_12274;PGRA_12469;PGRA_19487;PGRA_19505;PGRA_21585;PGRA_21871;novel.2073;novel.2074;novel.5676;novel.6046;PGRA_17058;PGRA_16706;PGRA_19859;PGRA_09274;PGRA_13400;PGRA_03121;PGRA_06426;PGRA_21402;novel.6328;PGRA_08185;PGRA_18051;PGRA_05532;novel.2075;PGRA_11715;PGRA_04988;PGRA_04461;PGRA_00910;PGRA_04719;PGRA_15318;PGR…	96
Biological process	GO:0009611	response to wounding	2.2802e-08	9.40809e-06	PGRA_06660;PGRA_08236;PGRA_09381;PGRA_09995;PGRA_10255;PGRA_14127;PGRA_16257;PGRA_16669;PGRA_16894;PGRA_17529;PGRA_18084;PGRA_20146;PGRA_20182;PGRA_21816;PGRA_09936;PGRA_09333;PGRA_03578;PGRA_00629;PGRA_17517;PGRA_00217;PGRA_21926;PGRA_13089;PGRA_03438;PGRA_14158;PGRA_19373;PGRA_02347;PGRA_06429;PGRA_18416;PGRA_20698;PGRA_21290;PGRA_15716;PGRA_17734;PGRA_17052;PGRA_02348;PGRA_02996;PGRA_09885;PGR…	62
Molecular function	GO:0016705	oxidoreductase activity, acting on paired donors, with incorporation or reduction of molecular oxygen	5.08666e-07	0.000187952	PGRA_05175;PGRA_06373;PGRA_10387;PGRA_11023;PGRA_14173;PGRA_15736;PGRA_21585;PGRA_21871;PGRA_16706;PGRA_17517;PGRA_19859;PGRA_09274;PGRA_06426;novel.6922;novel.6328;PGRA_18051;PGRA_19163;PGRA_05532;PGRA_11715;PGRA_04719;PGRA_00929;PGRA_18690;PGRA_15318;PGRA_15928;PGRA_09145;PGRA_05711;PGRA_12309;PGRA_17108;novel.6975;PGRA_20636;PGRA_09122;PGRA_01588;PGRA_14998;PGRA_18298;PGRA_03210;PGRA_07375;PGR…	102
Biological process	GO:0036294	cellular response to decreased oxygen levels	1.06015e-06	0.00031244	PGRA_00267;PGRA_04824;PGRA_05256;PGRA_05651;PGRA_06660;PGRA_12192;PGRA_12226;PGRA_12274;PGRA_16393;PGRA_18782;PGRA_20128;PGRA_20182;PGRA_21904;PGRA_12368;PGRA_06448;PGRA_13089;PGRA_02347;PGRA_04879;PGRA_04007;PGRA_17734;PGRA_18570;PGRA_00378;PGRA_02401;PGRA_07355;PGRA_02996;PGRA_09145;PGRA_03163;PGRA_20853;PGRA_08848;PGRA_02904;PGRA_02067;PGRA_00237;PGRA_15508;novel.2963;PGRA_02069;PGRA_04149;PGR…	44
Biological process	GO:0071453	cellular response to oxygen levels	1.06015e-06	0.00031244	PGRA_00267;PGRA_04824;PGRA_05256;PGRA_05651;PGRA_06660;PGRA_12192;PGRA_12226;PGRA_12274;PGRA_16393;PGRA_18782;PGRA_20128;PGRA_20182;PGRA_21904;PGRA_12368;PGRA_06448;PGRA_13089;PGRA_02347;PGRA_04879;PGRA_04007;PGRA_17734;PGRA_18570;PGRA_00378;PGRA_02401;PGRA_07355;PGRA_02996;PGRA_09145;PGRA_03163;PGRA_20853;PGRA_08848;PGRA_02904;PGRA_02067;PGRA_00237;PGRA_15508;novel.2963;PGRA_02069;PGRA_04149;PGR…	44
Biological process	GO:0001101	response to acid chemical	1.79919e-06	0.000429926	PGRA_00829;PGRA_01404;PGRA_02338;PGRA_03987;PGRA_04770;PGRA_09381;PGRA_09486;PGRA_10049;PGRA_10387;PGRA_10655;PGRA_11585;PGRA_13231;PGRA_14127;PGRA_16669;PGRA_17529;PGRA_18064;PGRA_20182;PGRA_21871;PGRA_21904;PGRA_06448;PGRA_03578;PGRA_08145;PGRA_21082;PGRA_04414;PGRA_13089;PGRA_04345;novel.3955;PGRA_20342;novel.2559;PGRA_12145;PGRA_13438;PGRA_15716;PGRA_19637;PGRA_05625;PGRA_17052;PGRA_10229;PGR…	99
Biological process	GO:0071456	cellular response to hypoxia	1.87558e-06	0.000429926	PGRA_00267;PGRA_04824;PGRA_05256;PGRA_05651;PGRA_06660;PGRA_12192;PGRA_12226;PGRA_12274;PGRA_16393;PGRA_18782;PGRA_20128;PGRA_20182;PGRA_21904;PGRA_12368;PGRA_06448;PGRA_13089;PGRA_02347;PGRA_04879;PGRA_04007;PGRA_17734;PGRA_18570;PGRA_00378;PGRA_02401;PGRA_07355;PGRA_02996;PGRA_09145;PGRA_03163;PGRA_20853;PGRA_08848;PGRA_02904;PGRA_02067;PGRA_00237;PGRA_15508;novel.2963;PGRA_02069;PGRA_04149;PGR…	43
Molecular function	GO:0005516	calmodulin binding	2.78713e-06	0.000686562	PGRA_07015;PGRA_07852;PGRA_12884;PGRA_15238;PGRA_15294;PGRA_16393;PGRA_17887;PGRA_03883;PGRA_06448;PGRA_06531;PGRA_03213;PGRA_19747;PGRA_11241;PGRA_01848;PGRA_04656;PGRA_04014;PGRA_19922;novel.5660;novel.788;PGRA_01767;PGRA_01030;PGRA_06291;PGRA_03134;PGRA_16262;PGRA_11149;PGRA_16544;PGRA_21721;PGRA_10767;PGRA_19627;PGRA_06141;PGRA_02769;PGRA_00392;PGRA_20878;novel.6943;novel.7066;novel.8618;PGRA…	63
Cellular component	GO:0048046	apoplast	3.42874e-06	0.000111902	PGRA_00594;PGRA_03786;PGRA_04537;PGRA_06544;PGRA_07089;PGRA_07305;PGRA_07943;PGRA_08005;PGRA_08645;PGRA_12806;PGRA_13375;PGRA_17902;PGRA_20328;novel.4977;PGRA_03578;PGRA_18081;PGRA_17227;novel.4216;PGRA_18969;PGRA_04850;PGRA_18258;PGRA_00378;PGRA_20927;PGRA_17703;PGRA_06550;PGRA_19419;PGRA_06686;PGRA_05973;PGRA_11593;PGRA_00788;PGRA_10085;PGRA_16339;PGRA_00061;PGRA_17694;novel.97;PGRA_16406;PGRA_…	82
Molecular function	GO:0015925	galactosidase activity	3.88155e-06	0.000717116	novel.3001;PGRA_15180;PGRA_05973;PGRA_10085;PGRA_08904;PGRA_14349;novel.2999;novel.3003;PGRA_19816;PGRA_07253;PGRA_20680;novel.417;novel.348;novel.544;novel.418;PGRA_11690;novel.1713;PGRA_08213;PGRA_14821;PGRA_03329;PGRA_04953;novel.2801	22
Biological process	GO:0009415	response to water	4.3937e-06	0.000906421	PGRA_00829;PGRA_01404;PGRA_02338;PGRA_03987;PGRA_04770;PGRA_09381;PGRA_09486;PGRA_10049;PGRA_10387;PGRA_10655;PGRA_11585;PGRA_13231;PGRA_14127;PGRA_16669;PGRA_18064;PGRA_20182;PGRA_21871;PGRA_21904;PGRA_06448;PGRA_03578;PGRA_08145;PGRA_21082;PGRA_04414;PGRA_04345;PGRA_20342;novel.2559;PGRA_12145;PGRA_13438;PGRA_15716;PGRA_19637;PGRA_05625;PGRA_17052;PGRA_10229;PGRA_02401;PGRA_02348;PGRA_12972;PGR…	91
Molecular function	GO:0016168	chlorophyll binding	1.21427e-05	0.00179469	PGRA_02859;PGRA_02943;PGRA_05804;PGRA_06049;PGRA_09311;PGRA_12469;PGRA_19487;PGRA_19505;novel.2073;novel.2074;novel.5676;novel.6046;PGRA_17058;PGRA_03121;novel.2075;PGRA_03575;PGRA_19493	17
Biological process	GO:0010200	response to chitin	1.5981e-05	0.00299717	PGRA_17529;PGRA_20182;PGRA_08192;PGRA_13144;PGRA_17540;PGRA_16395;PGRA_20397;PGRA_12531;PGRA_00843;novel.7135	10
Biological process	GO:0006820	anion transport	2.06218e-05	0.00354523	PGRA_11477;PGRA_11585;PGRA_20128;PGRA_04063;PGRA_00630;PGRA_13615;PGRA_16585;PGRA_20628;PGRA_21082;PGRA_09826;PGRA_00074;PGRA_17005;PGRA_00401;PGRA_10229;PGRA_03569;PGRA_14823;PGRA_15790;PGRA_07439;PGRA_00852;PGRA_20241;PGRA_09932;PGRA_17389;PGRA_16528;PGRA_09068;PGRA_10424;PGRA_12826;PGRA_17269;PGRA_09640;PGRA_16870;PGRA_18990;PGRA_11853;novel.521;novel.9025;PGRA_02479;novel.575;PGRA_08831;PGRA_…	55
Biological process	GO:0036293	response to decreased oxygen levels	2.27927e-05	0.0035515	PGRA_00267;PGRA_04824;PGRA_05256;PGRA_05651;PGRA_06660;PGRA_12192;PGRA_12226;PGRA_12274;PGRA_16393;PGRA_18782;PGRA_20128;PGRA_20182;PGRA_21904;PGRA_12368;PGRA_06448;PGRA_13089;PGRA_02347;PGRA_04879;PGRA_04007;PGRA_17734;PGRA_18570;PGRA_00378;PGRA_02401;PGRA_07355;PGRA_02996;PGRA_09145;PGRA_03163;PGRA_20853;PGRA_08848;PGRA_02904;PGRA_02067;PGRA_00237;PGRA_15508;novel.2963;PGRA_02069;PGRA_04149;PGR…	47
Molecular function	GO:0004497	monooxygenase activity	2.37231e-05	0.00271266	PGRA_06373;PGRA_08406;PGRA_10387;PGRA_14173;PGRA_21585;PGRA_21871;PGRA_16706;PGRA_19859;PGRA_09274;PGRA_06426;novel.6328;PGRA_18051;PGRA_05532;PGRA_11715;PGRA_04719;PGRA_15172;PGRA_10620;PGRA_15318;PGRA_15928;PGRA_09145;PGRA_05711;PGRA_12309;PGRA_17108;PGRA_09122;PGRA_14998;PGRA_18298;PGRA_03210;PGRA_07375;PGRA_20946;PGRA_07204;PGRA_14051;PGRA_10715;novel.1430;PGRA_13053;PGRA_05025;novel.5090;PGR…	74
Biological process	GO:0001666	response to hypoxia	2.41013e-05	0.0035515	PGRA_00267;PGRA_04824;PGRA_05256;PGRA_05651;PGRA_06660;PGRA_12192;PGRA_12226;PGRA_12274;PGRA_16393;PGRA_18782;PGRA_20128;PGRA_20182;PGRA_21904;PGRA_12368;PGRA_06448;PGRA_13089;PGRA_02347;PGRA_04879;PGRA_04007;PGRA_17734;PGRA_18570;PGRA_00378;PGRA_02401;PGRA_07355;PGRA_02996;PGRA_09145;PGRA_03163;PGRA_20853;PGRA_08848;PGRA_02904;PGRA_02067;PGRA_00237;PGRA_15508;novel.2963;PGRA_02069;PGRA_04149;PGR…	46
Molecular function	GO:0020037	heme binding	2.56951e-05	0.00271266	PGRA_04012;PGRA_09498;PGRA_12274;PGRA_21585;PGRA_21871;PGRA_16706;PGRA_19859;PGRA_09274;PGRA_13400;PGRA_06426;PGRA_21402;novel.6328;PGRA_08185;PGRA_18051;PGRA_05532;PGRA_11715;PGRA_04988;PGRA_04461;PGRA_00910;PGRA_04719;PGRA_15318;PGRA_15928;PGRA_05711;PGRA_12309;PGRA_17108;PGRA_14998;PGRA_18298;PGRA_03210;PGRA_07375;PGRA_10127;PGRA_20946;PGRA_07204;PGRA_14051;PGRA_10715;novel.1430;PGRA_13053;PGR…	77
Biological process	GO:0070482	response to oxygen levels	2.63242e-05	0.00362046	PGRA_00267;PGRA_04824;PGRA_05256;PGRA_05651;PGRA_06660;PGRA_12192;PGRA_12226;PGRA_12274;PGRA_16393;PGRA_18782;PGRA_20128;PGRA_20182;PGRA_21904;PGRA_12368;PGRA_06448;PGRA_13089;PGRA_02347;PGRA_04879;PGRA_04007;PGRA_17734;PGRA_18570;PGRA_00378;PGRA_02401;PGRA_07355;PGRA_02996;PGRA_09145;PGRA_03163;PGRA_20853;PGRA_08848;PGRA_02904;PGRA_02067;PGRA_00237;PGRA_15508;novel.2963;PGRA_02069;PGRA_04149;PGR…	47
Molecular function	GO:0008509	anion transmembrane transporter activity	3.27689e-05	0.00302703	PGRA_11477;PGRA_20128;PGRA_12703;PGRA_13615;PGRA_16585;PGRA_20628;PGRA_21082;PGRA_09826;PGRA_17005;PGRA_19513;PGRA_00401;PGRA_10229;PGRA_03569;PGRA_14823;PGRA_08968;PGRA_15790;PGRA_07439;PGRA_20241;PGRA_09932;PGRA_09861;PGRA_09068;PGRA_12826;PGRA_17269;PGRA_09640;PGRA_16870;PGRA_18990;PGRA_11853;novel.521;PGRA_02479;PGRA_08831;PGRA_07474;PGRA_15849;PGRA_17059;PGRA_08684;PGRA_20438;novel.7862;PGRA…	45
Biological process	GO:0009414	response to water deprivation	3.49272e-05	0.00450343	PGRA_00829;PGRA_01404;PGRA_02338;PGRA_03987;PGRA_04770;PGRA_09381;PGRA_09486;PGRA_10049;PGRA_10387;PGRA_10655;PGRA_11585;PGRA_13231;PGRA_14127;PGRA_16669;PGRA_18064;PGRA_20182;PGRA_21871;PGRA_21904;PGRA_06448;PGRA_03578;PGRA_08145;PGRA_21082;PGRA_04414;PGRA_04345;PGRA_20342;novel.2559;PGRA_12145;PGRA_13438;PGRA_15716;PGRA_19637;PGRA_05625;PGRA_17052;PGRA_10229;PGRA_02401;PGRA_02348;PGRA_12972;PGR…	86
Molecular function	GO:0102483	scopolin beta-glucosidase activity	5.40291e-05	0.00443639	PGRA_08230;novel.3001;PGRA_08904;novel.1092;novel.2999;novel.3003;PGRA_19816;novel.417;novel.544;novel.418;PGRA_10070;PGRA_14821;novel.8567;novel.2801;PGRA_05768	15
Biological process	GO:0006979	response to oxidative stress	5.89042e-05	0.0071482	PGRA_00829;PGRA_04012;PGRA_07567;PGRA_09486;PGRA_09498;PGRA_09995;PGRA_10921;PGRA_12274;PGRA_14728;PGRA_16669;PGRA_16927;PGRA_17529;PGRA_19953;PGRA_20182;novel.5267;PGRA_01683;PGRA_09492;PGRA_13400;PGRA_15180;PGRA_21402;PGRA_04345;PGRA_17279;PGRA_15716;PGRA_11589;PGRA_17734;PGRA_05543;PGRA_17052;PGRA_02401;PGRA_06965;PGRA_04461;PGRA_03045;PGRA_11131;PGRA_12972;PGRA_19922;PGRA_18700;PGRA_14971;PGR…	78
Cellular component	GO:0098807	chloroplast thylakoid membrane protein complex	6.75783e-05	0.00202172	PGRA_05287;PGRA_09311;PGRA_09475;PGRA_16029;PGRA_15566;PGRA_20875;PGRA_05730	7
Molecular function	GO:0015103	inorganic anion transmembrane transporter activity	9.49166e-05	0.00656391	PGRA_11477;PGRA_20128;PGRA_20628;PGRA_09826;PGRA_17005;PGRA_19513;PGRA_00401;PGRA_10229;PGRA_03569;PGRA_14823;PGRA_08968;PGRA_09932;PGRA_17269;PGRA_16870;PGRA_18990;PGRA_11853;novel.521;PGRA_08831;PGRA_07474;PGRA_15849;PGRA_08684;PGRA_20438;novel.7862;PGRA_09677;PGRA_16805;PGRA_16592;novel.6504;PGRA_09868	28
Molecular function	GO:0030246	carbohydrate binding	9.77036e-05	0.00656391	PGRA_00594;PGRA_13375;PGRA_14173;novel.4977;PGRA_03578;PGRA_01729;PGRA_07385;PGRA_03213;PGRA_00378;PGRA_19637;PGRA_04014;novel.5660;PGRA_00607;PGRA_06550;PGRA_01030;PGRA_19419;PGRA_05973;PGRA_04598;PGRA_03134;PGRA_10085;PGRA_06775;PGRA_21721;PGRA_00061;PGRA_06141;PGRA_02769;PGRA_10017;PGRA_18219;PGRA_20878;novel.6943;PGRA_01412;novel.7066;PGRA_08382;novel.7791;PGRA_13090;novel.692;PGRA_04582;nove…	75
Biological process	GO:0019253	reductive pentose-phosphate cycle	0.000125362	0.0136117	PGRA_06101;PGRA_08069;PGRA_08845;PGRA_09563;PGRA_18887;PGRA_21025;PGRA_20324;PGRA_11045;novel.2655;PGRA_18731;PGRA_11047	11
Biological process	GO:0019685	photosynthesis, dark reaction	0.000125362	0.0136117	PGRA_06101;PGRA_08069;PGRA_08845;PGRA_09563;PGRA_18887;PGRA_21025;PGRA_20324;PGRA_11045;novel.2655;PGRA_18731;PGRA_11047	11
Biological process	GO:0034220	ion transmembrane transport	0.000170313	0.0175677	PGRA_11585;PGRA_12884;PGRA_20128;PGRA_04063;PGRA_13615;PGRA_16585;PGRA_20628;PGRA_21082;PGRA_09826;PGRA_12828;PGRA_18175;PGRA_00552;PGRA_03569;PGRA_14823;PGRA_15790;PGRA_07439;PGRA_10012;PGRA_09932;PGRA_17389;PGRA_16528;PGRA_09068;PGRA_10424;PGRA_17536;PGRA_04238;PGRA_16920;novel.403;PGRA_16870;PGRA_03489;PGRA_03207;PGRA_14671;PGRA_18990;novel.9025;PGRA_02479;novel.2353;novel.575;PGRA_08831;PGRA_…	54
Molecular function	GO:0046527	glucosyltransferase activity	0.000238023	0.0146583	PGRA_00594;PGRA_04873;PGRA_07305;PGRA_13067;PGRA_13375;novel.4977;PGRA_07310;PGRA_01252;PGRA_15170;PGRA_00378;novel.1952;PGRA_09643;PGRA_13491;novel.5985;PGRA_10460;PGRA_03928;PGRA_10880;PGRA_00607;PGRA_16215;PGRA_10945;PGRA_00890;PGRA_16339;PGRA_00061;PGRA_11405;PGRA_18221;PGRA_06605;PGRA_09497;PGRA_16342;PGRA_13313;PGRA_01549;PGRA_08283;PGRA_10193;PGRA_07589;PGRA_11138;PGRA_13657;PGRA_06397;PGR…	49
Molecular function	GO:0004565	beta-galactosidase activity	0.000260719	0.0148209	novel.3001;PGRA_05973;PGRA_10085;PGRA_08904;novel.2999;novel.3003;PGRA_19816;PGRA_20680;novel.417;novel.348;novel.544;novel.418;PGRA_08213;PGRA_14821;PGRA_04953;novel.2801	16
Molecular function	GO:0005506	iron ion binding	0.000472134	0.0224186	PGRA_06579;PGRA_08406;PGRA_11791;PGRA_21585;PGRA_21871;PGRA_16706;PGRA_19859;PGRA_09274;PGRA_06426;novel.6328;PGRA_18051;PGRA_00416;PGRA_05532;PGRA_11715;PGRA_04719;PGRA_10620;PGRA_15318;PGRA_15928;PGRA_02489;PGRA_05711;PGRA_12309;PGRA_18974;PGRA_17108;PGRA_14998;PGRA_18298;PGRA_03210;PGRA_07375;PGRA_20946;PGRA_07204;PGRA_14051;PGRA_10715;novel.1430;PGRA_13053;PGRA_05025;novel.5090;PGRA_09064;PGR…	71
Molecular function	GO:0019904	protein domain specific binding	0.000493238	0.0224186	PGRA_06049;PGRA_09112;PGRA_09311;PGRA_09475;PGRA_16029;PGRA_19487;novel.97;PGRA_04084;novel.44;PGRA_02449	10
Molecular function	GO:0140662	ATP-dependent protein folding chaperone	0.000512671	0.0224186	PGRA_00167;PGRA_02905;PGRA_03660;PGRA_14138;PGRA_18089;PGRA_18081;PGRA_14922;PGRA_11081;PGRA_05070;PGRA_16149;novel.97;PGRA_08285;PGRA_16355;novel.4130;novel.4369;novel.44;PGRA_18988;novel.7778;PGRA_18263;PGRA_16929;novel.1854;PGRA_15135	22
Molecular function	GO:0016701	oxidoreductase activity, acting on single donors with incorporation of molecular oxygen	0.00051572	0.0224186	PGRA_04770;PGRA_08406;PGRA_18689;PGRA_20132;PGRA_00416;PGRA_01634;PGRA_15172;PGRA_00784;PGRA_10127;PGRA_03576;PGRA_21182;PGRA_17428;PGRA_00679;PGRA_11765;PGRA_12339	15
Cellular component	GO:0010287	plastoglobule	0.000523319	0.0144517	PGRA_00829;PGRA_04537;PGRA_06049;PGRA_09311;PGRA_15839;PGRA_20132;PGRA_01683;PGRA_03578;PGRA_17227;PGRA_04988;PGRA_06965;PGRA_00910;PGRA_07891;PGRA_01599;PGRA_21529;PGRA_03184;PGRA_08107	17
Cellular component	GO:0030312	external encapsulating structure	0.000681666	0.0174799	PGRA_03136;PGRA_07943;PGRA_08230;PGRA_09498;PGRA_18089;PGRA_16053;PGRA_00118;PGRA_16068;PGRA_08941;PGRA_08864;PGRA_06154;PGRA_04461;PGRA_11131;PGRA_05070;PGRA_06550;PGRA_15267;PGRA_05973;PGRA_15383;PGRA_05371;PGRA_16337;PGRA_16406;PGRA_14349;PGRA_12751;PGRA_09833;PGRA_04319;novel.4199;novel.8929;PGRA_16795;PGRA_20217;PGRA_09953;PGRA_18744;PGRA_03292;PGRA_17097;PGRA_21043;novel.6904;novel.1484;PGR…	65
Molecular function	GO:0015112	nitrate transmembrane transporter activity	0.000736251	0.0302272	PGRA_20628;PGRA_09826;PGRA_14823;PGRA_16870;PGRA_18990;PGRA_08831;PGRA_20438;novel.7862;PGRA_09677;PGRA_16805;PGRA_16592	11
Molecular function	GO:0031625	ubiquitin protein ligase binding	0.000795849	0.0309543	PGRA_18089;novel.1599;PGRA_09961;PGRA_03213;PGRA_04014;novel.5660;PGRA_01030;PGRA_03134;PGRA_01301;PGRA_06141;PGRA_02769;novel.6943;novel.7066;novel.9024;novel.7069;novel.5661;PGRA_15754;novel.2078;PGRA_07028;novel.2380;PGRA_10377;PGRA_19295;novel.8185;novel.7065;PGRA_13409;PGRA_02704;novel.5674	27
Molecular function	GO:0044183	protein folding chaperone	0.000875072	0.0313301	PGRA_00167;PGRA_02905;PGRA_03660;PGRA_14138;PGRA_18089;PGRA_18081;PGRA_17549;PGRA_14922;PGRA_11081;PGRA_00170;PGRA_05070;PGRA_16149;novel.97;PGRA_08285;PGRA_16355;novel.4130;novel.4369;novel.44;PGRA_18988;novel.7778;PGRA_18263;PGRA_16929;novel.1854;PGRA_15135	24
Cellular component	GO:0031977	thylakoid lumen	0.00104078	0.0237148	PGRA_11063;PGRA_12806;PGRA_01683;PGRA_05604;PGRA_21402;PGRA_18243;PGRA_06453;PGRA_02759;PGRA_03540;PGRA_08910;PGRA_06315;PGRA_20362;PGRA_07359;PGRA_16157;PGRA_18875;PGRA_06114;PGRA_10713	17
Cellular component	GO:0005618	cell wall	0.00105693	0.0237148	PGRA_03136;PGRA_08230;PGRA_09498;PGRA_18089;PGRA_16053;PGRA_00118;PGRA_16068;PGRA_08941;PGRA_08864;PGRA_06154;PGRA_04461;PGRA_11131;PGRA_05070;PGRA_06550;PGRA_05973;PGRA_15383;PGRA_05371;PGRA_16337;PGRA_16406;PGRA_14349;PGRA_12751;PGRA_09833;PGRA_04319;novel.4199;novel.8929;PGRA_16795;PGRA_20217;PGRA_09953;PGRA_18744;PGRA_03292;PGRA_17097;PGRA_21043;novel.6904;novel.1484;PGRA_03948;PGRA_01677;nov…	62
Cellular component	GO:0009543	chloroplast thylakoid lumen	0.0022759	0.0453915	PGRA_11063;PGRA_05604;PGRA_21402;PGRA_18243;PGRA_06453;PGRA_02759;PGRA_08910;PGRA_06315;PGRA_20362;PGRA_07359;PGRA_16157;PGRA_18875;PGRA_06114;PGRA_10713	14
Cellular component	GO:0031978	plastid thylakoid lumen	0.0022759	0.0453915	PGRA_11063;PGRA_05604;PGRA_21402;PGRA_18243;PGRA_06453;PGRA_02759;PGRA_08910;PGRA_06315;PGRA_20362;PGRA_07359;PGRA_16157;PGRA_18875;PGRA_06114;PGRA_10713	14
Cellular component	GO:0031969	chloroplast membrane	0.00359776	0.0679787	PGRA_02794;PGRA_05287;PGRA_06010;PGRA_06372;PGRA_08406;PGRA_11023;PGRA_14728;novel.5507;novel.5509;novel.604;novel.605;PGRA_09333;PGRA_19195;PGRA_18340;PGRA_12703;PGRA_00217;PGRA_16585;PGRA_21082;PGRA_08941;PGRA_18038;PGRA_19163;PGRA_01648;PGRA_06488;PGRA_06237;PGRA_15172;PGRA_05730;PGRA_00929;PGRA_03569;PGRA_18690;PGRA_10620;novel.602;PGRA_15790;PGRA_01162;PGRA_14137;PGRA_13557;PGRA_13650;PGRA_1…	66
Cellular component	GO:0009505	plant-type cell wall	0.00538297	0.0966243	PGRA_08230;PGRA_09498;PGRA_18089;PGRA_16053;PGRA_00118;PGRA_16068;PGRA_08941;PGRA_08864;PGRA_06154;PGRA_04461;PGRA_11131;PGRA_05070;PGRA_06550;PGRA_05973;PGRA_15383;PGRA_05371;PGRA_16337;PGRA_16406;PGRA_14349;PGRA_12751;PGRA_09833;PGRA_04319;novel.4199;PGRA_16795;PGRA_20217;PGRA_09953;PGRA_18744;PGRA_03292;PGRA_17097;PGRA_21043;novel.6904;PGRA_03948;novel.5051;PGRA_03296;novel.3747;novel.6738;PGR…	56
12h_vs_0h.pathenrichment
ID	KEGG_level_1	KEGG_level_2	Description	P-value	Adjusted P-value	geneID	Count
ko00196	Metabolism	Energy metabolism	Photosynthesis - antenna proteins	2.78814e-12	4.01492e-10	PGRA_02859;PGRA_02943;PGRA_05804;PGRA_06049;PGRA_09311;PGRA_12469;PGRA_19487;PGRA_19505;novel.2073;novel.2074;novel.5676;novel.6046;PGRA_17058;PGRA_03121;novel.2075;PGRA_19493	16
ko04626	Organismal Systems	Environmental adaptation	Plant-pathogen interaction	1.78754e-08	2.57406e-06	PGRA_00589;PGRA_03136;PGRA_03987;PGRA_05627;PGRA_06212;PGRA_06215;PGRA_06631;PGRA_07015;PGRA_07905;PGRA_08659;PGRA_10044;PGRA_10266;PGRA_10906;PGRA_12634;PGRA_14885;PGRA_15238;PGRA_15611;PGRA_17529;PGRA_00518;PGRA_11561;PGRA_00078;PGRA_04996;PGRA_06873;PGRA_17809;PGRA_00629;novel.2412;PGRA_06531;PGRA_03208;PGRA_21887;PGRA_20055;PGRA_02347;PGRA_14387;PGRA_07407;PGRA_11589;PGRA_21609;PGRA_08192;PGR…	185
ko04075	Environmental Information Processing	Signal transduction	Plant hormone signal transduction	2.01679e-06	0.000290417	PGRA_00594;PGRA_04789;PGRA_05627;PGRA_06631;PGRA_07015;PGRA_08751;PGRA_10875;PGRA_10906;PGRA_11585;PGRA_13544;PGRA_14102;PGRA_14885;PGRA_16894;PGRA_16927;PGRA_17529;PGRA_20391;PGRA_21816;PGRA_13710;PGRA_15265;PGRA_00078;PGRA_10646;PGRA_07416;PGRA_18923;PGRA_06531;PGRA_15024;PGRA_14158;PGRA_06429;PGRA_11241;PGRA_20692;PGRA_02149;PGRA_20698;PGRA_21290;PGRA_00256;PGRA_17482;PGRA_14801;PGRA_15716;PGR…	167
ko04712	Organismal Systems	Environmental adaptation	Circadian rhythm - plant	2.23183e-05	0.00321383	PGRA_02514;PGRA_05551;PGRA_11402;PGRA_15275;PGRA_15812;PGRA_21288;PGRA_21644;PGRA_00636;PGRA_14396;PGRA_09495;PGRA_20565;PGRA_15084;PGRA_10680;PGRA_15808;PGRA_02149;PGRA_02766;PGRA_00256;PGRA_14991;PGRA_18916;PGRA_05934;novel.305;PGRA_09256;PGRA_21129;PGRA_20313;PGRA_21470;PGRA_00265;PGRA_04548;PGRA_03544	28
ko01110	Metabolism	Global and overview maps	Biosynthesis of secondary metabolites	3.25099e-05	0.00468143	PGRA_01378;PGRA_03571;PGRA_04296;PGRA_04402;PGRA_04537;PGRA_04770;PGRA_04873;PGRA_05175;PGRA_06010;PGRA_06101;PGRA_06372;PGRA_06373;PGRA_07077;PGRA_07089;PGRA_08230;PGRA_08406;PGRA_09498;PGRA_09551;PGRA_10387;PGRA_11791;PGRA_12361;PGRA_12501;PGRA_12776;PGRA_13067;PGRA_13627;PGRA_14118;PGRA_14173;PGRA_14602;PGRA_15839;PGRA_16029;PGRA_16249;PGRA_18689;PGRA_18887;PGRA_20132;PGRA_20715;PGRA_21094;PGR…	401
ko00195	Metabolism	Energy metabolism	Photosynthesis	0.000108103	0.0155669	PGRA_01297;PGRA_03404;PGRA_05287;PGRA_06229;PGRA_07108;PGRA_07706;PGRA_08007;PGRA_09475;PGRA_09715;PGRA_10265;PGRA_10810;PGRA_11063;PGRA_12806;PGRA_15682;PGRA_16444;PGRA_16481;PGRA_16590;PGRA_19779;PGRA_10647;PGRA_15007;PGRA_10467;PGRA_16271;PGRA_08360;PGRA_15334;PGRA_02522;PGRA_02759;PGRA_20566;PGRA_07597;PGRA_20362;novel.4185;novel.4186	31
ko00999	Metabolism	Biosynthesis of other secondary metabolites	Biosynthesis of various plant secondary metabolites	0.000133857	0.0192754	PGRA_07077;PGRA_08230;PGRA_14118;PGRA_16249;novel.3001;PGRA_10179;PGRA_14049;PGRA_07310;PGRA_15170;PGRA_08913;PGRA_07650;PGRA_13491;PGRA_18401;PGRA_10880;PGRA_20986;PGRA_08904;PGRA_00890;novel.1092;PGRA_07204;PGRA_06605;novel.2999;novel.3003;PGRA_19816;PGRA_20255;PGRA_02009;PGRA_14910;PGRA_19464;PGRA_13657;novel.417;novel.544;PGRA_02115;novel.418;PGRA_10070;novel.977;PGRA_19142;PGRA_14821;PGRA_13…	46
ko00052	Metabolism	Carbohydrate metabolism	Galactose metabolism	0.000556541	0.0801419	PGRA_09346;PGRA_15180;PGRA_10404;PGRA_02370;novel.2348;PGRA_05973;PGRA_00788;PGRA_10085;PGRA_06425;PGRA_21507;PGRA_20136;PGRA_14349;novel.8934;PGRA_07253;novel.1363;PGRA_20680;novel.6203;novel.4218;PGRA_17538;PGRA_11690;novel.7770;novel.2146;PGRA_08213;novel.416;PGRA_07405;novel.1828;PGRA_06818;PGRA_03329;novel.7769;PGRA_04953;PGRA_20203;novel.318	32
ko00460	Metabolism	Metabolism of other amino acids	Cyanoamino acid metabolism	0.00115604	0.166469	PGRA_08230;PGRA_12361;novel.3001;PGRA_03928;PGRA_08904;novel.1092;novel.2999;novel.3003;PGRA_19816;PGRA_12373;PGRA_20255;PGRA_14368;PGRA_13793;PGRA_01549;PGRA_07589;PGRA_19464;novel.417;novel.544;novel.418;PGRA_10070;PGRA_08451;PGRA_14821;PGRA_05003;PGRA_13930;novel.8567;novel.2801;PGRA_11156;PGRA_05768	28
ko00592	Metabolism	Lipid metabolism	alpha-Linolenic acid metabolism	0.00446575	0.643068	PGRA_18689;PGRA_19859;PGRA_17279;PGRA_21638;PGRA_03210;PGRA_17258;PGRA_10127;PGRA_13091;PGRA_16661;PGRA_07829;PGRA_17428;PGRA_06358;PGRA_07359;PGRA_02165;PGRA_17485;PGRA_18448;PGRA_21010;novel.2019;PGRA_08291;novel.5113;PGRA_06168;PGRA_20477;novel.929;PGRA_14069;PGRA_12339;novel.7017	26
ko04070	Environmental Information Processing	Signal transduction	Phosphatidylinositol signaling system	0.00470954	0.678174	PGRA_10906;PGRA_14885;PGRA_15839;PGRA_16793;PGRA_00078;PGRA_19373;PGRA_09549;PGRA_19457;novel.1643;PGRA_16856;novel.2021;PGRA_09093;PGRA_19915;PGRA_10692;PGRA_11899;PGRA_00989;novel.2839;novel.2020;PGRA_04283;novel.6003;novel.197;PGRA_21650;novel.664;PGRA_21942;novel.6295	25
ko00564	Metabolism	Lipid metabolism	Glycerophospholipid metabolism	0.00641323	0.923506	PGRA_03571;PGRA_05256;PGRA_09871;PGRA_15553;PGRA_16549;PGRA_06203;PGRA_04879;PGRA_09704;PGRA_17727;novel.1643;PGRA_13091;PGRA_07829;PGRA_09093;PGRA_02165;novel.2963;PGRA_21673;PGRA_18448;PGRA_11899;PGRA_20477;novel.2839;novel.8701;PGRA_16533;PGRA_00889;novel.6003;PGRA_00233;PGRA_11541;novel.3948;PGRA_04392;novel.664;novel.3881;PGRA_02961;novel.6295;PGRA_06633	33
ko04814	Cellular Processes	Cell motility	Motor proteins	0.00885706	1	PGRA_12224;PGRA_08563;PGRA_03224;PGRA_14538;PGRA_02893;PGRA_04153;PGRA_13589;novel.788;PGRA_07091;PGRA_20846;PGRA_04935;PGRA_00383;PGRA_00860;PGRA_12444;PGRA_13249;PGRA_06169;novel.4237;PGRA_01347;novel.6903;PGRA_08452;PGRA_06308;novel.6764;PGRA_14139;PGRA_17305;novel.1713;novel.2670;PGRA_01971;PGRA_15377;PGRA_06129;PGRA_09980;PGRA_18633;novel.7530;PGRA_08120;PGRA_07172;PGRA_15131;PGRA_02124;PGRA…	39
ko00904	Metabolism	Metabolism of terpenoids and polyketides	Diterpenoid biosynthesis	0.00926915	1	PGRA_05175;PGRA_15928;PGRA_20636;PGRA_12227;PGRA_11699;PGRA_07078;PGRA_05957;novel.3190;PGRA_20463;PGRA_17613;PGRA_21221;PGRA_15784	12
ko00996	Metabolism	Biosynthesis of other secondary metabolites	Biosynthesis of various alkaloids	0.0124193	1	novel.1445;PGRA_17474;PGRA_08375;PGRA_17926;novel.1446	5
ko04016	Environmental Information Processing	Signal transduction	MAPK signaling pathway - plant	0.0255136	1	PGRA_03987;PGRA_05627;PGRA_06211;PGRA_06631;PGRA_08612;PGRA_10906;PGRA_11585;PGRA_14885;PGRA_17529;PGRA_15265;PGRA_00078;PGRA_07416;PGRA_13719;PGRA_21082;PGRA_21887;PGRA_15024;PGRA_15716;PGRA_17734;PGRA_07697;PGRA_12972;PGRA_08470;PGRA_06689;PGRA_00291;PGRA_14971;PGRA_15498;PGRA_10795;PGRA_20929;PGRA_12537;PGRA_05037;PGRA_00367;PGRA_15508;PGRA_19915;PGRA_05803;PGRA_10230;PGRA_12138;PGRA_15754;PGR…	63
ko00710	Metabolism	Energy metabolism	Carbon fixation by Calvin cycle	0.031778	1	PGRA_01378;PGRA_04537;PGRA_06101;PGRA_08069;PGRA_08845;PGRA_09551;PGRA_09563;PGRA_18887;PGRA_21025;PGRA_06413;PGRA_11318;PGRA_21571;PGRA_20324;PGRA_11045;novel.2655;PGRA_15636;PGRA_14186;PGRA_05638;PGRA_18875;PGRA_18731;novel.6796	21
ko01040	Metabolism	Lipid metabolism	Biosynthesis of unsaturated fatty acids	0.0377464	1	novel.6922;novel.6975;PGRA_17258;novel.7078;PGRA_16661;novel.6930;novel.2019;novel.5113;novel.929;novel.6928;PGRA_07258;PGRA_13039;novel.7017;novel.6921	14
ko00604	Metabolism	Glycan biosynthesis and metabolism	Glycosphingolipid biosynthesis - ganglio series	0.0418789	1	PGRA_05973;PGRA_10085;PGRA_20680;PGRA_15811;PGRA_08213;PGRA_04953	6
ko00909	Metabolism	Metabolism of terpenoids and polyketides	Sesquiterpenoid and triterpenoid biosynthesis	0.0432402	1	PGRA_10179;PGRA_14049;PGRA_03923;PGRA_08913;PGRA_07650;PGRA_10346;PGRA_00628;PGRA_14051;PGRA_11996;PGRA_14928;PGRA_20325;PGRA_21804;PGRA_11856;PGRA_12299;novel.8178;PGRA_04022;PGRA_20490	17

## Sheet: 24h_vs_0h
24h_vs_0h.GO.Enrichment
GO_level_1	GO	Description	P-value	Adjusted P-value	All_index	Count_all
Molecular function	GO:0051082	unfolded protein binding	1.37898e-10	1.03561e-07	PGRA_00167;PGRA_01886;PGRA_03045;PGRA_03326;PGRA_04610;PGRA_06212;PGRA_06741;PGRA_07868;PGRA_08285;PGRA_10662;PGRA_10673;PGRA_12734;PGRA_12827;PGRA_13185;PGRA_13262;PGRA_14138;PGRA_14460;PGRA_16149;PGRA_16599;PGRA_16712;PGRA_18081;PGRA_18089;PGRA_18488;PGRA_18608;PGRA_18630;PGRA_19567;PGRA_20853;PGRA_21781;novel.5267;PGRA_14922;PGRA_09784;PGRA_03130;PGRA_12599;PGRA_16929;PGRA_19895;PGRA_17993;PGR…	49
Cellular component	GO:0048046	apoplast	1.1334e-09	4.25027e-07	PGRA_00212;PGRA_00594;PGRA_01196;PGRA_03118;PGRA_07305;PGRA_07943;PGRA_08005;PGRA_08645;PGRA_10599;PGRA_12806;PGRA_18081;PGRA_20328;novel.3126;novel.4977;PGRA_14462;PGRA_02621;PGRA_12023;PGRA_06550;PGRA_06686;PGRA_17694;PGRA_05973;PGRA_13301;PGRA_18258;PGRA_06544;PGRA_17703;PGRA_18969;PGRA_08870;PGRA_00378;PGRA_21567;PGRA_00061;PGRA_18304;PGRA_00349;novel.4216;PGRA_08800;PGRA_11593;PGRA_06128;PGR…	106
Biological process	GO:0006457	protein folding	2.69137e-09	5.81874e-06	PGRA_00167;PGRA_00212;PGRA_01886;PGRA_02554;PGRA_03045;PGRA_03326;PGRA_06212;PGRA_06741;PGRA_07506;PGRA_07868;PGRA_09281;PGRA_09674;PGRA_10405;PGRA_10662;PGRA_10673;PGRA_12734;PGRA_12827;PGRA_13185;PGRA_13262;PGRA_14460;PGRA_14608;PGRA_15238;PGRA_15294;PGRA_16149;PGRA_16599;PGRA_16712;PGRA_17775;PGRA_17887;PGRA_18048;PGRA_18081;PGRA_18089;PGRA_18488;PGRA_18608;PGRA_18630;PGRA_19567;PGRA_19761;PGR…	72
Molecular function	GO:0016705	oxidoreductase activity, acting on paired donors, with incorporation or reduction of molecular oxygen	3.39002e-07	9.99448e-05	PGRA_11023;PGRA_15736;PGRA_20663;PGRA_21585;PGRA_21871;novel.6926;PGRA_05175;PGRA_12513;novel.8710;PGRA_05450;novel.6922;PGRA_19859;PGRA_15387;novel.6975;PGRA_17128;PGRA_13951;PGRA_19163;PGRA_18453;novel.5090;PGRA_19610;PGRA_14920;PGRA_00929;PGRA_11715;PGRA_18690;PGRA_17154;PGRA_18219;PGRA_09145;PGRA_10592;PGRA_21216;PGRA_14494;PGRA_18298;PGRA_12309;PGRA_13053;PGRA_15271;novel.1430;PGRA_05105;PGR…	118
Molecular function	GO:0051787	misfolded protein binding	3.99247e-07	9.99448e-05	PGRA_00167;PGRA_01886;PGRA_13185;PGRA_16149;PGRA_16712;PGRA_18089;PGRA_00133;PGRA_16929;PGRA_20007;PGRA_05070;PGRA_04654;novel.3241;novel.7778;PGRA_15135	14
Biological process	GO:0042026	protein refolding	7.102e-07	0.000476851	PGRA_00167;PGRA_00212;PGRA_01886;PGRA_10405;PGRA_13185;PGRA_14608;PGRA_16149;PGRA_16712;PGRA_17775;PGRA_18048;PGRA_18089;PGRA_20598;PGRA_03130;PGRA_16929;PGRA_19895;PGRA_17993;PGRA_21624;PGRA_05070;PGRA_04654;novel.4130;PGRA_07885;novel.3241;novel.7778;PGRA_15135	24
Biological process	GO:0036294	cellular response to decreased oxygen levels	8.8224e-07	0.000476851	PGRA_00267;PGRA_00347;PGRA_01259;PGRA_01991;PGRA_05651;PGRA_06448;PGRA_06660;PGRA_08848;PGRA_12192;PGRA_12226;PGRA_12274;PGRA_12368;PGRA_14460;PGRA_16393;PGRA_18570;PGRA_18782;PGRA_20128;PGRA_20182;PGRA_20853;PGRA_21904;PGRA_00348;PGRA_05256;PGRA_20834;PGRA_04824;PGRA_20007;PGRA_09173;PGRA_06042;PGRA_17734;PGRA_00378;PGRA_02401;PGRA_04879;PGRA_02347;PGRA_09145;PGRA_19686;PGRA_03780;PGRA_02067;nov…	50
Biological process	GO:0071453	cellular response to oxygen levels	8.8224e-07	0.000476851	PGRA_00267;PGRA_00347;PGRA_01259;PGRA_01991;PGRA_05651;PGRA_06448;PGRA_06660;PGRA_08848;PGRA_12192;PGRA_12226;PGRA_12274;PGRA_12368;PGRA_14460;PGRA_16393;PGRA_18570;PGRA_18782;PGRA_20128;PGRA_20182;PGRA_20853;PGRA_21904;PGRA_00348;PGRA_05256;PGRA_20834;PGRA_04824;PGRA_20007;PGRA_09173;PGRA_06042;PGRA_17734;PGRA_00378;PGRA_02401;PGRA_04879;PGRA_02347;PGRA_09145;PGRA_19686;PGRA_03780;PGRA_02067;nov…	50
Biological process	GO:0071456	cellular response to hypoxia	1.43406e-06	0.000620088	PGRA_00267;PGRA_00347;PGRA_01259;PGRA_01991;PGRA_05651;PGRA_06448;PGRA_06660;PGRA_08848;PGRA_12192;PGRA_12226;PGRA_12274;PGRA_12368;PGRA_14460;PGRA_16393;PGRA_18570;PGRA_18782;PGRA_20128;PGRA_20182;PGRA_20853;PGRA_21904;PGRA_00348;PGRA_05256;PGRA_04824;PGRA_20007;PGRA_09173;PGRA_06042;PGRA_17734;PGRA_00378;PGRA_02401;PGRA_04879;PGRA_02347;PGRA_09145;PGRA_19686;PGRA_03780;PGRA_02067;novel.2963;PGR…	49
Molecular function	GO:0004553	hydrolase activity, hydrolyzing O-glycosyl compounds	3.27817e-06	0.000615476	PGRA_00594;PGRA_01196;PGRA_06798;PGRA_07305;PGRA_08230;PGRA_10296;PGRA_13013;novel.3126;novel.4977;PGRA_14462;PGRA_20462;novel.3001;PGRA_14975;PGRA_17006;PGRA_14174;PGRA_06439;PGRA_15180;PGRA_13719;PGRA_10586;PGRA_05973;PGRA_13301;PGRA_14059;PGRA_06544;PGRA_18269;PGRA_00378;PGRA_06755;PGRA_21567;PGRA_11891;PGRA_00061;PGRA_11764;PGRA_00349;PGRA_17508;novel.2999;PGRA_20576;PGRA_08800;PGRA_06128;PGR…	104
Biological process	GO:0036293	response to decreased oxygen levels	3.94132e-06	0.00142019	PGRA_00267;PGRA_00347;PGRA_01259;PGRA_01991;PGRA_05651;PGRA_06448;PGRA_06660;PGRA_08848;PGRA_12192;PGRA_12226;PGRA_12274;PGRA_12368;PGRA_14460;PGRA_16393;PGRA_18570;PGRA_18782;PGRA_20128;PGRA_20182;PGRA_20853;PGRA_21904;PGRA_00348;PGRA_05256;PGRA_20834;PGRA_04824;PGRA_20007;PGRA_09173;PGRA_06042;PGRA_17734;PGRA_00378;PGRA_02401;PGRA_04879;PGRA_02347;PGRA_09145;PGRA_19686;PGRA_03780;PGRA_02067;PGR…	56
Biological process	GO:0070482	response to oxygen levels	4.70119e-06	0.001452	PGRA_00267;PGRA_00347;PGRA_01259;PGRA_01991;PGRA_05651;PGRA_06448;PGRA_06660;PGRA_08848;PGRA_12192;PGRA_12226;PGRA_12274;PGRA_12368;PGRA_14460;PGRA_16393;PGRA_18570;PGRA_18782;PGRA_20128;PGRA_20182;PGRA_20853;PGRA_21904;PGRA_00348;PGRA_05256;PGRA_20834;PGRA_04824;PGRA_20007;PGRA_09173;PGRA_06042;PGRA_17734;PGRA_00378;PGRA_02401;PGRA_04879;PGRA_02347;PGRA_09145;PGRA_19686;PGRA_03780;PGRA_02067;PGR…	56
Molecular function	GO:0005509	calcium ion binding	4.91843e-06	0.000617348	PGRA_00589;PGRA_07015;PGRA_07905;PGRA_10266;PGRA_10906;PGRA_12806;PGRA_18630;PGRA_18899;novel.5724;PGRA_21474;PGRA_06873;PGRA_00078;PGRA_12386;PGRA_06924;PGRA_06531;PGRA_04824;PGRA_03208;PGRA_14885;PGRA_21832;PGRA_07157;PGRA_11817;PGRA_02347;PGRA_11141;PGRA_14978;PGRA_09972;PGRA_15701;PGRA_02067;PGRA_10379;novel.379;PGRA_16058;novel.8616;PGRA_15550;PGRA_02069;PGRA_08675;PGRA_02996;PGRA_02532;PGRA…	70
Molecular function	GO:0005516	calmodulin binding	5.18947e-06	0.000617348	PGRA_06448;PGRA_07015;PGRA_12884;PGRA_15238;PGRA_15294;PGRA_16393;PGRA_17887;PGRA_21440;PGRA_03883;PGRA_08077;PGRA_19922;PGRA_06531;PGRA_07852;PGRA_03213;PGRA_13433;PGRA_01848;PGRA_03134;PGRA_11241;PGRA_12476;PGRA_19627;PGRA_06141;PGRA_16200;PGRA_01030;novel.5661;PGRA_19482;novel.7114;PGRA_16544;novel.6943;PGRA_02769;PGRA_10073;novel.8431;PGRA_06291;PGRA_20878;PGRA_01767;PGRA_13108;PGRA_21721;PGR…	71
Molecular function	GO:0031072	heat shock protein binding	6.27018e-06	0.000617348	PGRA_00167;PGRA_01886;PGRA_07243;PGRA_07506;PGRA_09281;PGRA_09674;PGRA_10673;PGRA_13185;PGRA_16149;PGRA_16599;PGRA_16712;PGRA_18089;PGRA_18488;PGRA_03130;PGRA_01299;PGRA_16929;PGRA_02248;PGRA_19895;PGRA_17993;PGRA_11760;PGRA_21624;PGRA_05070;PGRA_04654;novel.3241;PGRA_13608;novel.7778;PGRA_08425;PGRA_15135	28
Molecular function	GO:0140662	ATP-dependent protein folding chaperone	6.57627e-06	0.000617348	PGRA_00167;PGRA_00212;PGRA_01886;PGRA_04610;PGRA_08285;PGRA_11081;PGRA_13185;PGRA_14138;PGRA_16149;PGRA_16712;PGRA_17775;PGRA_18048;PGRA_18081;PGRA_18089;PGRA_19761;PGRA_20598;PGRA_21781;PGRA_14922;PGRA_12599;PGRA_16929;PGRA_05070;PGRA_04654;novel.4130;PGRA_07885;novel.3241;novel.4369;novel.7778;PGRA_11431;PGRA_15135	29
Biological process	GO:0001666	response to hypoxia	7.95812e-06	0.00215068	PGRA_00267;PGRA_00347;PGRA_01259;PGRA_01991;PGRA_05651;PGRA_06448;PGRA_06660;PGRA_08848;PGRA_12192;PGRA_12226;PGRA_12274;PGRA_12368;PGRA_14460;PGRA_16393;PGRA_18570;PGRA_18782;PGRA_20128;PGRA_20182;PGRA_20853;PGRA_21904;PGRA_00348;PGRA_05256;PGRA_04824;PGRA_20007;PGRA_09173;PGRA_06042;PGRA_17734;PGRA_00378;PGRA_02401;PGRA_04879;PGRA_02347;PGRA_09145;PGRA_19686;PGRA_03780;PGRA_02067;PGRA_21778;nov…	54
Molecular function	GO:0102483	scopolin beta-glucosidase activity	2.71972e-05	0.00226945	PGRA_08230;novel.3001;novel.2999;PGRA_08904;novel.539;PGRA_19816;novel.3003;PGRA_16186;novel.3009;PGRA_06386;novel.418;PGRA_06913;PGRA_05768;novel.417;novel.2801;PGRA_10070;novel.544	17
Biological process	GO:0009408	response to heat	2.74788e-05	0.00660102	PGRA_00167;PGRA_01259;PGRA_01738;PGRA_03045;PGRA_03326;PGRA_03987;PGRA_06212;PGRA_09245;PGRA_09344;PGRA_09486;PGRA_09674;PGRA_10405;PGRA_10662;PGRA_10673;PGRA_12536;PGRA_14460;PGRA_14608;PGRA_15238;PGRA_15294;PGRA_16149;PGRA_16599;PGRA_16712;PGRA_17768;PGRA_17887;PGRA_18089;PGRA_18488;PGRA_18570;PGRA_18608;PGRA_19567;PGRA_19761;PGRA_20853;PGRA_21781;novel.5267;PGRA_09784;PGRA_03130;PGRA_04821;PGR…	70
Molecular function	GO:0046906	tetrapyrrole binding	3.17914e-05	0.00238753	PGRA_04012;PGRA_05804;PGRA_09311;PGRA_12274;PGRA_20663;PGRA_21585;PGRA_21871;novel.2074;novel.2075;novel.6046;PGRA_09498;PGRA_12513;PGRA_04461;novel.8710;PGRA_05450;PGRA_13400;PGRA_19859;PGRA_15387;PGRA_03121;PGRA_21402;PGRA_02906;PGRA_18453;novel.5090;PGRA_08185;PGRA_11715;PGRA_17154;PGRA_10592;PGRA_03184;PGRA_21216;PGRA_14494;PGRA_18298;PGRA_12309;PGRA_13053;PGRA_15271;novel.1430;PGRA_04988;PGR…	97
Molecular function	GO:0020037	heme binding	3.75624e-05	0.00256449	PGRA_04012;PGRA_12274;PGRA_20663;PGRA_21585;PGRA_21871;PGRA_09498;PGRA_12513;PGRA_04461;novel.8710;PGRA_05450;PGRA_13400;PGRA_19859;PGRA_15387;PGRA_21402;PGRA_02906;PGRA_18453;novel.5090;PGRA_08185;PGRA_11715;PGRA_17154;PGRA_10592;PGRA_03184;PGRA_21216;PGRA_14494;PGRA_18298;PGRA_12309;PGRA_13053;PGRA_15271;novel.1430;PGRA_04988;PGRA_07720;PGRA_20531;novel.7930;PGRA_09215;PGRA_14928;PGRA_13277;PGR…	88
Biological process	GO:0001906	cell killing	4.1183e-05	0.00766872	PGRA_04694;PGRA_06211;PGRA_06631;PGRA_07584;PGRA_08612;PGRA_12453;PGRA_07960;PGRA_04820;PGRA_16298;PGRA_12629	10
Biological process	GO:0031640	killing of cells of another organism	4.1183e-05	0.00766872	PGRA_04694;PGRA_06211;PGRA_06631;PGRA_07584;PGRA_08612;PGRA_12453;PGRA_07960;PGRA_04820;PGRA_16298;PGRA_12629	10
Molecular function	GO:0016717	oxidoreductase activity, acting on paired donors, with oxidation of a pair of donors resulting in the reduction of molecular oxygen to two molecules of water	4.17395e-05	0.0026122	PGRA_11023;novel.6926;novel.6922;novel.6975;PGRA_19163;PGRA_19610;PGRA_00929;PGRA_18690;PGRA_09370;PGRA_19269;novel.6974;PGRA_19292;novel.6807;PGRA_13039;PGRA_12997;PGRA_01511;PGRA_07258;PGRA_08310;novel.6784;PGRA_06901;novel.6929;novel.6927;novel.6921	23
Biological process	GO:0034620	cellular response to unfolded protein	4.4005e-05	0.00766872	PGRA_00167;PGRA_01886;PGRA_13185;PGRA_16149;PGRA_16712;PGRA_18089;PGRA_00133;PGRA_16929;PGRA_05070;PGRA_04654;PGRA_09811;novel.3241;novel.7778;PGRA_07531;PGRA_03952;PGRA_15135	16
Biological process	GO:0051084	'de novo' post-translational protein folding	4.96587e-05	0.00766872	PGRA_00167;PGRA_00212;PGRA_01886;PGRA_09281;PGRA_09674;PGRA_13185;PGRA_16149;PGRA_16712;PGRA_18081;PGRA_18089;PGRA_21781;PGRA_03130;PGRA_16929;PGRA_21624;PGRA_05070;PGRA_04654;novel.3241;novel.7778;PGRA_15135	19
Biological process	GO:0051085	chaperone cofactor-dependent protein refolding	4.96587e-05	0.00766872	PGRA_00167;PGRA_00212;PGRA_01886;PGRA_09281;PGRA_09674;PGRA_13185;PGRA_16149;PGRA_16712;PGRA_18081;PGRA_18089;PGRA_21781;PGRA_03130;PGRA_16929;PGRA_21624;PGRA_05070;PGRA_04654;novel.3241;novel.7778;PGRA_15135	19
Molecular function	GO:0004565	beta-galactosidase activity	5.8009e-05	0.00335113	novel.3126;PGRA_20462;novel.3001;PGRA_05973;PGRA_13301;novel.2999;PGRA_08904;novel.539;PGRA_19816;novel.3003;PGRA_10085;PGRA_16186;novel.3009;novel.418;novel.348;novel.417;novel.2801;PGRA_08213;novel.544	19
Biological process	GO:0050832	defense response to fungus	5.96715e-05	0.00816012	PGRA_00267;PGRA_03987;PGRA_04694;PGRA_05299;PGRA_05317;PGRA_05500;PGRA_06211;PGRA_06631;PGRA_07584;PGRA_07943;PGRA_08612;PGRA_12192;PGRA_15238;PGRA_15294;PGRA_16350;PGRA_16669;PGRA_18084;PGRA_20146;PGRA_11290;PGRA_04996;PGRA_11318;PGRA_12453;PGRA_04461;PGRA_06439;PGRA_03136;PGRA_19176;PGRA_20342;novel.6164;novel.6180;PGRA_08941;novel.2021;PGRA_07809;PGRA_17990;PGRA_02401;PGRA_11760;PGRA_04900;PGR…	103
Biological process	GO:0009611	response to wounding	6.03894e-05	0.00816012	PGRA_06660;PGRA_08236;PGRA_10255;PGRA_16257;PGRA_16669;PGRA_16894;PGRA_17529;PGRA_18084;PGRA_20146;PGRA_20182;PGRA_21816;PGRA_00629;PGRA_18416;PGRA_00469;novel.7476;PGRA_13833;PGRA_09173;PGRA_02348;PGRA_06429;PGRA_02108;PGRA_21290;PGRA_00760;PGRA_03438;PGRA_17734;PGRA_15716;PGRA_11764;PGRA_02347;PGRA_11398;PGRA_13061;PGRA_20494;PGRA_09885;PGRA_12369;PGRA_14541;PGRA_01952;PGRA_18958;PGRA_08356;PGR…	60
Biological process	GO:0006986	response to unfolded protein	6.72442e-05	0.00855189	PGRA_00167;PGRA_01886;PGRA_13185;PGRA_16149;PGRA_16712;PGRA_18089;PGRA_00133;PGRA_16929;PGRA_05070;PGRA_04654;PGRA_09811;novel.3241;novel.7778;PGRA_07531;PGRA_03952;PGRA_15135	16
Molecular function	GO:0015925	galactosidase activity	7.34384e-05	0.00393945	PGRA_06798;novel.3126;PGRA_20462;novel.3001;PGRA_15180;PGRA_05973;PGRA_13301;novel.2999;PGRA_14349;PGRA_08904;novel.539;PGRA_19816;novel.3003;PGRA_10085;PGRA_16186;novel.3009;novel.418;novel.348;novel.417;novel.2801;PGRA_08213;novel.544	22
Biological process	GO:0006458	'de novo' protein folding	7.65562e-05	0.00919525	PGRA_00167;PGRA_00212;PGRA_01886;PGRA_09281;PGRA_09674;PGRA_13185;PGRA_16149;PGRA_16712;PGRA_18081;PGRA_18089;PGRA_21781;PGRA_03130;PGRA_16929;PGRA_21624;PGRA_05070;PGRA_04654;novel.3241;novel.7778;PGRA_08425;PGRA_15135	20
Biological process	GO:0009813	flavonoid biosynthetic process	8.52356e-05	0.00969892	PGRA_06399;PGRA_15919;PGRA_09223;PGRA_13392;PGRA_15716;PGRA_10878;PGRA_09145;PGRA_10635;PGRA_11405;PGRA_03780;PGRA_15870;PGRA_13000;PGRA_08440;PGRA_01528;PGRA_16146;PGRA_10661;PGRA_17100;PGRA_15316;PGRA_02796;PGRA_03544;PGRA_19873;PGRA_05928;PGRA_16212;PGRA_10388;PGRA_10682;novel.5986;PGRA_01417;PGRA_12306;novel.3889;PGRA_16825;PGRA_06521	31
Molecular function	GO:0008017	microtubule binding	0.000116998	0.00585769	PGRA_20293;PGRA_08259;PGRA_08475;PGRA_03231;PGRA_11012;PGRA_12592;PGRA_16402;PGRA_06043;PGRA_12957;PGRA_04312;PGRA_06238;PGRA_00454;PGRA_13213;PGRA_01457;PGRA_18967;PGRA_19532;PGRA_07088;PGRA_13040;PGRA_13755;PGRA_03869;PGRA_06138;PGRA_18633;novel.1594;PGRA_16421;PGRA_19034;PGRA_09980;novel.4237;novel.2808;PGRA_05769;novel.458;PGRA_05549;PGRA_10510;PGRA_20805;PGRA_02408;PGRA_16731;PGRA_13401;nove…	46
Molecular function	GO:0030246	carbohydrate binding	0.000133518	0.00626699	PGRA_00594;PGRA_10296;PGRA_18630;novel.3126;novel.4977;PGRA_20462;PGRA_06550;PGRA_03213;PGRA_05973;PGRA_13301;PGRA_19637;PGRA_03134;PGRA_11780;PGRA_00378;PGRA_21567;PGRA_08619;PGRA_00061;PGRA_06141;PGRA_18219;PGRA_02786;PGRA_01030;novel.5661;PGRA_00607;PGRA_15832;PGRA_06128;PGRA_06039;novel.6943;PGRA_02769;PGRA_05608;PGRA_17453;PGRA_18835;PGRA_01412;PGRA_01303;PGRA_20878;PGRA_10017;PGRA_06775;PGR…	86
Biological process	GO:0019253	reductive pentose-phosphate cycle	0.000137973	0.0142046	PGRA_06101;PGRA_08845;PGRA_09563;PGRA_10599;PGRA_15361;PGRA_21025;PGRA_20834;PGRA_03810;PGRA_04862;PGRA_11045;PGRA_18731;novel.9505	12
Cellular component	GO:0005874	microtubule	0.000165117	0.014149	PGRA_10447;PGRA_11818;PGRA_20293;PGRA_08259;PGRA_06169;novel.8683;PGRA_03231;PGRA_11012;PGRA_12592;PGRA_16402;PGRA_06043;PGRA_20129;PGRA_12957;PGRA_14285;PGRA_08452;PGRA_04312;PGRA_06238;PGRA_12401;PGRA_00454;PGRA_16776;PGRA_13213;PGRA_21469;PGRA_18967;PGRA_01347;PGRA_19532;PGRA_07088;PGRA_13040;PGRA_13755;PGRA_14139;PGRA_03869;PGRA_18633;novel.2039;PGRA_21788;novel.1594;novel.3818;PGRA_19034;PGR…	61
Molecular function	GO:0008970	phospholipase A1 activity	0.000180095	0.00753915	PGRA_18340;PGRA_17777;PGRA_00905;PGRA_15916;PGRA_07829;PGRA_02165;PGRA_13091;PGRA_01760;PGRA_15903;PGRA_18148	10
Molecular function	GO:0044183	protein folding chaperone	0.000180699	0.00753915	PGRA_00167;PGRA_00212;PGRA_01886;PGRA_04610;PGRA_08285;PGRA_11081;PGRA_13185;PGRA_14138;PGRA_16149;PGRA_16712;PGRA_17775;PGRA_18048;PGRA_18081;PGRA_18089;PGRA_19761;PGRA_20598;PGRA_21781;PGRA_14922;PGRA_12599;PGRA_16929;PGRA_05070;PGRA_04654;novel.4130;PGRA_07885;novel.3241;novel.4369;novel.7778;PGRA_11431;PGRA_15135	29
Cellular component	GO:0099081	supramolecular polymer	0.000188654	0.014149	PGRA_10447;PGRA_11818;PGRA_20293;PGRA_08259;PGRA_06169;novel.8683;PGRA_03231;PGRA_11012;PGRA_12592;PGRA_16402;PGRA_06043;PGRA_20129;PGRA_12957;PGRA_14285;PGRA_08452;PGRA_04312;PGRA_06238;PGRA_12401;PGRA_00454;PGRA_16776;PGRA_16328;PGRA_13213;PGRA_21469;PGRA_18967;PGRA_01347;PGRA_19532;PGRA_07088;PGRA_13040;PGRA_13755;PGRA_14139;PGRA_03869;PGRA_18633;novel.2039;PGRA_21788;novel.1594;novel.3818;PGR…	62
Cellular component	GO:0099512	supramolecular fiber	0.000188654	0.014149	PGRA_10447;PGRA_11818;PGRA_20293;PGRA_08259;PGRA_06169;novel.8683;PGRA_03231;PGRA_11012;PGRA_12592;PGRA_16402;PGRA_06043;PGRA_20129;PGRA_12957;PGRA_14285;PGRA_08452;PGRA_04312;PGRA_06238;PGRA_12401;PGRA_00454;PGRA_16776;PGRA_16328;PGRA_13213;PGRA_21469;PGRA_18967;PGRA_01347;PGRA_19532;PGRA_07088;PGRA_13040;PGRA_13755;PGRA_14139;PGRA_03869;PGRA_18633;novel.2039;PGRA_21788;novel.1594;novel.3818;PGR…	62
Cellular component	GO:0099513	polymeric cytoskeletal fiber	0.000188654	0.014149	PGRA_10447;PGRA_11818;PGRA_20293;PGRA_08259;PGRA_06169;novel.8683;PGRA_03231;PGRA_11012;PGRA_12592;PGRA_16402;PGRA_06043;PGRA_20129;PGRA_12957;PGRA_14285;PGRA_08452;PGRA_04312;PGRA_06238;PGRA_12401;PGRA_00454;PGRA_16776;PGRA_16328;PGRA_13213;PGRA_21469;PGRA_18967;PGRA_01347;PGRA_19532;PGRA_07088;PGRA_13040;PGRA_13755;PGRA_14139;PGRA_03869;PGRA_18633;novel.2039;PGRA_21788;novel.1594;novel.3818;PGR…	62
Molecular function	GO:0008422	beta-glucosidase activity	0.000209736	0.0082901	PGRA_08230;novel.3001;PGRA_17006;PGRA_06544;PGRA_06755;PGRA_17508;novel.2999;PGRA_20576;PGRA_00805;PGRA_08904;novel.539;PGRA_19816;novel.3003;PGRA_16186;novel.3009;PGRA_05761;PGRA_06386;novel.418;PGRA_06913;PGRA_05768;PGRA_08065;novel.417;PGRA_16569;novel.2801;PGRA_10070;novel.6805;PGRA_06245;PGRA_21737;novel.544;PGRA_11090;novel.6769;novel.5341;PGRA_12833	33
Molecular function	GO:0047714	galactolipase activity	0.000251514	0.00944435	PGRA_18340;PGRA_17777;PGRA_07829;PGRA_13091;PGRA_01760;PGRA_15903;PGRA_18148	7
Cellular component	GO:0031226	intrinsic component of plasma membrane	0.00117864	0.0736649	PGRA_05500;PGRA_06660;PGRA_12884;PGRA_14643;PGRA_14452;PGRA_14106;PGRA_02934;PGRA_11778;PGRA_00678;PGRA_01848;PGRA_06544;PGRA_06755;PGRA_21673;novel.2021;PGRA_02725;PGRA_13471;PGRA_04900;PGRA_18920;PGRA_15196;PGRA_17005;PGRA_15285;PGRA_17508;PGRA_20576;PGRA_19482;PGRA_16795;PGRA_00805;PGRA_04019;PGRA_17536;PGRA_05178;PGRA_14469;PGRA_19914;PGRA_17269;PGRA_01084;PGRA_08605;PGRA_00392;PGRA_07761;PGR…	65
Cellular component	GO:0005811	lipid droplet	0.00145247	0.0778107	PGRA_21904;PGRA_10179;PGRA_21832;PGRA_00628;PGRA_01400;PGRA_21855;PGRA_06969;PGRA_20477;PGRA_12121;PGRA_00189;PGRA_00076;PGRA_11512;PGRA_14150;PGRA_09988;PGRA_20276;PGRA_07025;PGRA_00179;PGRA_20185;novel.5638	19
Cellular component	GO:0098807	chloroplast thylakoid membrane protein complex	0.00211022	0.0989164	PGRA_09311;PGRA_09475;PGRA_16029;PGRA_05730;PGRA_20875;PGRA_11602	6
Cellular component	GO:0030312	external encapsulating structure	0.00301439	0.1256	PGRA_06741;PGRA_07943;PGRA_08230;PGRA_16712;PGRA_18089;PGRA_16068;PGRA_09498;PGRA_08864;PGRA_04461;PGRA_00118;PGRA_11106;PGRA_06154;PGRA_16053;PGRA_06550;PGRA_03136;PGRA_05973;PGRA_13301;PGRA_12731;PGRA_08941;PGRA_18269;PGRA_21567;PGRA_11239;PGRA_05070;PGRA_08800;PGRA_15267;PGRA_03168;PGRA_14349;PGRA_16795;PGRA_16337;PGRA_10555;PGRA_03099;PGRA_04019;novel.8613;PGRA_02926;PGRA_06290;PGRA_18744;nov…	72
Cellular component	GO:0015630	microtubule cytoskeleton	0.00380894	0.142835	PGRA_10447;PGRA_11818;PGRA_20293;PGRA_08259;PGRA_06169;novel.8683;novel.5231;PGRA_03231;PGRA_11012;PGRA_12592;PGRA_16402;PGRA_11142;PGRA_06043;PGRA_20129;PGRA_12957;PGRA_14285;PGRA_08452;PGRA_04312;PGRA_06238;PGRA_12401;PGRA_00454;PGRA_16776;PGRA_21435;PGRA_13213;PGRA_21469;PGRA_18967;PGRA_01347;PGRA_19532;PGRA_07088;PGRA_13040;PGRA_13755;PGRA_14139;PGRA_03869;PGRA_18633;novel.2039;PGRA_21788;nov…	65
Cellular component	GO:0099503	secretory vesicle	0.00450116	0.153449	PGRA_12023;PGRA_06550;PGRA_06686;PGRA_08941;PGRA_00378;PGRA_18304;PGRA_15285;PGRA_10592;PGRA_14349;PGRA_07269;PGRA_09293;PGRA_04019;PGRA_06290;novel.7621;novel.1361;PGRA_12869;PGRA_16469;PGRA_21456;PGRA_06246;PGRA_05322;PGRA_14753;PGRA_00576;PGRA_09891;PGRA_10714;PGRA_10784;PGRA_15681;novel.1341;novel.2198;PGRA_15135	29
Cellular component	GO:0005618	cell wall	0.00575683	0.179901	PGRA_06741;PGRA_08230;PGRA_16712;PGRA_18089;PGRA_16068;PGRA_09498;PGRA_08864;PGRA_04461;PGRA_00118;PGRA_11106;PGRA_06154;PGRA_16053;PGRA_06550;PGRA_03136;PGRA_05973;PGRA_13301;PGRA_12731;PGRA_08941;PGRA_18269;PGRA_21567;PGRA_11239;PGRA_05070;PGRA_08800;PGRA_03168;PGRA_14349;PGRA_16795;PGRA_16337;PGRA_10555;PGRA_03099;novel.8613;PGRA_02926;PGRA_06290;PGRA_18744;novel.3838;PGRA_09953;novel.1484;PGR…	68
Cellular component	GO:0099080	supramolecular complex	0.00704535	0.203231	PGRA_10447;PGRA_16257;PGRA_11818;PGRA_18406;PGRA_20293;PGRA_08259;PGRA_06169;novel.8683;novel.5231;PGRA_03231;PGRA_11012;PGRA_12592;PGRA_16402;PGRA_15108;PGRA_06043;PGRA_20129;PGRA_12957;novel.3145;PGRA_14285;PGRA_08452;PGRA_04312;PGRA_06238;PGRA_12401;PGRA_00454;PGRA_16776;PGRA_16328;PGRA_13213;PGRA_21469;PGRA_18967;PGRA_01347;PGRA_02315;PGRA_19532;PGRA_07088;PGRA_13040;PGRA_13755;PGRA_14139;PGR…	77
Cellular component	GO:0005887	integral component of plasma membrane	0.00871912	0.224399	PGRA_12884;PGRA_14452;PGRA_14106;PGRA_02934;PGRA_11778;PGRA_00678;PGRA_01848;PGRA_21673;novel.2021;PGRA_02725;PGRA_18920;PGRA_17005;PGRA_19482;PGRA_17536;PGRA_14469;PGRA_19914;PGRA_17269;PGRA_01084;PGRA_00392;PGRA_07761;PGRA_11413;PGRA_21523;PGRA_04283;PGRA_08487;PGRA_16897;PGRA_05448;PGRA_19346;PGRA_03481;novel.3622	29
Cellular component	GO:0009522	photosystem I	0.00897598	0.224399	PGRA_01738;PGRA_05804;PGRA_09311;PGRA_09475;PGRA_19779;novel.2074;novel.2075;novel.6046;PGRA_16029;PGRA_03121;PGRA_00447;PGRA_19493	12
Cellular component	GO:0005875	microtubule associated complex	0.0106689	0.247041	PGRA_06169;PGRA_11012;PGRA_12957;PGRA_16776;PGRA_21435;PGRA_13213;PGRA_21469;PGRA_01347;PGRA_07088;PGRA_18633;novel.2039;PGRA_21788;novel.4237;PGRA_13558;PGRA_20805;PGRA_02408;PGRA_11176	17
Cellular component	GO:0031225	anchored component of membrane	0.0111992	0.247041	PGRA_01261;PGRA_05500;PGRA_06660;PGRA_07943;PGRA_14643;PGRA_09055;PGRA_10788;PGRA_06544;PGRA_17888;PGRA_16398;PGRA_06755;PGRA_13471;PGRA_04900;PGRA_15196;PGRA_15285;PGRA_17508;PGRA_20576;PGRA_16795;PGRA_00805;PGRA_04019;PGRA_05178;novel.1655;PGRA_17323;PGRA_16909;PGRA_08605;novel.1294;PGRA_05761;PGRA_06246;PGRA_06633;PGRA_00843;PGRA_05322;PGRA_14753;PGRA_17829;novel.3224;PGRA_08065;PGRA_16569;PGR…	50
Cellular component	GO:0005856	cytoskeleton	0.0128455	0.267614	PGRA_10447;PGRA_11818;PGRA_12224;PGRA_20293;PGRA_11904;PGRA_13433;PGRA_08259;PGRA_06169;novel.8683;novel.5231;PGRA_06968;PGRA_03231;PGRA_11012;PGRA_12592;novel.7114;PGRA_16402;PGRA_21194;PGRA_10073;PGRA_11142;PGRA_07091;novel.8431;PGRA_06043;PGRA_20129;PGRA_13108;PGRA_12957;PGRA_14285;PGRA_08452;PGRA_04312;PGRA_16216;PGRA_06238;PGRA_10348;PGRA_12401;PGRA_00454;novel.1762;PGRA_16776;PGRA_02014;nov…	89
Cellular component	GO:0012511	monolayer-surrounded lipid storage body	0.0168018	0.283497	PGRA_06969;PGRA_00076;PGRA_14150;PGRA_09988;PGRA_07025;PGRA_20185	6
Cellular component	GO:0035861	site of double-strand break	0.0168018	0.283497	PGRA_11883;PGRA_00045;novel.4131;PGRA_16915;PGRA_12399;PGRA_15382	6
24h_vs_0h.pathenrichment
ID	KEGG_level_1	KEGG_level_2	Description	P-value	Adjusted P-value	geneID	Count
ko04626	Organismal Systems	Environmental adaptation	Plant-pathogen interaction	3.55562e-09	5.15565e-07	PGRA_00589;PGRA_03987;PGRA_05627;PGRA_06212;PGRA_06631;PGRA_06741;PGRA_07015;PGRA_07262;PGRA_07868;PGRA_07905;PGRA_08659;PGRA_10044;PGRA_10211;PGRA_10266;PGRA_10906;PGRA_12634;PGRA_12734;PGRA_12827;PGRA_13262;PGRA_15238;PGRA_15611;PGRA_17529;PGRA_18608;PGRA_00518;PGRA_11561;PGRA_00629;PGRA_06873;novel.1420;PGRA_04996;PGRA_17809;PGRA_07043;PGRA_00078;PGRA_17480;PGRA_12386;PGRA_00200;PGRA_06531;PGR…	219
ko04075	Environmental Information Processing	Signal transduction	Plant hormone signal transduction	1.30477e-05	0.00189192	PGRA_00273;PGRA_00594;PGRA_02894;PGRA_04789;PGRA_05627;PGRA_06631;PGRA_07015;PGRA_08367;PGRA_08751;PGRA_10875;PGRA_10906;PGRA_11585;PGRA_16894;PGRA_16927;PGRA_17529;PGRA_21013;PGRA_21816;PGRA_10549;PGRA_15265;PGRA_13035;PGRA_13710;PGRA_20391;PGRA_00256;PGRA_00078;PGRA_06531;PGRA_17482;PGRA_02607;PGRA_01512;PGRA_20745;PGRA_14885;PGRA_05776;novel.3020;PGRA_03134;PGRA_10646;PGRA_06429;PGRA_07565;PGR…	191
ko00940	Metabolism	Biosynthesis of other secondary metabolites	Phenylpropanoid biosynthesis	0.000198139	0.0287302	PGRA_02592;PGRA_17212;PGRA_19145;PGRA_19768;PGRA_09498;PGRA_04461;PGRA_14565;PGRA_05506;PGRA_13400;PGRA_06686;PGRA_16029;PGRA_13476;novel.4865;PGRA_12731;PGRA_01077;PGRA_00330;PGRA_18304;PGRA_10635;novel.1430;PGRA_08376;PGRA_07720;PGRA_10555;PGRA_11405;PGRA_02926;novel.5064;PGRA_12346;PGRA_15488;PGRA_04319;PGRA_07622;PGRA_10133;PGRA_12506;PGRA_10859;PGRA_08877;PGRA_08276;novel.7719;PGRA_00596;nov…	65
ko00999	Metabolism	Biosynthesis of other secondary metabolites	Biosynthesis of various plant secondary metabolites	0.000850302	0.123294	PGRA_07077;PGRA_08230;PGRA_14118;novel.3001;PGRA_17006;PGRA_10179;PGRA_15170;PGRA_04272;PGRA_18401;PGRA_07310;PGRA_13491;novel.2999;PGRA_14494;PGRA_08904;novel.539;PGRA_20531;PGRA_00890;PGRA_19816;PGRA_00044;novel.3003;PGRA_04268;PGRA_02115;PGRA_06290;PGRA_17649;PGRA_20255;PGRA_16186;PGRA_01766;novel.3009;PGRA_02423;PGRA_19520;PGRA_06386;PGRA_02009;novel.418;PGRA_06913;PGRA_19464;PGRA_05768;PGRA_…	50
ko00941	Metabolism	Biosynthesis of other secondary metabolites	Flavonoid biosynthesis	0.00106383	0.154256	PGRA_14565;PGRA_06686;novel.4865;PGRA_01077;PGRA_00330;PGRA_18304;PGRA_19242;novel.1430;PGRA_08129;PGRA_15870;PGRA_10661;PGRA_15488;PGRA_15316;PGRA_10133;PGRA_03544;PGRA_10859;PGRA_05928;PGRA_12093;PGRA_17657;PGRA_13056;PGRA_11823;novel.2954;PGRA_06646;novel.7455;PGRA_15006;PGRA_12306;PGRA_10745;PGRA_00787;PGRA_12780	29
ko04814	Cellular Processes	Cell motility	Motor proteins	0.00135092	0.195884	PGRA_10447;PGRA_11818;PGRA_12224;novel.6164;PGRA_08563;novel.6180;PGRA_14538;PGRA_06169;novel.8683;PGRA_03224;novel.7114;PGRA_18499;PGRA_16402;PGRA_07091;novel.8431;PGRA_12957;PGRA_08452;PGRA_12401;PGRA_21784;novel.1762;PGRA_13213;PGRA_21469;PGRA_01347;PGRA_19532;novel.6092;PGRA_07088;PGRA_13755;PGRA_14139;PGRA_06138;PGRA_18633;PGRA_07172;PGRA_03601;PGRA_21788;novel.3818;PGRA_09980;novel.4237;PGR…	49
ko04016	Environmental Information Processing	Signal transduction	MAPK signaling pathway - plant	0.00143146	0.207562	PGRA_03987;PGRA_04694;PGRA_05627;PGRA_06211;PGRA_06631;PGRA_08612;PGRA_10906;PGRA_11585;PGRA_17529;PGRA_15265;PGRA_06439;PGRA_00078;PGRA_17480;PGRA_12972;PGRA_13719;PGRA_14885;PGRA_09173;PGRA_21082;PGRA_13392;PGRA_01192;PGRA_17734;PGRA_12476;PGRA_15716;PGRA_15154;PGRA_06689;PGRA_16200;PGRA_10532;PGRA_21006;PGRA_14971;PGRA_02526;PGRA_21887;PGRA_20929;PGRA_02525;PGRA_05856;PGRA_00367;PGRA_20301;PGR…	82
ko00905	Metabolism	Metabolism of terpenoids and polyketides	Brassinosteroid biosynthesis	0.00165707	0.240276	PGRA_20663;PGRA_21585;PGRA_04852;PGRA_11715;PGRA_13277;PGRA_19485;PGRA_20049;PGRA_19191;PGRA_19600;PGRA_21729;novel.7303;PGRA_05128;novel.3521;PGRA_02360;PGRA_21545	15
ko00460	Metabolism	Metabolism of other amino acids	Cyanoamino acid metabolism	0.00495192	0.718029	PGRA_08230;novel.3001;PGRA_17006;PGRA_17154;novel.2999;PGRA_03305;PGRA_12447;PGRA_08904;novel.539;PGRA_03928;PGRA_20270;PGRA_19816;novel.3003;PGRA_13793;PGRA_14368;PGRA_06290;PGRA_20255;PGRA_16186;novel.3009;PGRA_06386;novel.418;PGRA_06913;PGRA_19464;PGRA_08292;PGRA_05768;novel.417;novel.2801;PGRA_10070;PGRA_11156;novel.544	30
ko04141	Genetic Information Processing	Folding, sorting and degradation	Protein processing in endoplasmic reticulum	0.00521528	0.756216	PGRA_01114;PGRA_01206;PGRA_01371;PGRA_01886;PGRA_03045;PGRA_03326;PGRA_03560;PGRA_06212;PGRA_06741;PGRA_07262;PGRA_07868;PGRA_08285;PGRA_09245;PGRA_09344;PGRA_09771;PGRA_11081;PGRA_12734;PGRA_12827;PGRA_13185;PGRA_13262;PGRA_14460;PGRA_16149;PGRA_16599;PGRA_16712;PGRA_18005;PGRA_18089;PGRA_18488;PGRA_18608;PGRA_18630;PGRA_19567;PGRA_20853;PGRA_20923;novel.3211;novel.5256;novel.5267;novel.5268;PGR…	72
ko01110	Metabolism	Global and overview maps	Biosynthesis of secondary metabolites	0.00554878	0.804574	PGRA_00347;PGRA_00548;PGRA_02592;PGRA_03056;PGRA_03132;PGRA_04296;PGRA_04402;PGRA_04770;PGRA_06101;PGRA_06144;PGRA_06372;PGRA_07077;PGRA_08230;PGRA_08274;PGRA_08406;PGRA_10211;PGRA_13013;PGRA_13119;PGRA_14118;PGRA_14596;PGRA_14713;PGRA_15361;PGRA_15803;PGRA_17212;PGRA_18689;PGRA_19145;PGRA_19768;PGRA_20663;PGRA_20715;PGRA_21585;PGRA_21871;PGRA_21094;novel.3001;PGRA_00518;PGRA_15919;PGRA_09498;PGR…	453
ko00902	Metabolism	Metabolism of terpenoids and polyketides	Monoterpenoid biosynthesis	0.0107593	1	PGRA_14596;PGRA_14602;novel.8710;PGRA_14838;PGRA_15387;PGRA_14256;novel.5181;novel.4239;novel.6919;PGRA_06288;PGRA_09040	11
ko00564	Metabolism	Lipid metabolism	Glycerophospholipid metabolism	0.0127144	1	PGRA_08274;PGRA_09871;PGRA_05256;PGRA_16549;PGRA_15553;PGRA_06203;PGRA_00905;PGRA_21351;PGRA_15916;PGRA_21673;PGRA_04879;PGRA_08574;PGRA_03892;PGRA_14968;PGRA_06969;PGRA_07829;PGRA_02165;PGRA_16533;PGRA_13091;PGRA_20365;PGRA_07109;novel.2963;novel.1643;PGRA_11899;PGRA_02532;PGRA_20477;PGRA_01760;PGRA_11541;PGRA_00909;novel.8701;PGRA_18148;PGRA_06633;novel.2839;novel.3948;PGRA_00233;PGRA_21645;nov…	37
ko00052	Metabolism	Carbohydrate metabolism	Galactose metabolism	0.0200888	1	PGRA_00347;PGRA_06798;PGRA_13013;PGRA_17768;PGRA_21507;novel.3126;PGRA_20462;PGRA_15180;PGRA_05973;PGRA_13301;PGRA_00349;PGRA_02370;novel.318;PGRA_06128;PGRA_14349;PGRA_17130;novel.2348;PGRA_10085;PGRA_00090;novel.3820;novel.6203;novel.1363;PGRA_17538;novel.8934;PGRA_07405;PGRA_21880;PGRA_08213;novel.2146;novel.7770;PGRA_14217;PGRA_01210	31
ko00196	Metabolism	Energy metabolism	Photosynthesis - antenna proteins	0.0235845	1	PGRA_05804;PGRA_09311;novel.2074;novel.2075;novel.6046;PGRA_03121;PGRA_19493	7
ko00592	Metabolism	Lipid metabolism	alpha-Linolenic acid metabolism	0.0263715	1	PGRA_18689;PGRA_19859;PGRA_17279;PGRA_09143;PGRA_00905;PGRA_02108;PGRA_15916;PGRA_16710;PGRA_14968;PGRA_06969;PGRA_07829;PGRA_02165;PGRA_16661;PGRA_13091;novel.3570;PGRA_17258;PGRA_20477;PGRA_09793;PGRA_01760;PGRA_00909;PGRA_18148;PGRA_20082;PGRA_06358;PGRA_12883;PGRA_14069;PGRA_12339;novel.9065	27
ko00945	Metabolism	Biosynthesis of other secondary metabolites	Stilbenoid, diarylheptanoid and gingerol biosynthesis	0.029776	1	PGRA_14565;PGRA_06686;novel.4865;PGRA_01077;PGRA_00330;PGRA_18304;novel.1430;PGRA_15488;PGRA_10133;PGRA_10859;PGRA_12093;PGRA_13056;novel.2954;PGRA_06646;novel.7455;PGRA_10745;PGRA_00787;PGRA_12780	18
ko00950	Metabolism	Biosynthesis of other secondary metabolites	Isoquinoline alkaloid biosynthesis	0.034232	1	PGRA_21317;PGRA_09837;PGRA_20562;PGRA_19763;PGRA_12166;PGRA_12328;PGRA_10715;novel.3283;PGRA_10181;PGRA_06289;PGRA_10561;novel.2936;PGRA_14425;PGRA_12084;PGRA_10940;novel.9484;novel.8238;PGRA_00850	18
ko00710	Metabolism	Energy metabolism	Carbon fixation by Calvin cycle	0.0393758	1	PGRA_06101;PGRA_08845;PGRA_09563;PGRA_10599;PGRA_15361;PGRA_21025;PGRA_11318;PGRA_06413;PGRA_18371;PGRA_07237;PGRA_03810;PGRA_21571;PGRA_09544;PGRA_15104;PGRA_09097;PGRA_18875;PGRA_14186;PGRA_04862;novel.6796;PGRA_02746;PGRA_05638;PGRA_11045;PGRA_18731;novel.9505	24
ko02010	Environmental Information Processing	Membrane transport	ABC transporters	0.0395022	1	PGRA_12425;PGRA_08870;PGRA_19641;PGRA_19377;PGRA_10878;PGRA_01651;PGRA_13763;PGRA_05763;PGRA_06524;PGRA_01469;PGRA_13000;novel.4232;novel.1415;PGRA_13754;PGRA_04783;PGRA_16103;novel.8552;PGRA_16469;PGRA_18616;novel.3010;PGRA_07101;novel.9243;PGRA_09539;PGRA_00606;novel.6176;PGRA_18026;PGRA_21360;novel.4075;PGRA_08497;PGRA_14225;novel.359;PGRA_11024;PGRA_03898;PGRA_00332;PGRA_01073;novel.1058	36

## Sheet: 48h_vs_0h
48h_vs_0h.GO.Enrichment
GO_level_1	GO	Description	P-value	Adjusted P-value	All_index	Count_all
Molecular function	GO:0016705	oxidoreductase activity, acting on paired donors, with incorporation or reduction of molecular oxygen	2.81122e-17	2.17869e-14	PGRA_04914;PGRA_05450;PGRA_06373;PGRA_09047;PGRA_09064;PGRA_11137;PGRA_13039;PGRA_14173;PGRA_15736;PGRA_16639;PGRA_16936;PGRA_17154;PGRA_18253;PGRA_20946;PGRA_21871;novel.6797;novel.6807;novel.6808;novel.6922;novel.6923;novel.6926;novel.6928;novel.6930;novel.6931;novel.6975;novel.6927;PGRA_21585;PGRA_11023;PGRA_07258;PGRA_17795;PGRA_05175;PGRA_01303;novel.6784;PGRA_09717;PGRA_09657;PGRA_07990;PGR…	169
Molecular function	GO:0016717	oxidoreductase activity, acting on paired donors, with oxidation of a pair of donors resulting in the reduction of molecular oxygen to two molecules of water	2.8792e-13	1.11569e-10	PGRA_09047;PGRA_11137;PGRA_13039;novel.6797;novel.6807;novel.6808;novel.6922;novel.6923;novel.6926;novel.6928;novel.6930;novel.6931;novel.6975;novel.6927;PGRA_11023;PGRA_07258;novel.6784;novel.6929;PGRA_19163;PGRA_18690;PGRA_05869;PGRA_00929;PGRA_19610;PGRA_09370;PGRA_19292;PGRA_19269;novel.1404;novel.6780;PGRA_18712;novel.6974;PGRA_12520;PGRA_05411;PGRA_06527;PGRA_08310;novel.6921;PGRA_18149;PGR…	38
Cellular component	GO:0048046	apoplast	2.51621e-11	9.51128e-09	PGRA_00172;PGRA_00212;PGRA_00795;PGRA_01493;PGRA_03118;PGRA_06074;PGRA_07089;PGRA_07943;PGRA_08005;PGRA_08645;PGRA_12806;PGRA_16998;PGRA_18081;PGRA_18392;PGRA_20328;PGRA_21279;novel.4977;PGRA_10599;novel.1341;novel.3126;PGRA_11633;PGRA_11759;PGRA_12023;PGRA_08800;PGRA_13301;PGRA_16740;PGRA_18969;PGRA_00594;PGRA_01554;PGRA_06686;PGRA_18304;PGRA_01196;PGRA_06544;PGRA_14349;PGRA_02621;PGRA_00061;PGR…	128
Molecular function	GO:0046906	tetrapyrrole binding	1.37742e-10	3.55834e-08	PGRA_02943;PGRA_03121;PGRA_04012;PGRA_05450;PGRA_05804;PGRA_06049;PGRA_08877;PGRA_09064;PGRA_09311;PGRA_12274;PGRA_16639;PGRA_16936;PGRA_17154;PGRA_20946;PGRA_21871;novel.2074;novel.2075;novel.6046;PGRA_21585;novel.5676;PGRA_17795;PGRA_04461;PGRA_13400;PGRA_02906;PGRA_09717;PGRA_04319;PGRA_09657;PGRA_07990;PGRA_12467;PGRA_02627;PGRA_19885;PGRA_08185;novel.6328;PGRA_19859;PGRA_10097;PGRA_12894;PGR…	133
Molecular function	GO:0020037	heme binding	2.33636e-10	4.5267e-08	PGRA_04012;PGRA_05450;PGRA_08877;PGRA_09064;PGRA_12274;PGRA_16639;PGRA_16936;PGRA_17154;PGRA_20946;PGRA_21871;PGRA_21585;PGRA_17795;PGRA_04461;PGRA_13400;PGRA_02906;PGRA_09717;PGRA_04319;PGRA_09657;PGRA_07990;PGRA_12467;PGRA_02627;PGRA_19885;PGRA_08185;novel.6328;PGRA_19859;PGRA_10097;PGRA_12894;PGRA_21159;novel.8710;PGRA_18453;PGRA_09796;PGRA_21216;PGRA_03983;PGRA_06858;PGRA_21402;PGRA_10592;PGR…	121
Biological process	GO:0006636	unsaturated fatty acid biosynthetic process	5.03716e-10	5.65421e-07	PGRA_09047;PGRA_11137;PGRA_13039;novel.6797;novel.6807;novel.6808;novel.6922;novel.6923;novel.6926;novel.6928;novel.6930;novel.6931;novel.6975;novel.6927;PGRA_11023;PGRA_07258;novel.6784;novel.6929;PGRA_19163;PGRA_18690;PGRA_05869;PGRA_00929;PGRA_19610;PGRA_09370;PGRA_01064;PGRA_19269;novel.1404;PGRA_09286;PGRA_01619;novel.6780;novel.6974;PGRA_06361;PGRA_05411;PGRA_06168;novel.6921;PGRA_18149	36
Biological process	GO:0033559	unsaturated fatty acid metabolic process	5.03716e-10	5.65421e-07	PGRA_09047;PGRA_11137;PGRA_13039;novel.6797;novel.6807;novel.6808;novel.6922;novel.6923;novel.6926;novel.6928;novel.6930;novel.6931;novel.6975;novel.6927;PGRA_11023;PGRA_07258;novel.6784;novel.6929;PGRA_19163;PGRA_18690;PGRA_05869;PGRA_00929;PGRA_19610;PGRA_09370;PGRA_01064;PGRA_19269;novel.1404;PGRA_09286;PGRA_01619;novel.6780;novel.6974;PGRA_06361;PGRA_05411;PGRA_06168;novel.6921;PGRA_18149	36
Molecular function	GO:0005516	calmodulin binding	1.13041e-09	1.75213e-07	PGRA_07015;PGRA_12884;PGRA_15238;PGRA_15294;PGRA_16393;PGRA_17887;PGRA_06448;PGRA_03883;PGRA_04014;PGRA_21440;PGRA_03213;PGRA_09072;PGRA_07852;PGRA_19922;PGRA_12554;PGRA_13146;PGRA_02610;PGRA_06531;PGRA_08340;PGRA_03134;PGRA_10519;PGRA_16200;PGRA_01767;PGRA_11241;PGRA_08865;PGRA_13108;PGRA_01848;novel.8618;PGRA_01030;PGRA_00171;PGRA_19627;PGRA_07687;PGRA_06141;PGRA_01130;PGRA_16262;PGRA_19747;PGR…	93
Molecular function	GO:0004497	monooxygenase activity	2.68003e-09	3.4617e-07	PGRA_04914;PGRA_05450;PGRA_06373;PGRA_09064;PGRA_09453;PGRA_14173;PGRA_16639;PGRA_16936;PGRA_17154;PGRA_18253;PGRA_20946;PGRA_21871;PGRA_21585;PGRA_17795;PGRA_01303;PGRA_08406;PGRA_10713;PGRA_09717;PGRA_09657;PGRA_07990;PGRA_12467;PGRA_19885;novel.6328;PGRA_19859;PGRA_10097;PGRA_12894;PGRA_19499;PGRA_21159;novel.8710;PGRA_18453;PGRA_09796;PGRA_21216;PGRA_04081;PGRA_06858;PGRA_10592;PGRA_15440;PGR…	113
Biological process	GO:0006457	protein folding	4.42847e-08	3.02359e-05	PGRA_00167;PGRA_00212;PGRA_01886;PGRA_02554;PGRA_03045;PGRA_03326;PGRA_03660;PGRA_06212;PGRA_06741;PGRA_07868;PGRA_09674;PGRA_10405;PGRA_10662;PGRA_10673;PGRA_12734;PGRA_12827;PGRA_13185;PGRA_13262;PGRA_14460;PGRA_14608;PGRA_15238;PGRA_15294;PGRA_15769;PGRA_16712;PGRA_17775;PGRA_17887;PGRA_18048;PGRA_18081;PGRA_18089;PGRA_18608;PGRA_18630;PGRA_19567;PGRA_20598;PGRA_20853;PGRA_21781;novel.5267;PGR…	79
Biological process	GO:0036294	cellular response to decreased oxygen levels	6.73406e-08	3.02359e-05	PGRA_00267;PGRA_00347;PGRA_01259;PGRA_01991;PGRA_04824;PGRA_05651;PGRA_06074;PGRA_06660;PGRA_08848;PGRA_12192;PGRA_12226;PGRA_12274;PGRA_12368;PGRA_14460;PGRA_16393;PGRA_18253;PGRA_18570;PGRA_18782;PGRA_20128;PGRA_20182;PGRA_20853;PGRA_12948;PGRA_06448;PGRA_05256;PGRA_02401;PGRA_02347;PGRA_04879;PGRA_00348;PGRA_09774;PGRA_00378;PGRA_18029;PGRA_20834;PGRA_06042;PGRA_02996;PGRA_07355;PGRA_19315;PGR…	60
Biological process	GO:0071453	cellular response to oxygen levels	6.73406e-08	3.02359e-05	PGRA_00267;PGRA_00347;PGRA_01259;PGRA_01991;PGRA_04824;PGRA_05651;PGRA_06074;PGRA_06660;PGRA_08848;PGRA_12192;PGRA_12226;PGRA_12274;PGRA_12368;PGRA_14460;PGRA_16393;PGRA_18253;PGRA_18570;PGRA_18782;PGRA_20128;PGRA_20182;PGRA_20853;PGRA_12948;PGRA_06448;PGRA_05256;PGRA_02401;PGRA_02347;PGRA_04879;PGRA_00348;PGRA_09774;PGRA_00378;PGRA_18029;PGRA_20834;PGRA_06042;PGRA_02996;PGRA_07355;PGRA_19315;PGR…	60
Molecular function	GO:0051082	unfolded protein binding	9.37949e-08	1.03844e-05	PGRA_00167;PGRA_01886;PGRA_03045;PGRA_03326;PGRA_03660;PGRA_06212;PGRA_06741;PGRA_07868;PGRA_08285;PGRA_10662;PGRA_10673;PGRA_12734;PGRA_12827;PGRA_13185;PGRA_13262;PGRA_14460;PGRA_15769;PGRA_16712;PGRA_18081;PGRA_18089;PGRA_18608;PGRA_18630;PGRA_19567;PGRA_20853;PGRA_21781;novel.5267;PGRA_18488;PGRA_04610;PGRA_16929;PGRA_17993;PGRA_09784;PGRA_03130;PGRA_12599;PGRA_16599;PGRA_19895;PGRA_08969;PGR…	49
Biological process	GO:0071456	cellular response to hypoxia	1.01432e-07	3.79523e-05	PGRA_00267;PGRA_00347;PGRA_01259;PGRA_01991;PGRA_04824;PGRA_05651;PGRA_06074;PGRA_06660;PGRA_08848;PGRA_12192;PGRA_12226;PGRA_12274;PGRA_12368;PGRA_14460;PGRA_16393;PGRA_18253;PGRA_18570;PGRA_18782;PGRA_20128;PGRA_20182;PGRA_20853;PGRA_12948;PGRA_06448;PGRA_05256;PGRA_02401;PGRA_02347;PGRA_04879;PGRA_00348;PGRA_09774;PGRA_00378;PGRA_18029;PGRA_06042;PGRA_02996;PGRA_07355;PGRA_19315;PGRA_00237;PGR…	59
Cellular component	GO:0009522	photosystem I	4.57377e-07	8.64442e-05	PGRA_01297;PGRA_01738;PGRA_03121;PGRA_05287;PGRA_05804;PGRA_06049;PGRA_09311;PGRA_09475;PGRA_10810;PGRA_11063;PGRA_16444;PGRA_19779;novel.2074;novel.2075;novel.6046;PGRA_16590;novel.5676;PGRA_16029;PGRA_16271;PGRA_00447;PGRA_19493	21
Molecular function	GO:0005506	iron ion binding	4.58e-07	4.43687e-05	PGRA_00281;PGRA_00416;PGRA_05450;PGRA_09064;PGRA_16637;PGRA_16639;PGRA_16936;PGRA_17154;PGRA_20946;PGRA_21871;PGRA_21585;PGRA_17795;PGRA_08406;PGRA_09717;PGRA_09657;PGRA_07990;PGRA_11175;PGRA_12467;PGRA_19885;PGRA_11791;novel.6328;PGRA_19859;PGRA_03130;PGRA_10097;PGRA_12894;PGRA_19499;PGRA_21159;novel.8710;PGRA_18453;PGRA_09796;PGRA_21216;PGRA_06858;PGRA_10592;PGRA_15440;PGRA_21182;PGRA_06840;PGR…	109
Biological process	GO:0009611	response to wounding	8.58056e-07	0.000263298	PGRA_00172;PGRA_02336;PGRA_06660;PGRA_08236;PGRA_09381;PGRA_10255;PGRA_16257;PGRA_16894;PGRA_17529;PGRA_18084;PGRA_20146;PGRA_20182;PGRA_21816;PGRA_02108;novel.1581;PGRA_09333;PGRA_00760;PGRA_00629;PGRA_06429;PGRA_18416;PGRA_00789;PGRA_02347;PGRA_13146;novel.1580;PGRA_21290;PGRA_00159;PGRA_09936;PGRA_02996;novel.1582;PGRA_00770;PGRA_15716;PGRA_13833;PGRA_18958;PGRA_09885;PGRA_18990;PGRA_11398;PGR…	76
Biological process	GO:0001666	response to hypoxia	9.38254e-07	0.000263298	PGRA_00267;PGRA_00347;PGRA_01259;PGRA_01991;PGRA_04824;PGRA_05651;PGRA_06074;PGRA_06660;PGRA_08848;PGRA_12192;PGRA_12226;PGRA_12274;PGRA_12368;PGRA_14460;PGRA_16393;PGRA_18253;PGRA_18570;PGRA_18782;PGRA_20128;PGRA_20182;PGRA_20853;PGRA_12948;PGRA_06448;PGRA_05256;PGRA_02401;PGRA_18804;PGRA_02347;PGRA_04879;PGRA_20446;PGRA_00348;PGRA_09774;PGRA_00378;PGRA_18029;PGRA_06042;PGRA_02996;PGRA_07355;PGR…	65
Biological process	GO:0036293	response to decreased oxygen levels	1.23187e-06	0.000307284	PGRA_00267;PGRA_00347;PGRA_01259;PGRA_01991;PGRA_04824;PGRA_05651;PGRA_06074;PGRA_06660;PGRA_08848;PGRA_12192;PGRA_12226;PGRA_12274;PGRA_12368;PGRA_14460;PGRA_16393;PGRA_18253;PGRA_18570;PGRA_18782;PGRA_20128;PGRA_20182;PGRA_20853;PGRA_12948;PGRA_06448;PGRA_05256;PGRA_02401;PGRA_18804;PGRA_02347;PGRA_04879;PGRA_20446;PGRA_00348;PGRA_09774;PGRA_00378;PGRA_18029;PGRA_20834;PGRA_06042;PGRA_02996;PGR…	66
Biological process	GO:0070482	response to oxygen levels	1.51963e-06	0.000341157	PGRA_00267;PGRA_00347;PGRA_01259;PGRA_01991;PGRA_04824;PGRA_05651;PGRA_06074;PGRA_06660;PGRA_08848;PGRA_12192;PGRA_12226;PGRA_12274;PGRA_12368;PGRA_14460;PGRA_16393;PGRA_18253;PGRA_18570;PGRA_18782;PGRA_20128;PGRA_20182;PGRA_20853;PGRA_12948;PGRA_06448;PGRA_05256;PGRA_02401;PGRA_18804;PGRA_02347;PGRA_04879;PGRA_20446;PGRA_00348;PGRA_09774;PGRA_00378;PGRA_18029;PGRA_20834;PGRA_06042;PGRA_02996;PGR…	66
Biological process	GO:0042026	protein refolding	1.92738e-06	0.000371347	PGRA_00167;PGRA_00212;PGRA_01886;PGRA_03660;PGRA_10405;PGRA_13185;PGRA_14608;PGRA_16712;PGRA_17775;PGRA_18048;PGRA_18089;PGRA_20598;PGRA_16929;PGRA_17993;PGRA_03130;PGRA_19895;PGRA_21624;PGRA_07885;PGRA_10761;PGRA_06202;novel.4130;PGRA_16149;PGRA_18263;novel.97;novel.44;PGRA_18988	26
Biological process	GO:0009409	response to cold	1.98493e-06	0.000371347	PGRA_00212;PGRA_01259;PGRA_01738;PGRA_02338;PGRA_03987;PGRA_06049;PGRA_09346;PGRA_09381;PGRA_10049;PGRA_12192;PGRA_17529;PGRA_17768;PGRA_18081;PGRA_18845;PGRA_20182;PGRA_20634;PGRA_01086;PGRA_10655;PGRA_00200;PGRA_12948;PGRA_19435;PGRA_12972;PGRA_14873;PGRA_03810;PGRA_00518;PGRA_21681;PGRA_09072;PGRA_09912;PGRA_11585;PGRA_08340;PGRA_09643;PGRA_01584;PGRA_12145;PGRA_00378;PGRA_13637;PGRA_17933;PGR…	103
Molecular function	GO:0030246	carbohydrate binding	2.05958e-06	0.000177353	PGRA_01729;PGRA_04914;PGRA_06074;PGRA_14173;PGRA_15769;PGRA_18630;PGRA_20462;novel.4977;PGRA_10296;novel.1341;novel.3126;PGRA_03278;PGRA_01303;PGRA_21224;PGRA_04014;PGRA_13301;PGRA_03213;PGRA_15129;PGRA_00594;PGRA_01554;PGRA_15832;PGRA_03134;PGRA_00061;PGRA_08619;PGRA_00378;PGRA_17453;PGRA_08865;novel.8613;PGRA_19653;PGRA_03853;PGRA_06039;PGRA_01030;PGRA_05973;PGRA_21567;PGRA_17836;PGRA_06141;PGR…	108
Molecular function	GO:0005509	calcium ion binding	3.64436e-06	0.000282438	PGRA_00589;PGRA_04824;PGRA_06495;PGRA_07015;PGRA_07905;PGRA_10906;PGRA_12806;PGRA_15682;PGRA_15769;PGRA_18630;PGRA_10266;PGRA_00078;PGRA_18899;PGRA_14885;PGRA_12386;PGRA_21474;PGRA_06873;PGRA_14873;PGRA_17384;PGRA_09072;PGRA_02347;PGRA_06531;PGRA_20483;PGRA_08340;PGRA_04371;PGRA_05235;PGRA_10379;PGRA_10519;PGRA_03208;novel.1564;PGRA_02996;PGRA_01064;PGRA_11141;novel.5724;PGRA_20055;PGRA_13513;PGR…	81
Biological process	GO:0019748	secondary metabolic process	4.44867e-06	0.000768252	PGRA_02876;PGRA_03285;PGRA_03987;PGRA_04914;PGRA_17529;PGRA_18567;PGRA_08326;PGRA_05506;PGRA_19435;PGRA_09657;PGRA_13476;PGRA_13888;PGRA_02401;PGRA_04877;PGRA_21681;PGRA_03024;PGRA_06379;PGRA_01459;PGRA_09796;PGRA_02621;PGRA_16200;PGRA_17032;PGRA_03490;PGRA_19242;PGRA_18600;PGRA_20026;PGRA_17453;PGRA_08955;PGRA_19583;PGRA_05153;PGRA_07153;PGRA_11400;novel.7581;PGRA_00204;PGRA_15716;PGRA_20175;nov…	118
Biological process	GO:0009408	response to heat	5.84332e-06	0.000928425	PGRA_00167;PGRA_01259;PGRA_01738;PGRA_03045;PGRA_03326;PGRA_03987;PGRA_06212;PGRA_09245;PGRA_09344;PGRA_09381;PGRA_09674;PGRA_10405;PGRA_10662;PGRA_10673;PGRA_12536;PGRA_14460;PGRA_14608;PGRA_15238;PGRA_15294;PGRA_16712;PGRA_17768;PGRA_17887;PGRA_18089;PGRA_18570;PGRA_18608;PGRA_19567;PGRA_20853;PGRA_21781;novel.5267;PGRA_03510;PGRA_12948;PGRA_18488;PGRA_19435;PGRA_14873;PGRA_16929;PGRA_09784;PGR…	84
Biological process	GO:0009698	phenylpropanoid metabolic process	6.20329e-06	0.000928425	PGRA_02876;PGRA_04914;PGRA_18567;PGRA_08326;PGRA_05506;PGRA_09657;PGRA_13476;PGRA_04877;PGRA_03024;PGRA_01459;PGRA_09796;PGRA_02621;PGRA_19242;PGRA_18600;PGRA_20026;PGRA_17453;PGRA_08955;PGRA_05153;PGRA_07153;PGRA_11400;novel.7581;PGRA_00204;novel.550;PGRA_05609;PGRA_13214;PGRA_04829;PGRA_10433;PGRA_01528;PGRA_01836;PGRA_21176;PGRA_14667;PGRA_04417;PGRA_16852;PGRA_02413;novel.7675;PGRA_16103;PGRA…	74
Biological process	GO:0009699	phenylpropanoid biosynthetic process	9.5423e-06	0.00128563	PGRA_02876;PGRA_04914;PGRA_18567;PGRA_08326;PGRA_05506;PGRA_09657;PGRA_13476;PGRA_01459;PGRA_09796;PGRA_02621;PGRA_19242;PGRA_20026;PGRA_17453;PGRA_05153;PGRA_07153;PGRA_11400;PGRA_00204;novel.550;PGRA_05609;PGRA_13214;PGRA_04829;PGRA_10433;PGRA_01528;PGRA_14667;PGRA_04417;PGRA_16852;PGRA_02413;novel.7675;PGRA_16103;novel.7806;PGRA_19125;PGRA_18219;PGRA_02705;PGRA_18624;PGRA_21502;PGRA_12346;PGRA…	62
Biological process	GO:0009733	response to auxin	9.73529e-06	0.00128563	PGRA_01116;PGRA_02141;PGRA_02554;PGRA_04824;PGRA_07233;PGRA_20328;PGRA_21047;PGRA_20391;PGRA_10549;PGRA_13710;PGRA_06399;PGRA_20745;PGRA_03984;PGRA_14091;PGRA_06797;PGRA_02607;PGRA_16875;PGRA_10903;PGRA_14590;PGRA_19922;PGRA_06379;PGRA_13146;PGRA_13438;PGRA_19979;PGRA_17676;PGRA_09900;PGRA_20361;PGRA_04770;PGRA_21216;PGRA_17398;PGRA_09638;PGRA_00378;PGRA_00761;PGRA_18600;PGRA_00735;PGRA_12672;PGR…	128
Biological process	GO:0071365	cellular response to auxin stimulus	1.03954e-05	0.00129653	PGRA_01116;PGRA_02141;PGRA_02554;PGRA_07233;PGRA_20328;PGRA_21047;PGRA_20391;PGRA_10549;PGRA_13710;PGRA_06399;PGRA_20745;PGRA_03984;PGRA_14091;PGRA_06797;PGRA_02607;PGRA_16875;PGRA_10903;PGRA_14590;PGRA_06379;PGRA_13438;PGRA_19979;PGRA_17676;PGRA_09900;PGRA_20361;PGRA_17398;PGRA_00761;PGRA_18600;PGRA_00735;PGRA_12672;PGRA_16523;PGRA_17694;PGRA_00460;PGRA_21887;novel.7596;PGRA_13419;PGRA_16398;PGR…	95
Molecular function	GO:0140662	ATP-dependent protein folding chaperone	1.20952e-05	0.000852159	PGRA_00167;PGRA_00212;PGRA_01886;PGRA_03660;PGRA_08285;PGRA_11081;PGRA_13185;PGRA_16712;PGRA_17775;PGRA_18048;PGRA_18081;PGRA_18089;PGRA_20598;PGRA_21781;PGRA_04610;PGRA_16929;PGRA_12599;PGRA_09774;PGRA_07885;PGRA_10761;PGRA_06202;novel.4130;PGRA_16149;PGRA_09798;PGRA_18263;novel.97;novel.44;novel.1854;PGRA_18988;PGRA_11975;PGRA_11431;novel.4369	32
Biological process	GO:0044550	secondary metabolite biosynthetic process	1.26703e-05	0.00149709	PGRA_02876;PGRA_03987;PGRA_04914;PGRA_17529;PGRA_18567;PGRA_08326;PGRA_05506;PGRA_09657;PGRA_13476;PGRA_02401;PGRA_01459;PGRA_09796;PGRA_02621;PGRA_17032;PGRA_19242;PGRA_20026;PGRA_17453;PGRA_19583;PGRA_05153;PGRA_07153;PGRA_11400;PGRA_00204;PGRA_15716;novel.550;PGRA_05609;novel.1445;PGRA_13214;PGRA_04829;PGRA_10433;PGRA_01528;PGRA_13236;PGRA_14667;PGRA_10311;PGRA_04417;PGRA_16852;PGRA_02413;nove…	78
Biological process	GO:0072330	monocarboxylic acid biosynthetic process	1.8174e-05	0.00204004	PGRA_00267;PGRA_02336;PGRA_02554;PGRA_09047;PGRA_11137;PGRA_13039;PGRA_18253;PGRA_18689;novel.6797;novel.6807;novel.6808;novel.6922;novel.6923;novel.6926;novel.6928;novel.6930;novel.6931;novel.6975;novel.6927;PGRA_01086;PGRA_11023;PGRA_07258;PGRA_00200;PGRA_02108;novel.6784;PGRA_19435;PGRA_03883;PGRA_07043;PGRA_13888;novel.6929;PGRA_00518;PGRA_21681;PGRA_01077;PGRA_19859;PGRA_03511;PGRA_19163;PGR…	95
Molecular function	GO:0004553	hydrolase activity, hydrolyzing O-glycosyl compounds	2.14558e-05	0.00138569	PGRA_00172;PGRA_01438;PGRA_06439;PGRA_06798;PGRA_08230;PGRA_08802;PGRA_13038;PGRA_13719;PGRA_14174;PGRA_16998;PGRA_17508;PGRA_18391;PGRA_20462;novel.4977;PGRA_10296;novel.3126;PGRA_10404;PGRA_21224;novel.3001;PGRA_08800;PGRA_13301;PGRA_06818;PGRA_00594;PGRA_10586;PGRA_14821;PGRA_15180;PGRA_14975;PGRA_01196;PGRA_06544;PGRA_14349;PGRA_00061;PGRA_00378;PGRA_11891;PGRA_20576;PGRA_12842;novel.1564;PGR…	117
Cellular component	GO:0009521	photosystem	5.02691e-05	0.0063339	PGRA_01297;PGRA_01738;PGRA_02943;PGRA_03121;PGRA_05287;PGRA_05804;PGRA_06049;PGRA_08007;PGRA_09311;PGRA_09475;PGRA_10265;PGRA_10810;PGRA_11063;PGRA_12806;PGRA_15682;PGRA_16131;PGRA_16444;PGRA_16481;PGRA_19779;novel.2074;novel.2075;novel.6046;PGRA_16590;novel.5676;PGRA_16704;PGRA_16029;PGRA_09333;PGRA_16271;PGRA_00541;PGRA_02759;PGRA_00447;PGRA_06338;PGRA_19493;PGRA_20362;PGRA_11602;novel.8562	36
Molecular function	GO:0047998	hyoscyamine (6S)-dioxygenase activity	6.13419e-05	0.00365692	PGRA_17453;novel.7675;PGRA_18219;PGRA_17332;PGRA_17474;novel.7674;PGRA_18068;PGRA_17972;PGRA_17183	9
Cellular component	GO:0031225	anchored component of membrane	8.09631e-05	0.0067873	PGRA_01261;PGRA_05500;PGRA_06660;PGRA_07943;PGRA_14643;PGRA_17508;PGRA_18391;PGRA_20319;PGRA_10788;PGRA_07064;PGRA_09072;PGRA_09055;PGRA_06544;PGRA_08340;PGRA_20576;PGRA_05322;PGRA_17888;PGRA_04900;PGRA_18347;PGRA_15196;PGRA_16398;PGRA_05178;PGRA_09669;PGRA_17927;PGRA_07329;PGRA_07914;PGRA_04885;PGRA_15285;PGRA_13160;PGRA_05556;PGRA_02626;PGRA_05019;PGRA_08605;PGRA_21757;PGRA_02278;PGRA_04814;PGR…	69
Cellular component	GO:0099503	secretory vesicle	0.000104866	0.0067873	PGRA_01438;PGRA_06074;PGRA_11622;PGRA_21279;novel.1341;novel.7621;PGRA_12023;PGRA_06686;PGRA_18304;PGRA_14349;PGRA_09774;PGRA_00378;PGRA_14443;PGRA_10592;PGRA_05322;PGRA_19844;PGRA_15285;PGRA_20747;PGRA_06941;PGRA_02278;PGRA_04814;PGRA_06905;PGRA_12869;PGRA_04019;PGRA_09798;PGRA_21751;PGRA_07334;PGRA_00576;PGRA_15681;PGRA_09891;PGRA_16469;PGRA_10784;PGRA_14753;PGRA_05743;PGRA_10714;PGRA_11565;PGR…	39
Molecular function	GO:0019904	protein domain specific binding	0.000119182	0.0065976	PGRA_00212;PGRA_06049;PGRA_09311;PGRA_09475;PGRA_16029;PGRA_17384;PGRA_09112;novel.5328;PGRA_05349;PGRA_07062;PGRA_02449;novel.97;novel.44	13
Cellular component	GO:0005874	microtubule	0.000123503	0.0067873	PGRA_11818;PGRA_13312;PGRA_19301;PGRA_20293;PGRA_08344;PGRA_09072;PGRA_21404;PGRA_19565;PGRA_08340;PGRA_11385;PGRA_12592;PGRA_03231;PGRA_12214;PGRA_01866;PGRA_16402;PGRA_13513;PGRA_14812;PGRA_06926;PGRA_06169;PGRA_13589;PGRA_04154;PGRA_04153;PGRA_00454;PGRA_20129;PGRA_14285;PGRA_06238;PGRA_04124;novel.8872;PGRA_08452;PGRA_12401;PGRA_12957;PGRA_07226;novel.2670;PGRA_16776;PGRA_07088;PGRA_01347;PGR…	72
Molecular function	GO:0051213	dioxygenase activity	0.000148849	0.00708875	PGRA_00281;PGRA_00416;PGRA_04914;PGRA_11622;PGRA_16637;PGRA_18253;PGRA_18689;PGRA_05175;PGRA_03278;PGRA_04770;PGRA_17453;PGRA_05004;PGRA_17128;PGRA_12328;PGRA_21463;PGRA_12227;PGRA_12861;PGRA_09054;PGRA_00991;novel.7675;PGRA_08805;PGRA_05600;PGRA_18219;PGRA_21502;PGRA_15246;PGRA_03061;PGRA_17332;PGRA_11933;PGRA_17474;PGRA_20092;PGRA_20773;PGRA_10127;PGRA_11699;PGRA_13906;novel.7674;PGRA_19496;PGR…	53
Molecular function	GO:0015925	galactosidase activity	0.000156388	0.00708875	PGRA_06798;PGRA_16998;PGRA_20462;novel.3126;novel.3001;PGRA_13301;PGRA_14821;PGRA_15180;PGRA_14349;PGRA_19653;PGRA_05001;PGRA_05973;novel.2999;novel.418;PGRA_10085;PGRA_07253;PGRA_11690;PGRA_19816;novel.544;PGRA_08904;novel.417;novel.2801;PGRA_08213;PGRA_03329	24
Molecular function	GO:0016799	hydrolase activity, hydrolyzing N-glycosyl compounds	0.000158704	0.00708875	PGRA_09693;PGRA_12453;PGRA_18499;novel.6180;novel.6164;PGRA_04627;PGRA_00770;PGRA_08817;novel.733;PGRA_20427;PGRA_08103;PGRA_14162;novel.828;PGRA_09682;PGRA_09884;PGRA_12629;PGRA_09759;PGRA_18506;PGRA_06363;PGRA_01250;PGRA_07736;novel.6226;novel.9514;PGRA_08703;PGRA_06367;PGRA_01971;novel.2365;novel.6229;novel.2361;PGRA_21301;novel.6234;novel.6989;novel.9440;PGRA_16460;PGRA_07172;PGRA_17603;novel…	38
Cellular component	GO:0099081	supramolecular polymer	0.000161602	0.0067873	PGRA_11818;PGRA_13312;PGRA_19301;PGRA_20293;PGRA_08344;PGRA_09072;PGRA_21404;PGRA_19565;PGRA_08340;PGRA_11385;PGRA_12592;PGRA_03231;PGRA_12214;PGRA_01866;PGRA_16402;PGRA_13513;PGRA_14812;PGRA_06926;PGRA_06169;PGRA_13589;PGRA_04154;PGRA_04153;PGRA_00454;PGRA_20129;PGRA_14285;PGRA_06238;PGRA_04124;novel.8872;PGRA_16328;PGRA_08452;PGRA_12401;PGRA_12957;PGRA_07226;novel.2670;PGRA_16776;PGRA_07088;PGR…	73
Cellular component	GO:0099512	supramolecular fiber	0.000161602	0.0067873	PGRA_11818;PGRA_13312;PGRA_19301;PGRA_20293;PGRA_08344;PGRA_09072;PGRA_21404;PGRA_19565;PGRA_08340;PGRA_11385;PGRA_12592;PGRA_03231;PGRA_12214;PGRA_01866;PGRA_16402;PGRA_13513;PGRA_14812;PGRA_06926;PGRA_06169;PGRA_13589;PGRA_04154;PGRA_04153;PGRA_00454;PGRA_20129;PGRA_14285;PGRA_06238;PGRA_04124;novel.8872;PGRA_16328;PGRA_08452;PGRA_12401;PGRA_12957;PGRA_07226;novel.2670;PGRA_16776;PGRA_07088;PGR…	73
Cellular component	GO:0099513	polymeric cytoskeletal fiber	0.000161602	0.0067873	PGRA_11818;PGRA_13312;PGRA_19301;PGRA_20293;PGRA_08344;PGRA_09072;PGRA_21404;PGRA_19565;PGRA_08340;PGRA_11385;PGRA_12592;PGRA_03231;PGRA_12214;PGRA_01866;PGRA_16402;PGRA_13513;PGRA_14812;PGRA_06926;PGRA_06169;PGRA_13589;PGRA_04154;PGRA_04153;PGRA_00454;PGRA_20129;PGRA_14285;PGRA_06238;PGRA_04124;novel.8872;PGRA_16328;PGRA_08452;PGRA_12401;PGRA_12957;PGRA_07226;novel.2670;PGRA_16776;PGRA_07088;PGR…	73
Molecular function	GO:0003777	microtubule motor activity	0.000164642	0.00708875	PGRA_19565;PGRA_16402;PGRA_13513;PGRA_14812;PGRA_13589;PGRA_04153;PGRA_12957;PGRA_07088;PGRA_02124;PGRA_13755;PGRA_13249;PGRA_09980;PGRA_18633;PGRA_07828;PGRA_06138;novel.4989;PGRA_05769;novel.4904;PGRA_19532;PGRA_20805;PGRA_02527;PGRA_05549;PGRA_02408;PGRA_11176;PGRA_16731;novel.2630	26
Molecular function	GO:0031625	ubiquitin protein ligase binding	0.000185791	0.00757831	PGRA_16712;PGRA_18089;PGRA_10023;PGRA_13486;PGRA_04014;PGRA_03213;PGRA_09961;PGRA_03134;PGRA_08865;PGRA_01301;PGRA_01030;novel.9024;PGRA_06141;PGRA_02769;novel.5661;novel.6943;novel.5674;novel.7069;PGRA_02072;novel.2078;PGRA_09982;novel.3987;novel.5669;novel.8591;novel.2380;PGRA_12158;novel.2070;PGRA_03041;PGRA_21110;PGRA_10377;novel.5663;PGRA_21881;PGRA_17222;PGRA_10095;PGRA_13409;novel.7065;PGR…	37
Molecular function	GO:0008017	microtubule binding	0.000206976	0.00802033	PGRA_20293;PGRA_09072;PGRA_21404;PGRA_19565;PGRA_08340;PGRA_08475;PGRA_12592;PGRA_03231;PGRA_01866;PGRA_16402;PGRA_13513;PGRA_14812;PGRA_13589;PGRA_04153;PGRA_00454;PGRA_06238;novel.8872;PGRA_12957;PGRA_07226;PGRA_07088;PGRA_20828;PGRA_02124;PGRA_13755;PGRA_13249;PGRA_02818;PGRA_13040;PGRA_09980;PGRA_16421;PGRA_18633;novel.2808;PGRA_07828;PGRA_06138;novel.4989;novel.6625;PGRA_05769;novel.4904;PGR…	52
Cellular component	GO:0030312	external encapsulating structure	0.000270026	0.010207	PGRA_06741;PGRA_07943;PGRA_08230;PGRA_08877;PGRA_11106;PGRA_16712;PGRA_18089;novel.1341;PGRA_03136;PGRA_04461;PGRA_11727;PGRA_11633;PGRA_04319;PGRA_19379;PGRA_06154;PGRA_16068;PGRA_08800;PGRA_13301;PGRA_00118;PGRA_02627;PGRA_15582;PGRA_16053;PGRA_14349;PGRA_21616;PGRA_02717;novel.8613;PGRA_15383;PGRA_19653;PGRA_12631;PGRA_18269;PGRA_11400;PGRA_03099;PGRA_05973;PGRA_21567;PGRA_19844;PGRA_11239;PGR…	91
Cellular component	GO:0031226	intrinsic component of plasma membrane	0.000405398	0.013241	PGRA_01084;PGRA_05500;PGRA_06660;PGRA_09533;PGRA_12884;PGRA_14643;PGRA_17508;PGRA_18391;PGRA_09072;PGRA_02934;PGRA_14106;PGRA_18960;PGRA_02725;PGRA_06544;PGRA_08340;PGRA_11778;PGRA_20576;PGRA_05322;PGRA_04900;PGRA_01848;PGRA_18347;PGRA_15196;PGRA_05178;PGRA_09669;PGRA_07329;PGRA_18920;PGRA_07914;PGRA_15285;PGRA_17536;PGRA_13160;PGRA_05556;PGRA_09483;PGRA_02626;PGRA_08605;PGRA_11163;PGRA_20279;PGR…	79
Cellular component	GO:0005618	cell wall	0.000420348	0.013241	PGRA_06741;PGRA_08230;PGRA_08877;PGRA_11106;PGRA_16712;PGRA_18089;novel.1341;PGRA_03136;PGRA_04461;PGRA_11727;PGRA_11633;PGRA_04319;PGRA_19379;PGRA_06154;PGRA_16068;PGRA_08800;PGRA_13301;PGRA_00118;PGRA_02627;PGRA_15582;PGRA_16053;PGRA_14349;PGRA_21616;PGRA_02717;novel.8613;PGRA_15383;PGRA_19653;PGRA_12631;PGRA_18269;PGRA_11400;PGRA_03099;PGRA_05973;PGRA_21567;PGRA_19844;PGRA_11239;novel.5587;PGR…	87
Cellular component	GO:0046658	anchored component of plasma membrane	0.000719687	0.0209263	PGRA_05500;PGRA_06660;PGRA_14643;PGRA_17508;PGRA_18391;PGRA_09072;PGRA_06544;PGRA_08340;PGRA_20576;PGRA_05322;PGRA_04900;PGRA_18347;PGRA_15196;PGRA_05178;PGRA_09669;PGRA_07329;PGRA_07914;PGRA_15285;PGRA_13160;PGRA_05556;PGRA_02626;PGRA_08605;PGRA_02278;PGRA_04814;PGRA_06905;PGRA_04019;PGRA_10628;PGRA_18234;PGRA_06230;PGRA_06633;PGRA_05761;novel.1982;PGRA_18382;PGRA_14753;novel.5150;PGRA_05743;PGR…	50
Cellular component	GO:0015630	microtubule cytoskeleton	0.00109923	0.0296792	PGRA_11818;PGRA_13312;PGRA_19301;PGRA_20293;PGRA_08344;PGRA_10903;PGRA_09072;PGRA_21404;PGRA_19565;PGRA_08340;PGRA_11385;PGRA_12592;PGRA_03231;PGRA_12214;novel.5231;PGRA_01866;PGRA_16402;PGRA_13513;PGRA_14812;PGRA_06926;PGRA_06169;PGRA_13589;PGRA_04154;PGRA_04153;PGRA_00454;PGRA_20129;PGRA_14285;PGRA_06238;PGRA_04124;novel.8872;PGRA_08452;PGRA_12401;PGRA_12957;PGRA_21435;PGRA_07226;novel.2670;PGR…	80
Cellular component	GO:0009505	plant-type cell wall	0.00118827	0.0299445	PGRA_06741;PGRA_08230;PGRA_08877;PGRA_11106;PGRA_16712;PGRA_18089;novel.1341;PGRA_04461;PGRA_11727;PGRA_11633;PGRA_04319;PGRA_19379;PGRA_06154;PGRA_16068;PGRA_08800;PGRA_13301;PGRA_00118;PGRA_02627;PGRA_15582;PGRA_16053;PGRA_14349;PGRA_21616;PGRA_02717;novel.8613;PGRA_15383;PGRA_19653;PGRA_18269;PGRA_11400;PGRA_03099;PGRA_05973;PGRA_21567;PGRA_19844;PGRA_11239;novel.5587;PGRA_09428;PGRA_07914;PGR…	81
Cellular component	GO:0043596	nuclear replication fork	0.00415685	0.0982055	PGRA_16025;PGRA_16748;novel.8767;PGRA_19767;PGRA_10292;PGRA_12399;PGRA_19059;PGRA_11188	8
Cellular component	GO:0005856	cytoskeleton	0.00621202	0.131771	PGRA_06968;PGRA_11818;PGRA_13312;PGRA_19301;PGRA_12224;PGRA_20293;PGRA_08344;PGRA_10903;PGRA_09072;PGRA_21404;PGRA_12554;PGRA_02610;PGRA_19565;PGRA_08340;PGRA_11904;PGRA_11385;PGRA_12592;PGRA_13108;PGRA_03231;PGRA_12214;novel.5231;PGRA_01866;PGRA_16402;PGRA_21194;PGRA_19747;PGRA_13513;PGRA_14812;PGRA_06926;PGRA_13433;PGRA_06169;PGRA_13589;PGRA_04154;PGRA_04153;PGRA_00454;PGRA_20129;PGRA_14285;PGR…	109
Cellular component	GO:0098807	chloroplast thylakoid membrane protein complex	0.00627483	0.131771	PGRA_05287;PGRA_09311;PGRA_09475;PGRA_16029;PGRA_05730;PGRA_11602	6
Cellular component	GO:0099080	supramolecular complex	0.00673422	0.133975	PGRA_11818;PGRA_13312;PGRA_16257;PGRA_19301;PGRA_20293;PGRA_08344;PGRA_18406;PGRA_09072;PGRA_21404;PGRA_19565;PGRA_08340;PGRA_11385;PGRA_12592;PGRA_09936;PGRA_03231;PGRA_15108;PGRA_12214;novel.5231;PGRA_01866;PGRA_16402;PGRA_13513;PGRA_14812;PGRA_06926;PGRA_06169;PGRA_13589;PGRA_04154;PGRA_04153;PGRA_00454;PGRA_20129;PGRA_14285;PGRA_06238;PGRA_04124;novel.8872;PGRA_16328;PGRA_08452;PGRA_19535;PGR…	92
Cellular component	GO:0009523	photosystem II	0.00918457	0.173588	PGRA_01738;PGRA_02943;PGRA_03121;PGRA_05804;PGRA_08007;PGRA_09311;PGRA_10265;PGRA_12806;PGRA_15682;PGRA_16131;PGRA_16481;novel.2074;novel.2075;novel.6046;novel.5676;PGRA_16704;PGRA_09333;PGRA_00541;PGRA_02759;PGRA_00447;PGRA_06338;PGRA_20362;PGRA_11602;novel.8562	24
48h_vs_0h.pathenrichment
ID	KEGG_level_1	KEGG_level_2	Description	P-value	Adjusted P-value	geneID	Count
ko04075	Environmental Information Processing	Signal transduction	Plant hormone signal transduction	1.93844e-08	2.75259e-06	PGRA_00273;PGRA_04789;PGRA_07015;PGRA_08367;PGRA_08751;PGRA_10875;PGRA_10906;PGRA_16894;PGRA_16927;PGRA_17529;PGRA_21013;PGRA_21816;PGRA_05627;PGRA_20391;PGRA_10549;PGRA_15265;PGRA_00078;PGRA_17482;PGRA_13710;PGRA_06631;PGRA_13035;PGRA_14885;PGRA_13347;PGRA_20745;PGRA_18923;PGRA_10646;PGRA_17384;PGRA_02607;PGRA_16875;PGRA_05776;novel.3020;PGRA_01512;PGRA_00594;PGRA_02894;PGRA_07416;PGRA_19819;PGR…	242
ko01040	Metabolism	Lipid metabolism	Biosynthesis of unsaturated fatty acids	5.1855e-07	7.36341e-05	PGRA_09047;PGRA_11137;PGRA_13039;novel.6797;novel.6807;novel.6808;novel.6922;novel.6923;novel.6926;novel.6928;novel.6930;novel.6931;novel.6975;novel.6927;PGRA_07258;novel.6784;novel.6929;PGRA_05869;PGRA_09370;PGRA_03417;novel.1404;novel.6780;novel.6974;PGRA_06361;PGRA_06527;PGRA_08310;novel.6921;novel.2019;PGRA_01940;novel.357	30
ko04626	Organismal Systems	Environmental adaptation	Plant-pathogen interaction	2.13078e-06	0.000302571	PGRA_00589;PGRA_03987;PGRA_04996;PGRA_06212;PGRA_06495;PGRA_06741;PGRA_07015;PGRA_07868;PGRA_07905;PGRA_08659;PGRA_10044;PGRA_10906;PGRA_12634;PGRA_12734;PGRA_12827;PGRA_13262;PGRA_15238;PGRA_15611;PGRA_17529;PGRA_18608;PGRA_01086;PGRA_05627;novel.1341;PGRA_00200;PGRA_10266;PGRA_03136;PGRA_11561;PGRA_00078;PGRA_06631;PGRA_14885;PGRA_12386;novel.2412;PGRA_06873;PGRA_07043;PGRA_16474;PGRA_17384;PGR…	243
ko00941	Metabolism	Biosynthesis of other secondary metabolites	Flavonoid biosynthesis	5.53926e-05	0.00786574	PGRA_16639;novel.4865;PGRA_14565;PGRA_01077;PGRA_02286;PGRA_06686;PGRA_18304;PGRA_19242;PGRA_05711;PGRA_15870;PGRA_01956;PGRA_15316;PGRA_15488;PGRA_10859;PGRA_10311;PGRA_02925;novel.1430;PGRA_10133;PGRA_03061;PGRA_11933;PGRA_03580;novel.2954;PGRA_03544;PGRA_00265;PGRA_12093;PGRA_13056;PGRA_06646;PGRA_07537;PGRA_17657;PGRA_03218;PGRA_11823;PGRA_21090;PGRA_10745;PGRA_07625;PGRA_00787;PGRA_03290;PGR…	37
ko04814	Cellular Processes	Cell motility	Motor proteins	0.000153466	0.0217922	PGRA_11818;PGRA_13312;PGRA_19301;PGRA_12224;PGRA_08344;PGRA_14538;PGRA_19565;PGRA_18499;novel.6180;PGRA_08563;novel.6164;novel.733;PGRA_12214;PGRA_16402;PGRA_13513;PGRA_20846;PGRA_14812;PGRA_06926;PGRA_06169;PGRA_13589;PGRA_04153;PGRA_04124;PGRA_08452;PGRA_12401;PGRA_12957;PGRA_21784;novel.2670;novel.7114;PGRA_07088;PGRA_01347;PGRA_02124;PGRA_13755;PGRA_13249;PGRA_09980;novel.9514;novel.788;PGRA_…	61
ko00940	Metabolism	Biosynthesis of other secondary metabolites	Phenylpropanoid biosynthesis	0.000195376	0.0277433	PGRA_00151;PGRA_02592;PGRA_08877;PGRA_12776;PGRA_16639;PGRA_17343;novel.4865;PGRA_04461;PGRA_13400;PGRA_19145;PGRA_17212;PGRA_16029;PGRA_04319;PGRA_05506;PGRA_19768;PGRA_14565;PGRA_13476;PGRA_01077;PGRA_02627;PGRA_02286;PGRA_17842;PGRA_06686;PGRA_18304;PGRA_01459;novel.1253;PGRA_03983;PGRA_05711;PGRA_19824;PGRA_07153;PGRA_01956;PGRA_11400;PGRA_05609;PGRA_15488;PGRA_10859;PGRA_02430;PGRA_12133;PGR…	76
ko00073	Metabolism	Lipid metabolism	Cutin, suberine and wax biosynthesis	0.000320601	0.0455254	PGRA_12847;novel.1581;PGRA_12467;PGRA_19499;novel.1580;PGRA_20678;PGRA_00159;novel.1582;PGRA_00204;PGRA_01064;PGRA_07799;PGRA_03422;PGRA_11270;PGRA_16852;novel.7687;PGRA_19125;PGRA_15584;PGRA_00262;PGRA_12598;PGRA_15394;PGRA_04305;PGRA_00434;PGRA_01793;novel.3692;novel.3697;PGRA_04180;PGRA_20212;PGRA_00123;novel.8610	29
ko00996	Metabolism	Biosynthesis of other secondary metabolites	Biosynthesis of various alkaloids	0.000323642	0.0459572	PGRA_17453;PGRA_19583;novel.1445;PGRA_17474;novel.1446;novel.7674;PGRA_18068;PGRA_08375	8
ko00196	Metabolism	Energy metabolism	Photosynthesis - antenna proteins	0.0013002	0.184628	PGRA_02943;PGRA_03121;PGRA_05804;PGRA_06049;PGRA_09311;novel.2074;novel.2075;novel.6046;novel.5676;PGRA_19493	10
ko00945	Metabolism	Biosynthesis of other secondary metabolites	Stilbenoid, diarylheptanoid and gingerol biosynthesis	0.00147477	0.209418	PGRA_16639;novel.4865;PGRA_14565;PGRA_01077;PGRA_02286;PGRA_06686;PGRA_18304;PGRA_05711;PGRA_01956;PGRA_04135;PGRA_15488;PGRA_10859;PGRA_10311;novel.1430;PGRA_10133;PGRA_03580;novel.2954;PGRA_12093;PGRA_13056;PGRA_06646;PGRA_21090;PGRA_10745;PGRA_00787;PGRA_03290;PGRA_12780	25
ko04141	Genetic Information Processing	Folding, sorting and degradation	Protein processing in endoplasmic reticulum	0.00263807	0.374606	PGRA_00246;PGRA_01114;PGRA_01206;PGRA_01886;PGRA_03045;PGRA_03326;PGRA_03660;PGRA_04807;PGRA_06212;PGRA_06741;PGRA_07868;PGRA_08285;PGRA_09245;PGRA_09344;PGRA_09771;PGRA_11081;PGRA_11843;PGRA_12734;PGRA_12827;PGRA_13185;PGRA_13262;PGRA_14460;PGRA_15769;PGRA_16712;PGRA_18005;PGRA_18089;PGRA_18608;PGRA_18630;PGRA_19567;PGRA_20853;PGRA_20923;novel.3211;novel.5256;novel.5267;novel.5268;PGRA_18488;PGR…	87
ko00052	Metabolism	Carbohydrate metabolism	Galactose metabolism	0.00275446	0.391133	PGRA_00172;PGRA_00347;PGRA_06798;PGRA_09346;PGRA_16998;PGRA_17768;PGRA_20462;PGRA_21507;novel.3126;PGRA_06286;PGRA_10404;PGRA_13301;PGRA_06818;PGRA_15180;PGRA_14349;PGRA_19653;PGRA_01586;PGRA_05973;novel.2348;PGRA_00090;PGRA_17130;novel.318;novel.4218;novel.1363;PGRA_06447;novel.8934;PGRA_03957;PGRA_10085;PGRA_07253;PGRA_17538;novel.6203;PGRA_14213;novel.3820;PGRA_11690;PGRA_21880;PGRA_08213;nove…	40
ko01100	Metabolism	Global and overview maps	Metabolic pathways	0.00784328	1	PGRA_00151;PGRA_00172;PGRA_00267;PGRA_00273;PGRA_00281;PGRA_00347;PGRA_00416;PGRA_01297;PGRA_01438;PGRA_02141;PGRA_02336;PGRA_02533;PGRA_02592;PGRA_02943;PGRA_03118;PGRA_03121;PGRA_03132;PGRA_03285;PGRA_04012;PGRA_04914;PGRA_05287;PGRA_05530;PGRA_05804;PGRA_06049;PGRA_06101;PGRA_06372;PGRA_06373;PGRA_06439;PGRA_06798;PGRA_07077;PGRA_07089;PGRA_07233;PGRA_07706;PGRA_08007;PGRA_08230;PGRA_08588;PGR…	928
ko01110	Metabolism	Global and overview maps	Biosynthesis of secondary metabolites	0.00814995	1	PGRA_00151;PGRA_00172;PGRA_00347;PGRA_01941;PGRA_02336;PGRA_02592;PGRA_03132;PGRA_04914;PGRA_06101;PGRA_06372;PGRA_06373;PGRA_07077;PGRA_07089;PGRA_08230;PGRA_08877;PGRA_09143;PGRA_09453;PGRA_09551;PGRA_12776;PGRA_13067;PGRA_13627;PGRA_14118;PGRA_14173;PGRA_14713;PGRA_15795;PGRA_15803;PGRA_16639;PGRA_17154;PGRA_17343;PGRA_18392;PGRA_18689;PGRA_20946;PGRA_21871;novel.5978;PGRA_01086;PGRA_21585;PGR…	545
ko00564	Metabolism	Lipid metabolism	Glycerophospholipid metabolism	0.00995743	1	PGRA_09871;PGRA_08274;PGRA_05256;PGRA_16549;PGRA_09610;PGRA_15553;PGRA_03571;PGRA_15916;PGRA_06203;PGRA_04879;PGRA_21351;PGRA_13656;PGRA_00905;PGRA_14968;PGRA_19315;PGRA_09704;PGRA_20684;PGRA_07829;PGRA_13724;PGRA_20279;PGRA_21673;PGRA_07109;PGRA_02532;PGRA_19249;PGRA_18448;novel.1643;PGRA_02165;PGRA_00909;novel.8701;PGRA_08404;PGRA_00889;PGRA_20477;PGRA_13091;PGRA_03053;PGRA_06633;PGRA_21645;PGR…	44
ko01212	Metabolism	Global and overview maps	Fatty acid metabolism	0.0157704	1	PGRA_09047;PGRA_11137;PGRA_12423;PGRA_13039;novel.6797;novel.6807;novel.6808;novel.6922;novel.6923;novel.6926;novel.6928;novel.6930;novel.6931;novel.6975;novel.6927;PGRA_07258;novel.6784;novel.6929;PGRA_15617;PGRA_07550;PGRA_05706;PGRA_05869;PGRA_06098;PGRA_09370;PGRA_03417;PGRA_01439;novel.1404;novel.612;novel.6780;PGRA_21528;PGRA_02280;novel.6974;PGRA_06361;PGRA_20421;PGRA_06527;novel.6231;PGRA…	45
ko00908	Metabolism	Metabolism of terpenoids and polyketides	Zeatin biosynthesis	0.0215115	1	novel.5978;novel.5985;PGRA_05722;PGRA_10592;PGRA_18090;novel.5984;PGRA_07257;PGRA_18109;novel.6804;novel.5257;PGRA_06397;PGRA_16185;PGRA_05987;PGRA_18229;PGRA_05179;PGRA_01336;PGRA_06250;PGRA_11460;PGRA_05354;PGRA_06353;PGRA_04802;PGRA_11382	22
ko00710	Metabolism	Energy metabolism	Carbon fixation by Calvin cycle	0.026211	1	PGRA_06101;PGRA_08845;PGRA_09551;PGRA_09563;PGRA_21025;PGRA_10599;PGRA_18887;PGRA_11759;PGRA_18371;PGRA_06413;PGRA_11318;PGRA_07237;PGRA_03810;PGRA_12394;PGRA_20446;PGRA_21571;PGRA_00932;PGRA_08069;novel.2655;PGRA_18875;PGRA_02746;PGRA_01402;novel.6796;PGRA_03521;PGRA_05638;PGRA_11045;PGRA_14186;PGRA_21957;PGRA_18731	29
ko00380	Metabolism	Amino acid metabolism	Tryptophan metabolism	0.0285601	1	PGRA_03813;novel.7621;PGRA_13119;PGRA_16029;PGRA_21715;PGRA_09796;PGRA_16700;PGRA_19550;PGRA_07153;PGRA_03353;PGRA_09021;PGRA_05609;PGRA_04689;PGRA_03647;novel.4102;PGRA_03128;PGRA_20092;PGRA_20773;PGRA_04030;novel.3043;novel.2685;PGRA_00576;novel.5968;novel.5205;novel.5213;PGRA_14707;PGRA_21758;PGRA_08015;PGRA_21917;PGRA_01060;novel.4089;PGRA_05415;PGRA_08446;PGRA_12561	34
ko00999	Metabolism	Biosynthesis of other secondary metabolites	Biosynthesis of various plant secondary metabolites	0.0288181	1	PGRA_07077;PGRA_08230;PGRA_14118;PGRA_16249;PGRA_18401;novel.3001;PGRA_14821;PGRA_10179;PGRA_14049;PGRA_01486;PGRA_08913;PGRA_00494;PGRA_10880;PGRA_05001;PGRA_07650;PGRA_01766;novel.550;novel.2999;PGRA_19520;PGRA_21574;PGRA_07204;PGRA_00890;PGRA_02423;novel.418;PGRA_14910;PGRA_04827;PGRA_19816;novel.544;PGRA_19464;novel.1595;PGRA_08904;PGRA_06386;PGRA_11512;novel.417;novel.977;novel.2801;PGRA_167…	51

## Sheet: miRNA target gene 48h_vs_0h
miRNA target gene 48h_vs_0h.GO.Enrichment
GO_level_1	GO	Description	P-value	Adjusted P-value	All_index	Count_all
Biological process	GO:0009944	polarity specification of adaxial/abaxial axis	0.000523019	0.0793503	PGRA_01955;PGRA_12366;PGRA_16996	3
Biological process	GO:0010014	meristem initiation	0.000598298	0.0793503	PGRA_12366;PGRA_14043;PGRA_16996	3
Biological process	GO:0009943	adaxial/abaxial axis specification	0.000680163	0.0793503	PGRA_01955;PGRA_12366;PGRA_16996	3
Biological process	GO:0031062	positive regulation of histone methylation	0.000680163	0.0793503	PGRA_05162;PGRA_08225;PGRA_15577	3
Biological process	GO:0031060	regulation of histone methylation	0.000681452	0.0793503	PGRA_05162;PGRA_08225;PGRA_15577;PGRA_15915	4
Biological process	GO:0048438	floral whorl development	0.000712917	0.0793503	PGRA_04019;PGRA_06797;PGRA_11698;PGRA_12366;PGRA_16012;PGRA_18878	6
Biological process	GO:0031399	regulation of protein modification process	0.000820461	0.0793503	PGRA_05162;PGRA_08225;PGRA_09438;PGRA_15245;PGRA_15577;PGRA_15915	6
Biological process	GO:0009958	positive gravitropism	0.00119591	0.0994284	PGRA_06797;PGRA_11698;PGRA_18878	3
Biological process	GO:0065001	specification of axis polarity	0.0013218	0.0994284	PGRA_01955;PGRA_12366;PGRA_16996	3
Molecular function	GO:0008289	lipid binding	0.00162873	0.399038	PGRA_12366;PGRA_14043;PGRA_14187;PGRA_15245;PGRA_16996;PGRA_18959;PGRA_20394;PGRA_21096	8
Biological process	GO:0034968	histone lysine methylation	0.00182992	0.117209	PGRA_05162;PGRA_08225;PGRA_12701;PGRA_15577;PGRA_15915	5
Biological process	GO:0055078	sodium ion homeostasis	0.00227724	0.117209	PGRA_12416;PGRA_20815	2
Biological process	GO:0009875	pollen-pistil interaction	0.002438	0.117209	PGRA_09850;PGRA_14738;PGRA_14981	3
Biological process	GO:0009955	adaxial/abaxial pattern specification	0.002438	0.117209	PGRA_01955;PGRA_12366;PGRA_16996	3
Biological process	GO:0031056	regulation of histone modification	0.00250829	0.117209	PGRA_05162;PGRA_08225;PGRA_15577;PGRA_15915	4
Biological process	GO:0018022	peptidyl-lysine methylation	0.00268355	0.117209	PGRA_05162;PGRA_08225;PGRA_12701;PGRA_15577;PGRA_15915	5
Biological process	GO:0010072	primary shoot apical meristem specification	0.00277009	0.117209	PGRA_12366;PGRA_14043	2
Biological process	GO:0016571	histone methylation	0.00315432	0.121107	PGRA_05162;PGRA_08225;PGRA_12701;PGRA_15577;PGRA_15915	5
Biological process	GO:0031058	positive regulation of histone modification	0.00327513	0.121107	PGRA_05162;PGRA_08225;PGRA_15577	3
Cellular component	GO:0030312	external encapsulating structure	0.00327875	0.184197	PGRA_02384;PGRA_04019;PGRA_06163;PGRA_08230;PGRA_09833;PGRA_10640;PGRA_11747	7
Biological process	GO:0048443	stamen development	0.00372387	0.121107	PGRA_04019;PGRA_06797;PGRA_11698;PGRA_16012	4
Biological process	GO:0048466	androecium development	0.00372387	0.121107	PGRA_04019;PGRA_06797;PGRA_11698;PGRA_16012	4
Molecular function	GO:0004518	nuclease activity	0.00392053	0.462726	PGRA_05162;PGRA_06680;PGRA_07264;PGRA_07547;PGRA_10978;PGRA_11073;PGRA_12855;PGRA_18237;PGRA_18309	9
Molecular function	GO:0004567	beta-mannosidase activity	0.00723773	0.462726	PGRA_08230;PGRA_21501	2
Cellular component	GO:0048188	Set1C/COMPASS complex	0.00748852	0.184197	PGRA_12701;PGRA_15577	2
Cellular component	GO:1905354	exoribonuclease complex	0.00748852	0.184197	PGRA_05162;PGRA_18309	2
Cellular component	GO:0009505	plant-type cell wall	0.00898541	0.184197	PGRA_02384;PGRA_06163;PGRA_08230;PGRA_09833;PGRA_10640;PGRA_11747	6
Cellular component	GO:0005618	cell wall	0.0107092	0.184197	PGRA_02384;PGRA_06163;PGRA_08230;PGRA_09833;PGRA_10640;PGRA_11747	6
Molecular function	GO:0010329	auxin efflux transmembrane transporter activity	0.0141891	0.462726	PGRA_06797;PGRA_11698	2
Molecular function	GO:0052716	hydroquinone:oxygen oxidoreductase activity	0.0141891	0.462726	PGRA_02384;PGRA_11032	2
Molecular function	GO:0080161	auxin transmembrane transporter activity	0.0141891	0.462726	PGRA_06797;PGRA_11698	2
Cellular component	GO:0080008	Cul4-RING E3 ubiquitin ligase complex	0.0145735	0.208886	PGRA_12701;PGRA_17090;PGRA_20750	3
Molecular function	GO:0015923	mannosidase activity	0.0165443	0.462726	PGRA_08230;PGRA_21501	2
Molecular function	GO:0008422	beta-glucosidase activity	0.0208574	0.462726	PGRA_00913;PGRA_08230;PGRA_08500	3
Cellular component	GO:0035097	histone methyltransferase complex	0.0217187	0.24693	PGRA_12701;PGRA_15577	2
Cellular component	GO:0046658	anchored component of plasma membrane	0.0229702	0.24693	PGRA_00913;PGRA_04019;PGRA_08500;PGRA_11747	4
Molecular function	GO:0005262	calcium channel activity	0.0274575	0.462726	PGRA_12181;PGRA_15233	2
Cellular component	GO:0034708	methyltransferase complex	0.0296773	0.271522	PGRA_12701;PGRA_15577	2
Molecular function	GO:0033218	amide binding	0.030343	0.462726	PGRA_01955;PGRA_14187;PGRA_16565	3
Cellular component	GO:0099503	secretory vesicle	0.0319878	0.271522	PGRA_04019;PGRA_05949;PGRA_10640	3
Molecular function	GO:0038023	signaling receptor activity	0.0320937	0.462726	PGRA_01955;PGRA_03075;PGRA_15233;PGRA_15245;PGRA_21461	5
Molecular function	GO:0015926	glucosidase activity	0.0321106	0.462726	PGRA_00913;PGRA_08230;PGRA_08500	3
Cellular component	GO:0031226	intrinsic component of plasma membrane	0.0347296	0.271522	PGRA_00913;PGRA_04019;PGRA_08500;PGRA_11747;PGRA_14469	5
Molecular function	GO:0009055	electron transfer activity	0.0348611	0.462726	PGRA_04019;PGRA_17631;PGRA_20802	3
Molecular function	GO:0060089	molecular transducer activity	0.0414955	0.462726	PGRA_01955;PGRA_03075;PGRA_15233;PGRA_15245;PGRA_21461	5
Molecular function	GO:0016682	oxidoreductase activity, acting on diphenols and related substances as donors, oxygen as acceptor	0.0496556	0.462726	PGRA_02384;PGRA_11032	2
Molecular function	GO:0016679	oxidoreductase activity, acting on diphenols and related substances as donors	0.0594493	0.462726	PGRA_02384;PGRA_11032	2
Cellular component	GO:0031225	anchored component of membrane	0.061846	0.403963	PGRA_00913;PGRA_04019;PGRA_08500;PGRA_11747	4
Molecular function	GO:0043531	ADP binding	0.064794	0.462726	PGRA_02573;PGRA_03180;PGRA_04764	3
Molecular function	GO:0004175	endopeptidase activity	0.0651492	0.462726	PGRA_05949;PGRA_10410;PGRA_12150;PGRA_14907;PGRA_17288;PGRA_18441	6
Molecular function	GO:0042973	glucan endo-1,3-beta-D-glucosidase activity	0.0656179	0.462726	PGRA_00913;PGRA_08500	2
Molecular function	GO:0005507	copper ion binding	0.0673655	0.462726	PGRA_01824;PGRA_02384;PGRA_11032	3
Cellular component	GO:0009707	chloroplast outer membrane	0.0684247	0.403963	PGRA_09650;PGRA_13321	2
Cellular component	GO:0009527	plastid outer membrane	0.0703591	0.403963	PGRA_09650;PGRA_13321	2
Cellular component	GO:1902911	protein kinase complex	0.0723112	0.403963	PGRA_09438;PGRA_18309	2
Cellular component	GO:0000176	nuclear exosome (RNase complex)	0.0798531	0.403963	PGRA_05162	1
Cellular component	GO:0008540	proteasome regulatory particle, base subcomplex	0.0798531	0.403963	PGRA_21622	1
Cellular component	GO:0000792	heterochromatin	0.105041	0.501861	PGRA_08225	1
Cellular component	GO:0000419	RNA polymerase V complex	0.11123	0.503463	PGRA_08225	1
Cellular component	GO:0000178	exosome (RNase complex)	0.117377	0.504722	PGRA_05162	1
miRNA target gene 48h_vs_0h.pathenrichment
KEGG_map	KEGG_level_1	KEGG_level_2	Description	P-value	Adjusted P-value	All_index	Count_all
ko04016	Environmental Information Processing	Signal transduction	MAPK signaling pathway - plant	0.0110816	0.587323	PGRA_00078;PGRA_01824;PGRA_01955;PGRA_03093;PGRA_15245;PGRA_15308	6
ko00603	Metabolism	Glycan biosynthesis and metabolism	Glycosphingolipid biosynthesis - globo and isoglobo series	0.0401868	1	PGRA_10640	1
ko00073	Metabolism	Lipid metabolism	Cutin, suberine and wax biosynthesis	0.0477218	1	PGRA_17910;PGRA_19854	2
ko00261	Metabolism	Biosynthesis of other secondary metabolites	Monobactam biosynthesis	0.0569214	1	PGRA_00555	1
ko03050	Genetic Information Processing	Folding, sorting and degradation	Proteasome	0.0724869	1	PGRA_03159;PGRA_21622	2
ko00196	Metabolism	Energy metabolism	Photosynthesis - antenna proteins	0.07337	1	PGRA_19487	1
ko00500	Metabolism	Carbohydrate metabolism	Starch and sucrose metabolism	0.0969839	1	PGRA_00913;PGRA_08230;PGRA_08500;PGRA_11747	4
ko03083	Genetic Information Processing	Chromosome	Polycomb repressive complex	0.106019	1	PGRA_03079;PGRA_09438	2
ko04626	Organismal Systems	Environmental adaptation	Plant-pathogen interaction	0.115921	1	PGRA_00078;PGRA_03075;PGRA_03093;PGRA_03180;PGRA_04764;PGRA_09833;PGRA_15308	7
ko00450	Metabolism	Metabolism of other amino acids	Selenocompound metabolism	0.146489	1	PGRA_00555	1
ko00750	Metabolism	Metabolism of cofactors and vitamins	Vitamin B6 metabolism	0.156461	1	PGRA_07547	1
ko00561	Metabolism	Lipid metabolism	Glycerolipid metabolism	0.173598	1	PGRA_08326;PGRA_10640	2
ko02010	Environmental Information Processing	Membrane transport	ABC transporters	0.179875	1	PGRA_06797;PGRA_11698	2
ko00563	Metabolism	Glycan biosynthesis and metabolism	Glycosylphosphatidylinositol (GPI)-anchor biosynthesis	0.190476	1	PGRA_08973	1
ko00904	Metabolism	Metabolism of terpenoids and polyketides	Diterpenoid biosynthesis	0.195224	1	PGRA_20463	1
ko00270	Metabolism	Amino acid metabolism	Cysteine and methionine metabolism	0.198911	1	PGRA_07547;PGRA_07716	2
ko00920	Metabolism	Energy metabolism	Sulfur metabolism	0.223146	1	PGRA_00555	1
ko00600	Metabolism	Lipid metabolism	Sphingolipid metabolism	0.232241	1	PGRA_10640	1
ko00943	Metabolism	Biosynthesis of other secondary metabolites	Isoflavonoid biosynthesis	0.236749	1	PGRA_21829	1
ko00195	Metabolism	Energy metabolism	Photosynthesis	0.280427	1	PGRA_01295	1
