# Supplementary material for: Transcriptome and miRNAome analysis reveals expression profiles of platycodin biosynthesis-related genes and their potential miRNA regulators in Platycodon grandiflorus under high-temperature stress
Source: Front Plant Sci. 2026 May 22;17:1820112. doi: 10.3389/fpls.2026.1820112 (PMC13236508; doi:10.3389/fpls.2026.1820112)
Supplement: Supplementary file 1 [file DataSheet1.zip › Supplementary Files/Table S3.xlsx]

## Sheet: Known_miRNA
mature id	homolog mature	homolog precursor	mature_seq	precursor_seq
pgy-miR10219-3p	eun-miR10219-3p	eun-MIR10219	TGGAGGTTGTTTGGCTTGAGCT	GAAGGCAAGGAGATGAGGTGGTGATGAGGATTTTGCTGCAAGAATATTCAAAGTAGTGGACAATAGTTCAAGTCTAACAACCTCAGCTTTGCAGTTGCCGATTTTCTGTCGACAGGATGAATTTCTAGATCTCATGAGGCTGAGATTTTTAGCCTTTCTAGCTTGCCAAATAGCTACATCCTCTAGCGAACTATCCTCATCAAGACACAGAGTGTGTAAGTTAATCCGAAAACTGAAACGGCGAAGTCCAAATAGTGAGATTCGAGAGCACAGGTCAATATAGATAAAGCATATCGCCCTATGAATTTTGTGCATATCCTTGAGGAGTTGTGCCAAACTGGTTGGGTGGCTTGAAACCATAAAGATCAGTGAGCTCAACCTATTCTTCCATACCCAACC…
pgy-miR11088a-3p	lja-miR11088a-3p	lja-MIR11088a	TCTCAACCCAACCCATATTTTGGC	CCCGCCGAAATGCGGGTTGGGTTGGGCTAGCCCACATTTGGTATTTTGGTTCAAAGTCTCAACCCAACCCATATTTTGGCGGG
pgy-miR11088a-5p	lja-miR11088a-5p	lja-MIR11088a	AAATGCGGGTTGGGTTGGGCT	CCCGCCGAAATGCGGGTTGGGTTGGGCTAGCCCACATTTGGTATTTTGGTTCAAAGTCTCAACCCAACCCATATTTTGGCGGG
pgy-miR11088b-5p	lja-miR11088b-5p	lja-MIR11088b	AATATGGGTTGGGTTGAGACTT	TCCGCCAAAATATGGGTTGGGTTGAGACTTTGAACCAAAATGCCAAAAATGGGTGAGCCCAACCCAACCCGTATTTTGGTGGG
pgy-miR11117a-3p	lja-miR11117a-3p	lja-MIR11117a	TTATGGAGGAAGAGGAAGAAG	CCACTTTCACCTTCTTCCTCTTCCTCCATAACTCAAATCACATAAATTCAAAAGGAAGAACAAGGTGAATGTGATAAACATATAGTTTTTTTTAGGGTTTTGAATTTCTAGGTTTAAGGATTTGAGTTATGGAGGAAGAGGAAGAAGATGGAAGAGG
pgy-miR1118	tae-miR1118	tae-MIR1118	CACTACATTATGGAATGGAGGGA	GAAGCACGTGGATAGAGGAAGCACTACATTATGGAATGGAGGGAGTATGTTGTAGGCAATGATTGTTTGCCTTGAAGATTTTATAGATCCTGCTCTGGTCTTTCTGATTTTGTCTGTTCCTTTTTTTTATGTTTGGTTCG
pgy-miR1120-3p	lja-miR1120-3p	lja-MIR1120	GAGTCTTATAATAAGGGACGGAGG	ACGGTTACCTGAATGATTTACACTACTTCATCCGTCCCCTATTATAAGACCCTTTATTGTCAGACAGTAATGAGTCTTATAATAAGGGACGGAGGGAGTATTATTTTTAACACCGT
pgy-miR1122c-3p	tae-miR1122c-3p	tae-MIR1122c	TCTAATATTATGGGACGGAGG	GTGAACTACTCTCTCCATCCCATAATGTAAGACGTTTTTGCAAACTATATTAGCTTGCAAAAACGTCTAATATTATGGGACGGAGGGAGTAGTACA
pgy-miR1127	bdi-miR1127	bdi-MIR1127	AACTACTCCCTCCGTCCGATA	TCCACCGGGACAAGTTAGTTAACTACTCCCTCCGTCCGATATTAAGTGGCATTCTATTACATGTATCTAAACGTTTTTTAAACAGATACATTCGTATTTGGACAAACTTGAGTCACT
pgy-miR1127b-3p	tae-miR1127b-3p	tae-MIR1127b	ACAAGTATTTCTGGACGGAGG	CATGACAGATGCTTCTGTCCGGAAATACTTGTCCTAGAAATCGGTGTATCTAGACTTATTTTAATTATAGACACATCCATTTTATCCATTTATAAGACAAGTATTTCTGGACGGAGGGAGTATTATA
pgy-miR1128-1	ssp-miR1128	ssp-MIR1128	TACTACTCCCTCCGTCCCAAA	CTACTACTCCCTCCGTCCCAAAAAACATGTAAATCTCGATTTCCGAGGAGTCAAAGAATCTTTAAATTTGACCAAGTTTATAGATGATATTATCTACATTTTAATCTCTAATTAGGTTTATTATGAAACTATATTTCATAACTAATCCAATTATACTTATTACACATCATAAGCATCAATATGTTTTTATTTGTATTTAGTCAAAGTTAAGAATCTTTGACTCCTCGGGAAGCGAGGGTTACATTCTTTTTGGGACGGAGGTAGTATGTTTGTAG
pgy-miR1128-2	tae-miR1128	tae-MIR1128	TACTACTCCCTCCGTCCGAAA	ATATGAGAGCATGGGTGAGAGGTGCTTAGTTACTACTCCCTCCGTCCGAAAATACTTGTCATCAAAATGAATAAAAAAGGGGATGTATCTAGAACTAAAATACATCTAGATACATCCCCTTCTATCCATTTTGATGACAACTATTTCCGGACGGAGGGAGTAATTGCTTCTTCTGGCTTGGCGTTTATGT
pgy-miR1130b-3p	tae-miR1130b-3p	tae-MIR1130b	TCTTATATTATGGGACGGAGG	ATTGTACTCCCTCCATCCCACAATATAAGACGTTTTTGCAAACTACTTGAACATCTTGTATAAAACAGCTTGCCAAAACATCTTATATTATGGGACGGAGGGAGCACT
pgy-miR1133	tae-miR1133	tae-MIR1133	CATATACTCCCTCCGTCCGAAA	ACTTCTTAGTGATAGTGGTCAATTACATCATATACTCCCTCCGTCCGAAAAAGTTTGTCCCAAGCTTGTTCCTCAAATGGATGTATCTAGCACTAACTTGATGCTACATACATTCATTTGAGGGACACGCTTTTTCGGATGGAGGGAGTAGTAATTTTGATATACACACTGAAGTTGCTA
pgy-miR11418	pab-miR11418	pab-MIR11418	ACCCACCGCCGCTGCCGCCGC	ACCGCCTCCACCTACACACCCACCGCCGCTGCCGCCGCCGCCTACGCCGCCTCCATTCTGATGGAGGAGTAGCGAGGAGTAGCAACTGGTGGAGGCGGCGGTGGTGGGTGTGGAGGTGGAACTGGTGGT
pgy-miR11479	pab-miR11479	pab-MIR11479	GGACATGATGCTGATGATGAT	GTCGGTGGGACATGATGCTGATGATGATTTGCTCAGCGAAATATATTTGTATGAATCCCCCGAC
pgy-miR11592	cas-miR11592	cas-MIR11592	GAACCGAACCGAACCGAAA	AACCGAACCGAACCGAACCGAACCGAAAAAATAACTTTTTCCAATTTGGTATTTTTGTATTGGTATGTTTGCTTAATTTCGGTT
pgy-miR1171-1	cre-miR1171	cre-MIR1171	TGGAGTGGAGTGGAGTGGAGTGG	GGGAGTGGAGTGGAGTGGAGTGGAGTGGAGTGGAGTGGGAGTGGGAGTGGGTGCAAGGGCGTGGGTGGGTGGGTGCGGCGGGCGCGCTTGTCGTGACACCTTGACTCATCACCCCGCCTCCAACGCCTCCAACGCCTCGCTACTCCCCCTGCAACCCCCTTCCCCACGCCCCCGTCCCTCCGCTCCC
pgy-miR1171-2	cre-miR1171	cre-MIR1171	TGGAGTGGAGTGGAGTGGAGTGG	GGGAGTGGAGTGGAGTGGAGTGGAGTGGAGTGGAGTGGGAGTGGGAGTGGGTGCAAGGGCGTGGGTGGGTGGGTGCGGCGGGCGCGCTTGTCGTGACACCTTGACTCATCACCCCGCCTCCAACGCCTCCAACGCCTCGCTACTCCCCCTGCAACCCCCTTCCCCACGCCCCCGTCCCTCCGCTCCC
pgy-miR1171-3	cre-miR1171	cre-MIR1171	TGGAGTGGAGTGGAGTGGAGTGG	GGGAGTGGAGTGGAGTGGAGTGGAGTGGAGTGGAGTGGGAGTGGGAGTGGGTGCAAGGGCGTGGGTGGGTGGGTGCGGCGGGCGCGCTTGTCGTGACACCTTGACTCATCACCCCGCCTCCAACGCCTCCAACGCCTCGCTACTCCCCCTGCAACCCCCTTCCCCACGCCCCCGTCCCTCCGCTCCC
pgy-miR1436	osa-miR1436	osa-MIR1436	ACATTATGGGACGGAGGGAGT	AGTTTATGTGCTACTCCCTCCGTCCCATAATATTAAAACCTAGGACTGGATAGGACGTTTCATAGTACAATGACTCAGAGTCATTGTACTATGAAACGTCCTATCCAGTCCTAGGTTTTAACATTATGGGACGGAGGGAGTAGTCTCAACCTATATAAACT
pgy-miR1439	osa-miR1439	osa-MIR1439	TTTTGGAACGGAGTGAGTATT	TATTGTTTTGTTATAAATGTAATACTACCTCCGTCCCAAAATATAGCCATTTTTAGCTATGAATCTAGACATTGTTTTTAGCTATGAATCTAGACATACAATGTCCAAATTCATAACTAAAAATGCTTATATTTTGGAACGGAGTGAGTATTAAATTTGTAGTTTTGTGATA
pgy-miR1446	gra-miR1446	gra-MIR1446	AACTCTCTCCCTCAAAGGCTA	CAAGGGACCCAACAATCACTAACTCTCTCCCTCAAAGGCTATTCTGGTATATGGATATGCAAATCCTTGTTAGTTGTTACTTGGAGTAGCCGTTGAGGTGAGAGCGTTATAGAATGTTGGCTCTCTGTCT
pgy-miR1446a	ptc-miR1446a	ptc-MIR1446a	TTCTGAACTCTCTCCCTCAA	CCAACTTCTTCTGAACTCTCTCCCTCAACCGCTACTCTAGAGCTTGGCAATCCTTGTCGATTGTTTCTGTGTAGCGGTTGAGGTGAGGGGTTCAGAACATGTTGG
pgy-miR1510a-5p	mtr-miR1510a-5p	mtr-MIR1510a	TTGTCTTACCCATTCCTCCCA	AAAGTTGCTATTGCAATTGTTGTCTTACCCATTCCTCCCATCCCATAAATCTATTATATGTACTCCATCATCATATGGATCCACTCTTGTCTTATGATAATAGAGTCGCATGATAGGAATCTTGGATCGGAGGATTAGGTAAAACAACTATTGCATTAGGCTTT
pgy-miR1510b-5p	gma-miR1510b-5p	gma-MIR1510b	AGGGATAGGTAAAACAACTACT	TTTATGGAAGTGGAGGGATAGGTAAAACAACTACTTCTGTAAAAGTAATTGTTATAGTTAGTTGTTGTTTTACCTATTCCACCAATTCCATCTA
pgy-miR1511-3p	ppe-miR1511-3p	ppe-MIR1511	ACCTGGCTCTGATACCATAAC	ATCGTGGTATCAGAGTCATGTTATTTGCATGTTGCCACCACATATGTGTTGCTCATATAAATAACCTGGCTCTGATACCATAAC
pgy-miR1520q	gma-miR1520q	gma-MIR1520q	ATTGACCAATCAGAACATGACACA	TGGTGTCACGTGTCATGATCTGATTAATTAATAAAAATAACATGACATGTCAACTCCATAAAAGATGAAATGTATTGTTGTTTTTATTGACCAATCAGAACATGACACATGACAAT
pgy-miR1533	gma-miR1533	gma-MIR1533	ATAATAAAAATAATAATGA	TGTAAATTATTCATATGTTATTATTATTATTGTCACTATCATCATCACCTTTATTACTATCACCATCACCATCATTGTCTCTATCAATGATAGTGGCCATGATCAATAATGATAATAAAAATAATAATGATACTAATGGT
pgy-miR156-1	ama-miR156	ama-MIR156	CTGACAGAAGAGAGTGAGCAC	TCTGACAGAAGAGAGTGAGCACATACGCAGGTGATTGTATGCGGTGCCATACCTTTGCAGGGTTTGTGCTCACTTGTCTTCTGTCAGT
pgy-miR156-2	bgy-miR156	bgy-MIR156	TTTGACAGAAGATAGAGAGCAC	TGTTTGACAGAAGATAGAGAGCACAGATGATGATGTGCAATTTTTGGATTCTGCATCTCACTCCTTTGTGCTCTCTATGCTTCTGTCATCA
pgy-miR156-3	hbr-miR156	hbr-MIR156	TTGACAGAAGATAGAGAGC	GGGCACTGGTGGTGATGTTGTTGACAGAAGATAGAGAGCACAGATGATGATATGCAATTAATGGACTCTGCATCTCACTCCTTTGTGCTCTCTATGCTTCTGTCATCACCTTCAGCCCT
pgy-miR156-4	tae-miR156	tae-MIR156	TGACAGAAGAGAGTGAGCACA	TCCTCTCTCTCTCTCTCTCTGCGTGTCGACCGTCTGCTGTGTCCGATGGGATCGGTCGGGGGCTGCGGTGGAGGGTTGATGATGGTGCGAATGGCTGACAGAAGAGAGTGAGCACACAGCGGCAGACTACGTCTGGTAAAGAGGACGGATGGATGCGAAGAGAGATATAGACGCAGCTGCTGTTGCGTGCTCACCCTCTCTCTGTCAGCGTTCCGCCATCAATCAATCTATCCATCCATCTCCCCTTGCCGTTCCCATCGCTTCGCAGCTCGACTGCC
pgy-miR156a	osa-miR156a	osa-MIR156a	TGACAGAAGAGAGTGAGCAC	GGAGGGTGACAGAAGAGAGTGAGCACACGTGGTTGTTTCCTTGCATAAATGATGCCTATGCTTGGAGCTACGCGTGCTCACTTCTCTCTCTGTCACCTCC
pgy-miR156a-3p	bra-miR156a-3p	bra-MIR156a	GCTTACTCTCTCTCTGTCACC	AAGGTAAGGGGAGGTGACAGAAGAGAGTGAGCACACATGGTGGCTTTCTTGCATGCTTTTTTCAATTAGGGTTTCATGCTTGAAGCTATGTGTGCTTACTCTCTCTCTGTCACCCCTTCTCTCTCTCT
pgy-miR156ad	mdm-miR156ad	mdm-MIR156ad	TGACAGAAGAAAGTGAGCAC	GGTTTGGAAAGAAGGTGACAGAAGAAAGTGAGCACACGTGGTTCTTTTCTTGCATGAATCCATGTCAGAAGCTCTATGTGTTCATTCTCTATCTGTCACCTACCATCCTTAACC
pgy-miR156b-1	aof-miR156b	aof-MIR156b	TTGACAGAAGATAGAGAGCAC	GAGAGAAGGGCATTGGTGATGTTTGTTGACAGAAGATAGAGAGCACAGATGATGAAATGCTAACTGGCTCATTGCATCTCATTCCTTTGTGCTCTCTATGCTTCTGTCATCACCTTCAGCCTCCCTTTGTGCAACA
pgy-miR156b-2	far-miR156b	far-MIR156b	TTGACAGAAGAGAGAGAGCAC	GCAGACCGATGGTCGTGGCTGGCACCGTGGGTGGTGGTATCCCATGGCTGAGTTGACAGAAGAGAGAGAGCACAGCTGGAGTCGGTGGCGACCCCTGTGAGACACCCGCCTGGAGGGAGCTCTGGACCGGGGAAGCCGTGGCTGCCATATGCATGTGGGCCATAACCCGTGTGAGGACGC
pgy-miR156b-3p-1	mtr-miR156b-3p	mtr-MIR156b	TGCTCACTCTCTATCTGTCACC	GGAGGTGACAGAAGAGAGTGAGCACACATGGTACTTTCGTGTATGATGTTTCATTCTCGAAGCTATGTGTGCTCACTCTCTATCTGTCACCCCAT
pgy-miR156b-3p-2	vca-miR156b-3p	vca-MIR156b	GCTCTCTATGCTTCTGTCATC	TGTTGACAGAAGATAGAGAGCACAGATGATGAGATGCATGATGCGATGCACCTCACTTCTTTGTGCTCTCTATGCTTCTGTCATCA
pgy-miR156b-3p-3	zma-miR156b-3p	zma-MIR156b	GCTCACCCTCTATCTGTCAGT	AGATGAGTTTTTTGAAGGTTTGACAGAAGAGAGTGAGCACACACGGTGGTTTCTTACCATGAGTGTCATGCTAGGAGCTGTGCGTGCTCACCCTCTATCTGTCAGTCACTCATCAAGCCCATCT
pgy-miR156c	smo-miR156c	smo-MIR156c	TTGACAGAAGAAAGAGAGCAC	GGAGACTGATTTGACAGAAGAAAGAGAGCACATTTGGCTGCACGCTCTTGGTTCTAGTGTGTCACTCATGCGTGCTCTTCTTCTTCTGTCATATCGCAAC
pgy-miR156c-3p	csi-miR156c-3p	csi-MIR156c	GCTCACTCTCTATCTGTCACC	TTAATTAATTGTAAAAAGGGTAAGAGGAGGTGACAGAAGAGAGTGAGCACACATGGTATTTTCTTGCATGCTTTGAGATCCTGCTTGAAGCGATGCGTGCTCACTCTCTATCTGTCACCCCAACCCCCCCGCCCCCCAAAAATCTCCCT
pgy-miR156d	smo-miR156d	smo-MIR156d	TTGACAGAAGACAGGGAGCAC	GGATCTATTGTTGACAGAAGACAGGGAGCACCAGCAGCCACCAGCTCTAGAGAGGCTTTTGGGTGCTTGTGCTCTCTATTCTTCTGCCATCAATCCGACTCGG
pgy-miR156d-3p	stu-miR156d-3p	stu-MIR156d	GCTCTCTATGCTTCTGTCATCA	TTGACAGAAGATAGAGAGCACTAATGATGATATGCTAATTTCATTCAGCAAAAGCATCTCACTTCATTTGTGCTCTCTATGCTTCTGTCATCA
pgy-miR156d-5p	csi-miR156d-5p	csi-MIR156d	TGACAGAAGATAGAGAGCGC	GAAATTTTGTTGACAGAAGATAGAGAGCGCATAAATTAAAATGCCATTAAGCAAACGCATTTTAAATCTTTGTGCTCTCTGTATTCTGTCATCAACGTGCA
pgy-miR156e-1	gma-miR156e	gma-MIR156e	CTGACAGAAGATAGAGAGCAC	AGGAGGTGTTGGTGATGCTGCTGACAGAAGATAGAGAGCACTGATGATGAAATGCATGAAAGGGAATGGCATCTCACTCCTTTGTGCTCTCTAGTCTTCTGTCATCATCCTTCTCCCTCCCCTC
pgy-miR156e-2	sbi-miR156e	sbi-MIR156e	TGACAGAAGAGAGCGAGCAC	CGATTAGGCCCTGAAGAGATTGACAGAAGAGAGCGAGCACCCGGCGCGGCGGCCGGCATGGAGCGCATGCCGTCCCCGCCGCGTGCTCGCTTCTCTTTCTGTCAGCCTCTCTCTCGTCCTGGG
pgy-miR156f	gma-miR156f	gma-MIR156f	TTGACAGAAGAGAGAGAGCACA	ATATCTCATGTTGACAGAAGAGAGAGAGCACAACCCGGGAATGGTTAAAGGAGTCTTTGCCTTTGTTGGGAGTGTGCTCTCTCTTCCTCTGTCATCATCACATTCA
pgy-miR156f-3p-1	ath-miR156f-3p	ath-MIR156f	GCTCACTCTCTATCCGTCACC	GAGTGGTGAGGAATTGATGGTGACAGAAGAGAGTGAGCACACATGGTGGCTTTCTTGCATATTTGAAGGTTCCATGCTTGAAGCTATGTGTGCTCACTCTCTATCCGTCACCCCCTTCTCTCCCTCTCCCTC
pgy-miR156f-3p-2	bdi-miR156f-3p	bdi-MIR156f	GCTCACTGCTCTATCTGTCAGC	TGAGTGGAAGCTGACAGAAGAGAGTGAGCACCCATGGTGTTTCGTTTGCATCAAGGACATGCCAGGGAGCTATGCGTGCTCACTGCTCTATCTGTCAGCCAGCCACTGAT
pgy-miR156g	gma-miR156g	gma-MIR156g	ACAGAAGATAGAGAGCACAG	TGAACAATATCTTGAACAGTTTGTTGACAGAAGATAGAGAGCACAGGTGATCATACCCAAAAAAGCTTTTGTGTGTGAGCAGTTTTGTGCTCTCTATCTTCTGTCAATGTACTTCTCA
pgy-miR156g-3p-1	bdi-miR156g-3p	bdi-MIR156g	GCTCACCCTCTCTCTGTCAGC	CTTTGGAGGTTTGACAGAAGAGAGTGAGCACACGCGGTGGTTTCCTAGCATGCAGGAGCCATGCTGGGAGCTGCGCGTGCTCACCCTCTCTCTGTCAGCCGTTCACCATGC
pgy-miR156g-3p-2	csi-miR156g-3p	csi-MIR156g	GCTCTCTATTCTTCTGTCATC	ATATGGGGTGAGGCATTGTCGATGATGCTGTTGACGGAAGATAGAGAGCACAGATGATGAAATGCGTGGAGCTTGCATCTCACTCCTTTGTGCTCTCTATTCTTCTGTCATCATCTTCAGCCTCTCCCTTTACATAACATAT
pgy-miR156g-5p-1	csi-miR156g-5p	csi-MIR156g	TTGACGGAAGATAGAGAGCAC	ATATGGGGTGAGGCATTGTCGATGATGCTGTTGACGGAAGATAGAGAGCACAGATGATGAAATGCGTGGAGCTTGCATCTCACTCCTTTGTGCTCTCTATTCTTCTGTCATCATCTTCAGCCTCTCCCTTTACATAACATAT
pgy-miR156g-5p-2	mtr-miR156g-5p	mtr-MIR156g	TTGACAGAAGATAGAGGGCAC	GGTTGTTGACAGAAGATAGAGGGCACTAAGGATGATATGCATACACATATATATACAACATGGAGGAGGAGCTTAATTGCATTTCATTTCCTTTGTGCTCTCTAGACTTCTGTCATCACC
pgy-miR156h-1	ath-miR156h	ath-MIR156h	TGACAGAAGAAAGAGAGCAC	ATGAAAAATGTTGACAGAAGAAAGAGAGCACAACCTGGGATTAGCAAAAAGATAGTTTTGCCCTTGTCGGGAGTGTGCTCTCTTTCCTTCTGCCACCATCATTGCG
pgy-miR156h-2	fve-miR156h	fve-MIR156h	TGACAGAAGAGAGTGAGCTC	GGGGCTGACAGAAGAGAGTGAGCTCAGATTACACATTTGTAATGAGTACTAAGTTTATCATCTTCCTCATGCTACATATTTGTGTAATGTGTGCTCACTTCTCTATCTGTCAGCTGC
pgy-miR156j	cme-miR156j	cme-MIR156j	GTTGACAGAAGAGAGTGAGCAC	GTTGACAGAAGAGAGTGAGCACACAGAGGCTTTTGGTATAATAATATGCCATTGCTCTTGTGTGCTCACTTCTCTTTCTGTCAGTTT
pgy-miR156k-1	gma-miR156k	gma-MIR156k	TTGACAGAAGAGAGTGAGCAC	GAAATTGACAGAAGAGAGTGAGCACACAGAGGCACTTGGTATAGTATATATACTATTGCTTTTGCGTGCTCACTTCTCTTTCTGTCAACTTC
pgy-miR156k-2	osa-miR156k	osa-MIR156k	TGACAGAAGAGAGAGAGCACA	TTGAGAGTGATGACAGAAGAGAGAGAGCACAACCCGGCAGCAGCGACGACGGCGGTCGCTTCTGCCAGGGCCGTGTGCTCTCTGATCTATCTGTCATTGCCGTCCA
pgy-miR156l	ptc-miR156l	ptc-MIR156l	TTGACAGAAGATGGAGAGCAC	GTTGACAGAAGATGGAGAGCACAGCTACATGTAATCGAGAATTAGTCCTGTAGAAGTGCAGTTTGTGCTTTGTGTTTTCTTTTCTTCTTTAAAC
pgy-miR156q	gma-miR156q	gma-MIR156q	TGACAGAAGAGAGTGAGCACT	TTTGTGGAGGTGACAGAAGAGAGTGAGCACTTGGCTCTTTCCTAGCATGGATCTAAGTTCACGCCAAAAGCCGTGTGCTCTCTCTCTATCTGTCACCACCTCCTT
pgy-miR156r	gma-miR156r	gma-MIR156r	CTGACAGAAGATAGAGAGCAT	TTGTTAATTGCTTTTTTCTCTTCTAGTTATATGGGGTTCGTGATCATAATATGATGACAATCCTAATGCATAATATTCTTTCGTATTTTATGCAGAGAGAGTGAAGGATCAAGCACATGCATAAGATAGAGCCTGCTGACAGAAGATAGAGAGCATAGCTGAACAT
pgy-miR157a-3p-1	aly-miR157a-3p	aly-MIR157a	GCTCTCTAGCCTTCTGTCATCA	GAGGCATTGAGAGTGTTGACAGAAGATAGAGAGCACAGATGATAAGATACAATTCGGAGCAGTTTCTTTGCATCTTACTCCTTTGTGCTCTCTAGCCTTCTGTCATCACCTTTTATTTGCTTT
pgy-miR157a-3p-2	ath-miR157a-3p	ath-MIR157a	GCTCTCTAGCCTTCTGTCATC	GTGTTGACAGAAGATAGAGAGCACAGATGATGAGATACAATTCGGAGCATGTTCTTTGCATCTTACTCCTTTGTGCTCTCTAGCCTTCTGTCATCACC
pgy-miR157d	ath-miR157d	ath-MIR157d	TGACAGAAGATAGAGAGCAC	GTGGAGGGTGATAGTGTGGTTGCTGACAGAAGATAGAGAGCACTAAGGATGCTATGCAAAACAGACACAGATATGTGTTTCTAATTGTATTTCATACTTTAACCTCAAAGTTGATATAAAAAAAGAAAGAAAGATAGAAGAGCTAGAAGACTATCTGCATCTCTATTCCTATGTGCTCTCTATGCTTCTGTCATCACCTTTCTTTCTCTATTTCTCTCTAC
pgy-miR159-1	aof-miR159	aof-MIR159	TTTGGATTGAAGGGAGCTCTA	CATAAAATTGTAGGTTTTAAGAGTGGAGCTCCTTGAAGTCCAAATATGGGTATTGGAGGGGTGGATCGAGCTGCTTTGTCATGGATTCCACTGCCCTATTCCTATATGTTATTTTCATCTTGAGAGAAAAAAAAAGGAGGGGGGGAGAAAGAAAAAGATCATGTTCATGGGATAGGTTTGTGGCTTGCATGACTCAGGAGCTTCATTAACCTCTTCTTACCCTTCTTTGGATTGAAGGGAGCTCTACACGTTAATCTTTCTAATTTTTTCT
pgy-miR159-2	aqc-miR159	aqc-MIR159	TTTGGACTGAAGGGAGCTCTA	GGAGTCTTTCCAGCCCAAAACAGCTTCTTGATCTTCTTGAAAACTTCTGTTTGGACTGAAGGGAGCTCTAA
pgy-miR159a-1	mdm-miR159a	mdm-MIR159a	CTTGGATTGAAGGGAGCTCC	GGAGCTCCTTTTGATTCAAAAGCAGGAGGGAGAGAGGGTTTTACACTGCTGCTGGTTCATGGATGCCCCTGAGGTGCGCACGATAAGGAAACTGCGCAGCTTAAGGGTTTGCATGGCCCAGGAGATGTGAATTCCTTCTCCTCTCCTTTCTTGGATTGAAGGGAGCTCC
pgy-miR159a-2	pta-miR159a	pta-MIR159a	TTGGATTGAAGGGAGCTCCA	GATGTGTTGGAGCTCCCTTCAGTCCAACCAAAGCTTGTGCAGCGGTGGTTCAGCTGCTGATTCATGCATTCTACTTCCCTGTCCGTGACTCTCCAGCAGCCTGAACAAATCAATCAATCGACCTGCATGACAGGATAGTGGTGTGCATGACGCAGGAGATGTACTGTCACTAAACACGCATTTCTTGGATTGAAGGGAGCTCCACTTATC
pgy-miR159a-3	vvi-miR159a	vvi-MIR159a	CTTGGAGTGAAGGGAGCTCTC	GGGTTTATGGGAGCTCCTTTACGCTCCAGTTCTGAAAGGAGATGATGGTATCCACAGCTGCTGGTTCATGAGTACCTATGGCTGCACAATATATATAGCAATGTTGTGTGCAAACTATGGGTGTGCATGACCTCGGAGAAGTGGTTGCCTTGATCTTTCTGGCCTTGGAGTGAAGGGAGCTCTCATAACCCTTC
pgy-miR159a.1	osa-miR159a.1	osa-MIR159a	TTTGGATTGAAGGGAGCTCTG	GTTGTGGACGTTGAGCTCCTTTCGGTCCAAAAAGGGGTGTTGCTGTGGGTCGATTGAGCTGCTGGGTCATGGATCCCGTTAGCCTACTCCATGTTCATCATTCAGCTCGAGATCTGAAAGAAACTACTCCAATTTATACTAATAGTATGTGTGTAGATAGGAAAATGATGGAGTACTCGTTGTTGGGATAGGCTTATGGCTTGCATGCCCCAGGAGCTGCATCAACCCTACATGGACCCTCTTTGGATTGAAGGGAGCTCTGCATCTTTTGT
pgy-miR159a-3p	bdi-miR159a-3p	bdi-MIR159a	CTTGGATTGAAGGGAGCTCT	GGGCAAGCGAAAGATATAGACAAGAAGAAGAGCTCCCTTCGATCCAATCCAGGAGGGGAAGTGGTCGGATGCAGCTGCCGGTTCATGGATACCTGTCTGGTGCATGCAGTGTGGTAATAGCCTGCGCACCTGCATCGGTTTGCATGACCCGGGAGATGAACCTGCCAGCGTCTTTCCCTCGTGCTTGGATTGAAGGGAGCTCTCTCTCCCCCCTCTCTCTCTCTCCCTCTCTCT
pgy-miR159a-5p-1	bdi-miR159a-5p	bdi-MIR159a	AGCTCCCTTCGATCCAATC	GGGCAAGCGAAAGATATAGACAAGAAGAAGAGCTCCCTTCGATCCAATCCAGGAGGGGAAGTGGTCGGATGCAGCTGCCGGTTCATGGATACCTGTCTGGTGCATGCAGTGTGGTAATAGCCTGCGCACCTGCATCGGTTTGCATGACCCGGGAGATGAACCTGCCAGCGTCTTTCCCTCGTGCTTGGATTGAAGGGAGCTCTCTCTCCCCCCTCTCTCTCTCTCCCTCTCTCT
pgy-miR159a-5p-2	csi-miR159a-5p	csi-MIR159a	GAGCTCCTTGAAGTCCAAAAG	GGGTTAAGGAGTGGAGCTCCTTGAAGTCCAAAAGAGGTTCTAGCAAGGGTAAATTGAGCTGCTGAGCTATGGATCCCACAGTCCTATGTATCAGATTTTAGGGTTTGTTTCTGATGATGGTGATGATAGGTTTGTGGCTTGCATATTTCTGGAGCTTCATTACCCCTTAAGTTTTACCCTTTTTTGGATTGAAGGGAGCTCTACCTCTCTAC
pgy-miR159a-5p-3	fve-miR159a-5p	fve-MIR159a	GAGCTCCTTGAAGTCCAATAG	AGCTAGGGTTATGGAGTGGAGCTCCTTGAAGTCCAATAGAAGATGTTGCTAGGTTGATTGAGCTGCTGAGCTATGAATTCCACACTTCTATCTCTGTTTTTTGATAAAGATGATAGGCTTGTGGCTTGCATACCTCAGGAGCTGCATTACCTGAGTTGCATCATGTTTTGGATTGAAGGGAGCTCTACACCTTGGCT
pgy-miR159a-5p-4	gma-miR159a-5p	gma-MIR159a	GAGCTCCTTGAAGTCCAATTG	AATTAAAGGGGATTATGAAGTGGAGCTCCTTGAAGTCCAATTGAGGATCTTACTGGGTGAATTGAGCTGCTTAGCTATGGATCCCACAGTTCTACCCATCAATAAGTGCTTTTGTGGTAGTCTTGTGGCTTCCATATCTGGGGAGCTTCATTTGCCTTTATAGTATTAACCTTCTTTGGATTGAAGGGAGCTCTACACCCTTCTCTTCTTTTCT
pgy-miR159b-1	fve-miR159b	fve-MIR159b	ATTGGATTGAAGGGAGCTCTC	AGAGATGAGAGCTTCCTTCGGTCCAAATGCAGGAGTAGAGATGGTGTACACTGCTCCTAATTCATGAATACCTCTGGGTTGCGCAGGATAATGAAACACTAATGCGCAGCTTAAGGGTTTGCATGACCTAGGAGCAGAGATTTCCTTCTCATTTCCTTGATTGGATTGAAGGGAGCTCTCATTATT
pgy-miR159b-2	lus-miR159b	lus-MIR159b	TTTGGATTGAAGGGAGCTCTC	AAGAGAGCTCCTTTGGGTCCAAACAGAGGGTGTGGATAGGGTGAGATGGAAGCTGCTGAGCTATGGATTCCACAACCCCACCCTTTTGATTATTGATCCGGTGGGTTGTGGCTCGTTTTGCATATCTCAGGAGCCTCCGTTCCCTGTTTTCTTCTCTTCCCTCCTTTGGATTGAAGGGAGCTCTCTT
pgy-miR159b-3	sbi-miR159b	sbi-MIR159b	CTTGGATTGAAGGGAGCTCCT	TGAATGAAGATATGAAGAAGAAGACGACGACGATGAAGAAGGCGAAGAAAAGCGAACAAAGAGCTCCCTTCGATCCAATCCAGGAGGGGAAGTGGTCGGTTGCAGCTGCCGGTTCATGGATGCCTCTCTGGTGCAGCAATGACTGATGCTCACCTGCACTTGCATGGGTGTGCATGACCCGGGAGATGAACCCACCATCATCTTTCCCTCGTGCTTGGATTGAAGGGAGCTCCTCTCTCTTTCTCTCTTTCTC
pgy-miR159b-3p	ath-miR159b-3p	ath-MIR159b	TTTGGATTGAAGGGAGCTCTT	GGAAGAGCTCCTTGAAGTTCAATGGAGGGTTTAGCAGGGTGAAGTAAAGCTGCTAAGCTATGGATCCCATAAGCCTTATCAAATTCAATATAATTGATGATAAGGTTTTTTTTATGGATGCCATATCTCAGGAGCTTTCACTTACCCCTTTAATGGCTTCACTCTTCTTTGGATTGAAGGGAGCTCTTCATCTCTC
pgy-miR159b-5p	csi-miR159b-5p	csi-MIR159b	AGCTGCCGACTCATTCATTCA	AGTCCACTCATGGATGAGGCAAGGGTTTGGATTAGCTGCCGACTCATTCATTCAAACACAGTAGAAAGAGGAGCATTTTGGTTATCCTATTGTGAATGTGTGAATGAAGCGGGAGATAATATTCATCCTTTCTTTTCTGTGCTTGGACTG
pgy-miR159c-1	ath-miR159c	ath-MIR159c	TTTGGATTGAAGGGAGCTCCT	GTGTAACAGAAGGAGCTCCCTTCCTCCAAAACGAAGAGGACAAGATTTGAGGAACTAAAATGCAGAATCTAAGAGTTCATGTCTTCCTCATAGAGAGTGCGCGGTGTTAAAAGCTTGAAGAAAGCACACTTTAAGGGGATTGCACGACCTCTTAGATTCTCCCTCTTTCTCTACATATCATTCTCTTCTCTTCGTTTGGATTGAAGGGAGCTCCTTTTCTTCTTC
pgy-miR159c-2	fve-miR159c	fve-MIR159c	ATTGGATTGAAGGGAGCTCCC	GAGATACATGTTAGTTGTGAAAGGAGCTTCCTTCAATCCAATTGAGAGGGCTAGACAGTGGTTTGAGCTGTCAAATCATGCACTCGGCTCACCCTTAATCGTCATGGAAAGTATGATGCTAAGGGTTTGCCAGTTGCATGATATGAGAGCAACTCTGCCGCTGCTTGTATTTCCCATTGGATTGAAGGGAGCTCCCTCATTAACTCAGTGTAGCTT
pgy-miR159c-3	osa-miR159c	osa-MIR159c	ATTGGATTGAAGGGAGCTCCA	GAGGAGGAAGAGGAGCTCCTTTCGATCCAATTCAGGAGAGGAAGTGGTAGGATGCAGCTGCCGATTCATGGATACCTCTGGAGTGCATGGCAGCAATGCTGTAGGCCTGCACTTGCATGGGTTTGCATGACCCGGGAGATGAACCCACCATTGTCTTCCTCTATTGATTGGATTGAAGGGAGCTCCACATCTCTCTC
pgy-miR159c-4	pta-miR159c	pta-MIR159c	CTTGGATTGAAGGGAGCTCCC	GATGTGTGAATGATGCGGGAGCTGATTTTGTCCAGGAAATGTCTTTTCCTTGGATTGAAGGGAGCTCCCTTATGTAGCATACATT
pgy-miR159c-3p	csi-miR159c-3p	csi-MIR159c	CTTGGACTGAAGGGAGCTCCC	ATTAAGCTGGGAGCTTTCTTCGGTCCACTTATGGGTGGCAATAGGATTTAATTAGCTGCTGACTCATTCATCCAAATACTGAGTAAAGGGTCGAAATGGATACCCAGTAAATGAGTGAATGATGCGGGAGACAAATTGAATCTTAAGCTTCCTGTGCTTGGACTGAAGGGAGCTCCCATTGCTCGCTAA
pgy-miR159c-5p	zma-miR159c-5p	zma-MIR159c	GAGCTCCCTTCGATCCAATCC	ATGATTAAGAAAGGCGATCGAAGAGCTCCCTTCGATCCAATCCAGGAGGGGAAGTGGTCGGTTGCAGCTGCCGGTTCATGGATACCTCTCTGGTGCAGCAATGGCCGCTGCTCACCTCTGCACTTGCATGGGTGTGCATGACCCGGGAGATGAGCCCGCCATCATCTTTCCCTCGTGCTTGGATTGAAGGGAGCTCCTCTCTGTCTGTCTGTCTGTC
pgy-miR159d-1	osa-miR159d	osa-MIR159d	ATTGGATTGAAGGGAGCTCCG	TGATGTGAGGAGGAGCTCCTTTCGATCCAATTCAGGAGAGGAAGTGGTGGGATGCAGCTGCCGGTTCATGGATACCTCTGCAGTTCATGCCGGTAGGCCTGCACTTGCATGGGTTTGCATGACCTGGGAGATGAACCTGCCATTGTGTTCCTCTATTGATTGGATTGAAGGGAGCTCCGGCTACACCTA
pgy-miR159d-2	pab-miR159d	pab-MIR159d	TTTGGATTGAAGAGAGCTCCC	GGTTTTATTTGGATTGAAGAGAGCTCCCCGAAGTCGTAGGGCCGATTTACTTCTAATGGAATT
pgy-miR159e	osa-miR159e	osa-MIR159e	ATTGGATTGAAGGGAGCTCCT	GATGAAGAAGAAGAGCTCCCTTTCGATCCAATTCAGGAGAGGAAGTGGTAGGATGCAGCTGCCGGTTCATGGATACCTCTGGAGTGCAGGGCAAATAGTCCTACCCTTTCATGGGTTTGCATGACTCGGGAGATGAACCCGCCATTGTCTTCCTCTATTGATTGGATTGAAGGGAGCTCCTCTAGCTACAT
pgy-miR159e-5p	gma-miR159e-5p	gma-MIR159e	GAGCTCCTTGAAGTCCAATT	CAAAGGGGGTTATGGAGTGGAGCTCCTTGAAGTCCAATTGAGGATCTTACTGGGTGGATTGAGCTGCTTAGCTATGGATCCCACAGTTCTACCCATCATTAAGTGCTTTTGTGGTAGTCTTGTGGCTTCCATATCTGGGGAGCTTCATTTGCCTTTATAGTATTATCCTTCTTTGGATTGAAGGGAGCTCTACACCCTTCTCCCCTTTTGT
pgy-miR159f	osa-miR159f	osa-MIR159f	CTTGGATTGAAGGGAGCTCTA	GAAGAAGAAGACGAGCTCCCTTCGATCCAATCCAGGAGAGGAAGTGGTAGGATGCAGCTGCCGGTTCATGGATACCTCTGCAGTGCATGTCGTAGGCTTGCACTTGCATGGGTTTGCATGACCCGGGAGATGAACCCACCATTGTCTTCCTCTTATGCTTGGATTGAAGGGAGCTCTACACCTCTCTC
pgy-miR159g-3p	zma-miR159g-3p	zma-MIR159g	TTTGGAGTGAAGGGAGTTCTG	AGTTTGATTCACTAGACCTGATCCCCTAGACTAGACGGTCTGGTCTTAAGGCGGTGCTCCCTTCACACCAATAAACGGTCGATCTGATGGGTGGTACAGCTGCTCGTTCATGGTTCCCACTGTCCCATCTCATCAGAGAGAGAGAAGATCATGAGAGAGCGAGAGATGCTTGAGATGGGCTTGTGGTTTGCATGACCGAGGAGCTGCCTCGTCCCCTTCGTTGACCGCTGTTTGGAGTGAAGGGAGTTCTGC
pgy-miR160	aau-miR160	aau-MIR160	TGGCATACAGGGAGCCAGGCA	AGCATGCATGACTCCTCGCACGCCATTCGCTAAGGCCACCACTTCACTGATGGGCTATGCAAATGGCATACAGGGAGCCAGGCACTCC
pgy-miR160a-5p-1	csi-miR160a-5p	csi-MIR160a	GCCTGGCTCCCTGTATGCCAT	ATTATACCTATGTCTATATATTTATAATTATGTGCCTGGCTCCCTGTATGCCATTTGCAGAGTCAATCGAAACATCGATGGCCTCCGTGGATGGCGTATGAGGAGCCATGCATATTCCATGTATAATATATACCCATAGATAT
pgy-miR160a-5p-2	osa-miR160a-5p	osa-MIR160a	TGCCTGGCTCCCTGTATGCCA	GTGTGCCTGGCTCCCTGTATGCCACACATGTAGACCAACCCATGGTGTCTGGTTGCCTACTGGGTGGCGTGCAAGGAGCCAAGCATGC
pgy-miR160b	ppt-miR160b	ppt-MIR160b	CGCCTGGCTCCCTGTATGCCA	ATGCTAGATCCGCCTGGCTCCCTGTATGCCAACTGCGAGCCTTGCTAAATATTTGTTTGCCTTGATTCATAGCTGGCGTTCAGGGAGTCAAGCAGACCTTGCG
pgy-miR160c-1	pab-miR160c	pab-MIR160c	CTGCCTGGCTCCCTGTATGCC	GGTCTGCCTGGCTCCCTGTATGCCATCTCAGAAGCCTGTCAAAAAATTGATATCCTCTATAGTTGGCATGCAGGGAGCCATGCAGATT
pgy-miR160c-2	tcc-miR160c	tcc-MIR160c	TGCCTGGCTCCCTGGATGCCA	AAAAGGGTCACGTCCTGATCTGCCTGGCTCCCTGGATGCCAACTAAGGATGCTGTCGACAAGGATTGGCCCTTCCTAGTTGGCATCAGAGGAGTCAAGCAGGTCCAAAATTAGACAGATT
pgy-miR160c-5p	csi-miR160c-5p	csi-MIR160c	TGCCTGGCTCCCTGTATGCTT	TGATATATAGTATGCCTGGCTCCCTGTATGCTTTTTGCAAAGCCCATCAGAAGATTGGTGGTCTTGGCGGATAGCGTGCGAGGAGCCATGCATGCTAAATTTAG
pgy-miR160e-5p	osa-miR160e-5p	osa-MIR160e	TGCCTGGCTCCCTGTATGCCG	GTAGGGGATATGCCTGGCTCCCTGTATGCCGCTCGCATGGCTGCCAACCCAATGAACTCGATCTCGTTGTTGGCCGCTGCGTACGGCGTGCGAGGTGCCAAGCATGGCCCTCTT
pgy-miR160f	bdi-miR160f	bdi-MIR160f	TGCCTGGCTCCCTGTATGCC	CGGGGGCTGCGGGGTGGCGGATGTCAGTGTGCGGCCGTAGGCTGGACCGCGGGTGTTTGCTGTTGCGGAGATCCACCGAGGACGGAGACGGACCGAAGTGCGCATGCCTGGCTCCCTGTATGCCGCCCGCG
pgy-miR160g	mes-miR160g	mes-MIR160g	TGCCTGGCTCCCTGTATGCCATC	GTGTGCCTGGCTCCCTGTATGCCATCTGCAAAGCTCATCAGAAAGTCGGTGGCCTCCGCAGATGGCATGCGAGGAGCCATGCATGC
pgy-miR160h-1	mes-miR160h	mes-MIR160h	TGCCTGGCTCCCTGTATGCCATT	ATGTGCCTGGCTCCCTGTATGCCATTTGCAGAGCCCACCGGAGAATCGATGGCCTCCGTGGATGGCGTATGAGGAGCCATGCATAT
pgy-miR160h-2	ptc-miR160h	ptc-MIR160h	TGCCTGGCTCCCTGCATGCCA	GATCCCTGTGTGCCTGGCTCCCTGCATGCCATTTGCATAGCTCATCAGAACGTCGGTGGCCTTGGTGGATGGCGTGCAACGAGTCATGCATGCTGTGA
pgy-miR162-1	bdi-miR162	bdi-MIR162	TCGATAAACCTCTGCATCCGG	GCCTGGGCGCAGTGGTTTATCGATCCTTTCCCTGCCTTGTGCTACTGATCCTGGGCCGGGCGGCGATTGGATACTTTTTTTCTTCTTGTCACAGCTTATGCGGGAATCGATCGATAAACCTCTGCATCCGGTT
pgy-miR162-2	cln-miR162	cln-MIR162	TTGATAAACCTCTGCATCCAG	TTAACTGGAGGCAGGGTTTTATCCATCCCTTCCTGTTACTGATTTAAGGCTCTGCTCACAATTAACTGCAGTTAACAGGCACGGGTTGATAAACCTCTGCATCCAGTTTGG
pgy-miR162-3p	zma-miR162-3p	zma-MIR162	TCGATAAACCTCTGCATCCA	CTGGGCGCAGTGGTTTATCGATCTCTTCCTTGCCTTGTGCTGGTCCGGCCGGGAGTGGTGGTTCAAGCGTTTTATTGTTGCAGCAGCTCGCAAACAACGCGGGAATCGGTCGATAAACCTCTGCATCCAG
pgy-miR162a	osa-miR162a	osa-MIR162a	TCGATAAACCTCTGCATCCAG	GGTGATGCCTGGGCGCAGTGGTTTATCGATCCCTTCCCTGCCTTGTGGCGCTGATCCAGGAGCGGCGAATTTCTTTGAGAGGGTGTTCTTTTTTTTTCTTCCTTTTGGTCCTTGTTGCAGCCAACGACAACGCGGGAATCGATCGATAAACCTCTGCATCCAGTTCTCGCC
pgy-miR162a-5p-1	ath-miR162a-5p	ath-MIR162a	TGGAGGCAGCGGTTCATCGATC	TAGTTGGAAGAAGAGTGAGAGTCGCTGGAGGCAGCGGTTCATCGATCTCTTCCTGTGAACACATTAAAAATGTAAAAGCATGAATAGATCGATAAACCTCTGCATCCAGCGTTTGCCTCTTGTATCTTTCTTATTGACTT
pgy-miR162a-5p-2	stu-miR162a-5p	stu-MIR162a	GGAGGCAGCGGTTCATCGATC	GGAGGCAGCGGTTCATCGATCTGTTCCCTGAAAAGCGATAAATATAGCAACAGGAAGCGATCGATAAACCTCTGCATCCAG
pgy-miR162b	cas-miR162b	cas-MIR162b	ATCGATGAACCGCTGCCTCC	GCAAGCGCTGGATGCAGAGGTTTATCGATCGATTCGTGCTTTCGATGTAACTCTCTTTTTTTTTTTTCTTTAACATCGAAATTAAACAAAAGAATTTCCCAGGAATTGATCGATGAACCGCTGCCTCCAGCGACTTCA
pgy-miR164	vun-miR164	vun-MIR164	TGGAGAAGGGGAGCACGTGCA	TGTTGGAGAAGGGGAGCACGTGCAAGATCAGACGGAGGGAGAGAGACGTTGCACGTGCCCTGCTTCTCCAAC
pgy-miR164-3p	stu-miR164-3p	stu-MIR164	CATGTGCTCTAGCTCTCCAGC	TGGAGAAGCAGGGCACATGCTGAATTACTTGAAACTTTGATTATTCAAGAATTTTGCATGTGCTCTAGCTCTCCAGC
pgy-miR164-5p	lja-miR164-5p	lja-MIR164	ACGCTGGAGAAGCAGGGCAC	GATTGGAGTGGAGGGTGAACCACGCTGGAGAAGCAGGGCACATGCTTGACCTCTCGAAATTAATCTTCTGATCGAGCATATGCTCTGGCTCTCCAGCATGGATTCTTTCTCCTACAATT
pgy-miR164a-1	hci-miR164a	hci-MIR164a	TGGAGAAGCAGGGCACGTGAA	GTTGAGGAAATTATTGATCATGTTTTTTTGAGTTGTCTGGAATTCGACCGAATTGGAGAAGCAGGGCACGTGAATCGAATTGGATAGGTTTGGAATGATCTTGGGTGACTCCAATGGTGGCAGAGAAGTAGCAACCCCACCCGAATCCGTCCTCGTTAGC
pgy-miR164a-2	mdm-miR164a	mdm-MIR164a	TGGAGAAGCAGGGCACATGCC	AGGGAGAATGAGCCATGCTGGAGAAGCAGGGCACATGCCAGATATATCAGCATTGTCTGAGAATTTTGCATGTGCTCTACCTCTCCAGCTTGGACTCTCTCCCT
pgy-miR164a-3	osa-miR164a	osa-MIR164a	TGGAGAAGCAGGGCACGTGCA	GTGAGAAGGACCGCGTTGGAGAAGCAGGGCACGTGCATGCATATGTTCATCATCATCTTCTTCCTCCTCCTCTAGCTCCAGCCTTGTGTGGGTTGGAAGTTTAGATAGAACTCGCACTGCACGTGGTCTCCTTCTCCATCCCGGTCTTTTTCTCAC
pgy-miR164a-3p-1	bdi-miR164a-3p	bdi-MIR164a	CATGTGCCCTTCTTCTCCACC	GAGTGGACATATGAGGCGAGGCGCGCGAGGTGGAGAAGCAGGGCACGTGCATTCGTTCCAGCTCGCCGCCGGTGTGCCGCGCCGCGGCCTGGGCGCGCGTGTCGCCCGAGCGGCCGGCCATGCGCGTGTGTGTGCATGCATGTGCCCTTCTTCTCCACCGCGCAAGCCTCGCCTGCGAACGCGCGCGCACGCC
pgy-miR164a-3p-2	csi-miR164a-3p	csi-MIR164a	CATGTGCCCTTCTTCCCCATC	GTGTAGAGCAAGATGGAGAAGCAGGGCACGTGCATTACTAACTCAACCGCACATACATCTACTAACAAAAATTAATTAATCCACACATTTTGAAGAAACCAAATCAAGAAGCAGCATGCTCTTTCTGTTGTTATAGCTCAGTCATGAGTTGAGTTATTTCTTCATGTGCCCTTCTTCCCCATCATGACCGCGGCACCTTGTGTGTGTGTGTGTATCATCAGGGATCAGCTCAAGATCTG
pgy-miR164a-3p-3	fve-miR164a-3p	fve-MIR164a	CACGTGCTCCCCTTCTCCAAC	AGGTGAGGGTTCCTCGTTGGAGAAGCAGGGCACGTGCAAAACCCTTCGGCTAATACTTCAGCTGAAAAGCTCTTGCACGTGCTCCCCTTCTCCAACATGGGTTCCTCATCT
pgy-miR164b	gma-miR164b	gma-MIR164b	TGGAGAAGCAGGGCACGTGC	GCTCCTTGTTGGAGAAGCAGGGCACGTGCAACTCTCTAGGCTCTCTTAAGCGCCATTGAACCCTTTGCACGTGCTCCCCTTCTCCAACAC
pgy-miR164b-3p-1	ath-miR164b-3p	ath-MIR164b	CATGTGCCCATCTTCACCATC	GATGGAGAAGCAGGGCACGTGCATTACTAGCTCATATATACACTCTCACCACAAATGCGTGTATATATGCGGAATTTTGTGATATAGATGTGTGTGTGTGTTGAGTGTGATGATATGGATGAGTTAGTTCTTCATGTGCCCATCTTCACCATC
pgy-miR164b-3p-2	sly-miR164b-3p	sly-MIR164b	CACGTGTTCTCCTTCTCCAAC	GTTGGAGAAGCAGGGCACGTGCAAATTCTTGTATTCGACAATATATGCATTACTAATGGTAATGCATGAATTTTGCACGTGTTCTCCTTCTCCAAC
pgy-miR164b-3p-3	zma-miR164b-3p	zma-MIR164b	ATGTGCCCATCTTCTCCACC	TAGACGGTGGCTGTGCGTGGTGGAGAAGCAGGGCACGTGCATTACCATCCAATGCCGCCGGGTGGGTGGGTGGAATGGATGGATGGTTCTTGATGTGCCCATCTTCTCCACCGAGCACGAACTGTCTT
pgy-miR164c	osa-miR164c	osa-MIR164c	TGGAGAAGCAGGGTACGTGCA	AGGTTCTTGTTGGAGAAGCAGGGTACGTGCAAAATGCACACCGGTTGGTCGAGCTAATTAACAAGCTCTGACGACCATGGTGATCGAATGCACGTGCTCCCCTTCTCCACCATGGCCTT
pgy-miR164c-3p	zma-miR164c-3p	zma-MIR164c	CATGTGCCCTTCTTCTCCATC	TGGCGAGGTGCGCGCGGTGGAGAAGCAGGGCACGTGCATTCTTTCCGTCGCCGGCCGGCTTGGCAGCGGCCGGCGGCCCGGCTCTCGCAGTCACGCGTACGTCGCCTGAGCGGCGCGCGCGAGAGAGAGAGACACGGCAGGTCGTCGCCGGCGCGGCTAACTGGTGCAGGTGCAGCAGCTAGCTTCTGAAACCCAGCCAGCCAGCCAGCCGGCCGGCCGGCCGATCGATGCGTGCATGTGCCCTTCTTCTCCATCGGGCACGCCTCGCCT
pgy-miR164c-5p	ath-miR164c-5p	ath-MIR164c	TGGAGAAGCAGGGCACGTGCG	TAACACTTGATGGAGAAGCAGGGCACGTGCGAACACAAATGAAATCGATCGGTACTTGTTGATCATATTTTCGCACGTGTTCTACTACTCCAACACGTGTCT
pgy-miR164d-1	mtr-miR164d	mtr-MIR164d	TGGAGAAGCAGGGCACATGCT	CACGTTGGAGAAGCAGGGCACATGCTTGATTTTATCAAAGTTCTGAGCATGTGCTCTTGCTCTCCATCATGG
pgy-miR164d-2	osa-miR164d	osa-MIR164d	TGGAGAAGCAGGGCACGTGCT	CAAACCGTGCTGGAGAAGCAGGGCACGTGCTCGACGGCGGGGCTGGCTGGCCGGCCGGCTTGCAGCATGTGCGCTCCTTCTCCAGCATGGCTTC
pgy-miR164e	osa-miR164e	osa-MIR164e	TGGAGAAGCAGGGCACGTGAG	TTGTGCAGGGTGGAGAAGCAGGGCACGTGAGCGGCCATCCAGTGTAGCTTCGCTGCGCGTCCATGGCGGCGAACGCGCGTGATCTGGAGTTTGGATGGTCGTTCATGTGTCCGTCTTCTCCACCGAGCACTG
pgy-miR164e-5p	bra-miR164e-5p	bra-MIR164e	TGGAGAAGCAGGGCACGTGCAA	GTAGGTGAGAACCTCCATGTTGGAGAAGCAGGGCACGTGCAAACCAAAAAACATGAAATCTGTTTCATATGCTTTGCACGTGCTCCCCTCCTCCAACATGAGCTCCTCACCATT
pgy-miR164f	bdi-miR164f	bdi-MIR164f	TGGAGAAGAAGGGCACATGCA	AGGCGAGGCTTGCGCGGTGGAGAAGAAGGGCACATGCATGCACACACACGCGCATGGCCGGCCGCTCGGGCGACACGCGCGCCCAGGCCGCGGCGCGGCACACCGGCGGCGAGCTGGAACGAATGCACGTGCCCTGCTTCTCCACCTCGCGCGCCTCGCCT
pgy-miR164g-3p	zma-miR164g-3p	zma-MIR164g	CACGTGCTCCCCTTCTCCACC	TTGGAGAAGCAGGGCACGTGCAGAGACACGCCGGAGCACGGCCGCCGCCGATCTACCGACCTCCCAAACCTGCCTTATGGTGTGGGGGTGGAGGTCGTCGGTGGAAGCGATAGCTGTCGTTGTTGCTTCGATGTTGTTAGCTCCTCCTGCACGTGCTCCCCTTCTCCACCA
pgy-miR164h-5p	zma-miR164h-5p	zma-MIR164h	TGGAGAAGCAGGGCACGTGTG	GTGGAGAAGCAGGGCACGTGTGAATTCATTCGTTCCATCGACGGTCTGGCGCCGACTCACGCATCGCCGGCGCGGCGAGCTGAGCGCGTGACACGGAAAGCAGGTCCGCCGCGCCGGCGCCCGCGCTGGCCGATCGACCGGCTAACTGTAGCTCCACGAAGCAAAGCCAGGCCAGCCGGCCGATCGATGCGTGCGTGCATGTGCCCTTCTTCTCCATCG
pgy-miR165a-3p	aly-miR165a-3p	aly-MIR165a	TCGGACCAGGCTTCATCCCC	ATCATGAGAATTAAGCTATTTCAGTTGAGGGGAATGTTGTCTGGATCGAGGATATTATACATATATACATGTGTATGTTGATACATGTGATCATAGAGAGTATCCTCGGACCAGGCTTCATCCCCCCCAACATGTTATTGCCTCTGAT
pgy-miR165a-5p-1	aly-miR165a-5p	aly-MIR165a	GAATGTTGTCTGGATCGAGG	ATCATGAGAATTAAGCTATTTCAGTTGAGGGGAATGTTGTCTGGATCGAGGATATTATACATATATACATGTGTATGTTGATACATGTGATCATAGAGAGTATCCTCGGACCAGGCTTCATCCCCCCCAACATGTTATTGCCTCTGAT
pgy-miR165a-5p-2	ath-miR165a-5p	ath-MIR165a	GGAATGTTGTCTGGATCGAGG	GTTGAGGGGAATGTTGTCTGGATCGAGGATATTATAGATATATACATGTGTATGTTAATGATTCAAGTGATCATAGAGAGTATCCTCGGACCAGGCTTCATCCCCCCCAAC
pgy-miR165b-5p	aly-miR165b-5p	aly-MIR165b	GAATGTTGTTTGGATCGAGG	GTGAAGAGGCCATTTCCGTTGTGGGGAATGTTGTTTGGATCGAGGATATCATAAAGGCATACACATGCATTTATATGTTATGATGCATTATATGATTGTGTAATGTACTTATGTACATATATATAGATGGTAATGGTATCGTCGGACCAGGCTTCATCCCCCTCAACATGTTAAGTGCCTTCAATCAC
pgy-miR166	far-miR166	far-MIR166	CCGGACCAGGCTTCATCCCAG	TTTCGGCAACTTTGGCAGGCTCCATGCCTACGAGGCCGCAAGCTCGCGCAGCTATACCCGCGCAACCATGCGAGATGGCAATGATTCCAATGGAATCCGGACCAGGCTTCATCCCAGGCATTTGGCCTCGTGCC
pgy-miR166-3p	lja-miR166-3p	lja-MIR166	ATTTCGGACCAGGCTTCATTCCCC	GTTGAGGGGAATGCTGTCTGGTTCGAGATCATTCTTATGAAGCAAAGAAAACCGAGGAAAGGAATGATTTCGGACCAGGCTTCATTCCCCCCAGC
pgy-miR166a-1	aof-miR166a	aof-MIR166a	TCTCGGACCAGGCTTCATTCC	GAGAAAGGAAAGTTTGGGTGTTTGGAATGAAGTTTGATCCAAGATCTTTTAATATTAATGATCCTAATGAGTGGCTAATTAAGAGATCTCGGACCAGGCTTCATTCCTCACACCTTGCTTTTTCATTACAGA
pgy-miR166a-2	crt-miR166a	crt-MIR166a	TCGGACCAGGCTTCATTCCCGT	TTCCCTTCAGAATCAAATTCATTGTTTGATTTTTTTTGAGAGGTTATGGTTGATGGGAATGTTGTTTGGCTCGAGGGTCATCTAGGTTTTCAAAATTTTCTCGGACTTTCTTTCTTGCTTTTATTTTTCCAGGAAAATTATGTTATTTGCCTATGTGATCTCGGACCAGGCTTCATTCCCGTCAACCGACGGTTTCTCTCTT
pgy-miR166a-3	vvi-miR166a	vvi-MIR166a	TCGGACCAGGCTTCATTCC	GCGGGTGTTTGGAATGAGGTTTGATCCAAGATCCTTCCTTTTTCTCCATTAATTCCTTCAGTACTGGTCATGATTTAGTTACTTCATAATCGGTTGATCTCGGACCAGGCTTCATTCCTGACACCAAGCT
pgy-miR166a-3p-1	csi-miR166a-3p	csi-MIR166a	TCGGACCAGGCTTCATTCCCCC	GAAGCTATTTCTTTTGAGGGGAATGTTGTCTGGCTCGAGGCCACTAACTAGATCTTTGATTTAATCTCAGTTGATCATATATTTGTTTCATTTTTCTTCCATAAAATTTAATTATATTGAGATACCCATCATTGATCTTAAGATAATTAAGTTAGTGACGTCGGACCAGGCTTCATTCCCCCCAATTATTGCTTCTATCTGC
pgy-miR166a-3p-2	osa-miR166a-3p	osa-MIR166a	TCGGACCAGGCTTCATTCCCC	TGAAGCTATTTGCTTCTGAGTGGAATGTTGTCTGGTTCAAGGTCTCATGCACCTTGCGGTTTTGAGGATGATTTGTGCAAGGTTTTTCATTCCTCTCATCCGTGGGATCTCGGACCAGGCTTCATTCCCCTCAGAGATAGCTTCA
pgy-miR166a-5p-1	ath-miR166a-5p	ath-MIR166a	GGACTGTTGTCTGGCTCGAGG	AGGGGCTTTCTCTTTTGAGGGGACTGTTGTCTGGCTCGAGGACTCTGGCTCGCTCTATTCATGTTGGATCTCTTTCGATCTAACAATCGAATTGAACCTTCAGATTTCAGATTTGATTAGGGTTTTAGCGTCTTCGGACCAGGCTTCATTCCCCCCAATTGTTGCTCCCT
pgy-miR166a-5p-2	osa-miR166a-5p	osa-MIR166a	GGAATGTTGTCTGGTTCAAGG	TGAAGCTATTTGCTTCTGAGTGGAATGTTGTCTGGTTCAAGGTCTCATGCACCTTGCGGTTTTGAGGATGATTTGTGCAAGGTTTTTCATTCCTCTCATCCGTGGGATCTCGGACCAGGCTTCATTCCCCTCAGAGATAGCTTCA
pgy-miR166a-5p-3	vca-miR166a-5p	vca-MIR166a	GGAATGTTGTCTGGTTCGAAA	GGGGAATGTTGTCTGGTTCGAAACCATTGACGCGAAGAGCACGCTTCGATAGTCTCCTCGACGGCATGAATGGTTTCGGACCAGGCTTCATTCCCC
pgy-miR166b-1	aof-miR166b	aof-MIR166b	TCTCGGACCAGGCTTCATTCT	TGAAGAAGGAAAGTTGGGTGTTTGGAATGAAGTTTGATCCAAGATCTTTTCGCCATTGATCTTGTTTTCAGTCCCATATATATTTTAAAAAAAAGATACCGGGGTAAGTTTTATTCCAATATTTTAGGGCCAGATCTCGGACCAGGCTTCATTCTTCACACCTTACTTTTTATTGCAAAT
pgy-miR166b-2	crt-miR166b	crt-MIR166b	TCGGACCAGGCTTCATTCCCTT	TATATGTTCTCATCTGGGTTAGCTTAGGGTTTTGAGAGCAGGAAGCCATGAAAGTCGATGGATGGGAGAAAAATGATTGTTTCTGAGGGGACTGTTGTCTGGCTCGATGCATTAATAATAATTATAATTATATAATTATAATTATCATGAAAAAAGGGTATCGGACCAGGCTTCATTCCCTTCAGAATCAAATTCATTGTTT
pgy-miR166b-3	mtr-miR166b	mtr-MIR166b	TCGGACCAGGCTTCATTCCTA	GTTGATGGGAATGTTGTTTGGCTCGAGGTAATAACTAACTCAATTTCTTTGTCTTTGAAAGCTTTTCTTTGTTTCACTCTTTTTGATTCTTAGAAAGTTGAAACTAAGTGAGCTTTAAAGGTTTGATTTTGATGTGTGATTATCTCGGACCAGGCTTCATTCCTACCAAC
pgy-miR166b-5p-1	ata-miR166b-5p	ata-MIR166b	GGGAATGACGCCGGGTCCGAAA	CATGGTTGTCGAGGGGAATGACGCCGGGTCCGAAAGAGAGACGCGCGCATGGCGTGCGTGTGGCGCGTTTCGGACCAGGCTTCATTCCCCATGACTCCAT
pgy-miR166b-5p-2	csi-miR166b-5p	csi-MIR166b	GGAATGTTGTTTGGCTCGAGGG	ATGGTTGATGGGAATGTTGTTTGGCTCGAGGGTCATCTAGGTTTTCAAAATTTTCTCGGACTTCCTAATTTCTTACTTTTATTTTTCCCGGAAATTTTTTTTGTTATTTGCCTATGTGATCTCGGACCAGGCTTCATTCCCGTCAACCGA
pgy-miR166b-5p-3	osa-miR166b-5p	osa-MIR166b	GGAATGTTGTCTGGCTCGGGG	GGGAGCCTTTTCATTTTGAGGGGAATGTTGTCTGGCTCGGGGCTACTTTTAATTTCTCTCTCTTTTGATATCTTCTTTTCTCGATCTCCTAGCTTGATCTTTTGATCTCTCAAATCGATCTTAAGAAAAAGATCAGTCAAAGAGATGAGAGTAGATGTCTGTAGATCTCGGACCAGGCTTCATTCCCCCCAAACAGAAGGGCTCCC
pgy-miR166c-1	aof-miR166c	aof-MIR166c	TCGGACCAGGCTTCATCCCCC	TTCATTTGTTGAGGTTAGGTTAAGGGGAATGTTGTCTGGCTCGAGGTAATTTTTCGTTTTAATACTAAAATAATCTCGGACCAGGCTTCATCCCCCTCAACGCACCAACACTACTTGCTCT
pgy-miR166c-2	gra-miR166c	gra-MIR166c	TATATGATCTCGGACCAGGCT	GATGGGAATGTTGTTTGGCTCGAGGTCATATAGGTTGATCTTTTATATATAATTTCCATGAAATTTTCTTGGATTTATTTAAATTTTCCGGGAAAGTTTCTGGATATGTGTATATATATAGCCTTATATGATCTCGGACCAGGCTTCATTCCCGT
pgy-miR166c-3	pab-miR166c	pab-MIR166c	CCGGACCAGGCTTCATCCCCT	GTGTATATAGTTTTGTTTGAGTGCCGGACCAGGCTTCATCCCCTTCAACAATACTCTTTGAATTTTACTGGGGATACTCTTTGAGTAAGTGGTAGGAGGGAGGAGGAGAAGGTTTAAACTTTAAACGTAGGTCTGATATAC
pgy-miR166c-3p	cas-miR166c-3p	cas-MIR166c	TCGGACCAGGCTTCATTCCCCT	TTGAGGGGAATGTTGTCTGGCACGAGGCCCTTAACTCAGATCTACTACACTTGATTATATATTTATAAGTACTCTCTTCTTTATTTAATTAGTCTACACGTATATGTATGAATGATCTAACGGTTAATGACGTCGGACCAGGCTTCATTCCCCTCAA
pgy-miR166c-5p-1	csi-miR166c-5p	csi-MIR166c	GGGAATGTTGTCTGGTTCGAG	TTCCTCCTCGATCATACATGAACGGTTGAGGGGAATGTTGTCTGGTTCGAGATCACTCGTGGACGAATTAATTAATAACTTATTGTCTTTTGAATGATTTCGGACCAGGCTTCATTCCCCCCAACTCAGTTTAATTGC
pgy-miR166c-5p-2	sly-miR166c-5p	sly-MIR166c	GGGATGTTGTCTGGCTCGACA	TGTGTGTGGTGAGTTTGAGGGGGATGTTGTCTGGCTCGACACAATTACTCTATTGTATGTATTTAGTTATTCGTTATCAAGATTGATGTCGATAACGAATAAATTAAACACATATATACAAGATGTAAAAAGGGAGTAAAGGCGTCGGACCAGGCTTCATTCCTCTCAAACAATATTCTACTTTTACA
pgy-miR166d-1	gra-miR166d	gra-MIR166d	TGATGGGAATGTTGTTTGGCT	GCGAAAGGGTTGATGGGAATGTTGTTTGGCTCGAGGTCATTTAGGGTTCGTCTAATATCTACATGTGCATACATACATAGCCCTATATGATGTCGGACCAGGCTTCATTCCCATCAACCAAACACT
pgy-miR166d-2	mtr-miR166d	mtr-MIR166d	TCGGGCCAGGCTTCATCCCCC	GTTGAGGGGAATGTTGCCTGGCTCAAGGCTTTTCATAGTTTGATCTATCTACTATGATTAAGGCTTCGGGCCAGGCTTCATCCCCCTCAAA
pgy-miR166d-3	sbi-miR166d	sbi-MIR166d	TCGGACCAGGCTTCATTCCC	GGGGAATGTTGTCTGGCTCGAGGTGCAGGAACATGCAGATCTCATCGGTCTAGATTGTTGTTGATCTCGGACCAGGCTTCATTCCCC
pgy-miR166d-5p	osa-miR166d-5p	osa-MIR166d	GGAATGTTGTCTGGCTCGAGG	GAAGCTTTTTCACTTTGAGGGGAATGTTGTCTGGCTCGAGGTGCATGGAGAAACCTCTGATCGATCAGGTTTGATCTGTAGAGACTGATCTCGGACCAGGCTTCATTCCCCTCAAGTAAAGCTCC
pgy-miR166e	cpa-miR166e	cpa-MIR166e	GGACCAGGCTTCATTCCCC	GGAATGTTGGCTGGCTCGAGGCTTTGACAAAACAGGGTTCTTCTGCAACAAGAACTTCAAAAAGGCTTCGGACCAGGCTTCATTCCCC
pgy-miR166e-3p-1	bdi-miR166e-3p	bdi-MIR166e	CTCGGACCAGGCTTCATTCCC	GGGATAGCAAAGGGGGAGCTTTTTTACTTTGAGGGGAATGTTGTCTGGCTCGAGGTGCTGAGATCGAGAGAACTTGAAATTCGATCTCTAGATTGATCTCGGACCAGGCTTCATTCCCCTCAAGTAAAGCTCCCGTGTGGCCTGCGATTCT
pgy-miR166e-3p-2	osa-miR166e-3p	osa-MIR166e	TCGAACCAGGCTTCATTCCCC	TGTTTCTGGGTGGAATGTTGTCTGGTTCAAGGCCCCTTAGGATGTGTGATTTTTGATGGTTTATGCATTCATCTTGATGCGAACATCTATCTCGGATCTTTGGGTTCTCGAACCAGGCTTCATTCCCCTCAGAGATA
pgy-miR166e-5p	ath-miR166e-5p	ath-MIR166e	GGAATGTTGTCTGGCACGAGG	TTGAGGGGAATGTTGTCTGGCACGAGGCCCTTAACTTAGATCTATATTTGATTATATATATATGTCTCTTCTTTATTCATTAGTCTATACATGAATGATCATTTTACGGTTAATGACGTCGGACCAGGCTTCATTCCCCTCAA
pgy-miR166f-5p	csi-miR166f-5p	csi-MIR166f	GGACTGTTGTCTGGCTCGATG	ATGGATGGGGAAAAATGATTGTTTCTGAGGGGACTGTTGTCTGGCTCGATGCATTAATAATAATTATAATTATATAATTATAATTATAATGAAAAAAGGGTATCGGACCAGGCTTCATTCCCTTCAGAATCAAATTCATTATTTGATCTTTTT
pgy-miR166g-3p	osa-miR166g-3p	osa-MIR166g	TCGGACCAGGCTTCATTCCTC	AGCATGGTGTCTGGAATGGAGGCTGATCCAAGATCATTGCTTGGTGCAAAATACTAGGGCATTGTTGTAAGTGCCATTAGTTCTTTTTTGTTTCCGAGTTTGTTATCGAGGATCTCGGACCAGGCTTCATTCCTCACACCGTGCT
pgy-miR166g-5p	csi-miR166g-5p	csi-MIR166g	GAATGCTGTCTGGTTCGAGAC	ATATCTTTCTTTCTCTCATAGTTGAGGGGAATGCTGTCTGGTTCGAGACCATTCATTTGAAGAATAGAAAATCATCTGAATGATCTCGGACCAGGCTTCATTCCCCCCAACAAGGTGTGTTTTACCATTCAATT
pgy-miR166h-3p	csi-miR166h-3p	csi-MIR166h	TTTGGACCAGGCTTCCTTCCTC	GTTGGAGTTGAGAGGAATGGCGGCTGGTTCAAGGCTTCAAAAGAGAGTTTCTTAAGAAATAAGAAACAATTATTAATCTCTCTCTAAAGATAGCTTTGGACCAGGCTTCCTTCCTCTCAAAATTAA
pgy-miR166h-5p-1	gma-miR166h-5p	gma-MIR166h	GGAATGTTGTTTGGCTCGAGG	TGGGGATGATGGGAATGTTGTTTGGCTCGAGGTAACTGCATGGTCTTAATTTTGTTCATCTTTTGAAGCTTTAATTTATTTATGGGTTTCAATCTTTTTTGATCCCTTGAAACAGAAAAAGCTTTAAAGGTTGGATTTTGAGGCTATCCCTTTATGTGATCTCGGACCAGGCTTCATTCCCGTCAACCTT
pgy-miR166h-5p-2	osa-miR166h-5p	osa-MIR166h	GGAATGTTGGCTGGCTCGAGG	GGTGGCTTGTGGGGAATGTTGGCTGGCTCGAGGTATCCACATCTTAATTCCTCTCCGGCGATCGAGCCGGCTCGGGCGTGTGGAAGCGTCGGACCAGGCTTCATTCCTCGCAAGCCGAT
pgy-miR166i-1	cme-miR166i	cme-MIR166i	TCGGACCAGGCTTCATTCTC	TGAGGAGAATGGAAACTGGTTCGAGAACGTTTGTATGGATGAACATAAAAAGAGAGTCTTTCATCCGAACGATCTCGGACCAGGCTTCATTCTCGCCAGCT
pgy-miR166i-2	mes-miR166i	mes-MIR166i	TTGGACCAGGCTTCATTCCCC	ATGGTTGTTTTTGAAGGGAATGTTGGCTGGCTCTAGGCATTCACAAGTGTGGGAGAAGAAATCGATCAGAAGCAGTGGAAGCTTTGGACCAGGCTTCATTCCCCTCAATATAATTACCAT
pgy-miR166i-3p-1	csi-miR166i-3p	csi-MIR166i	TCTTGGACCAGGCTTCATTCC	AAGTTGAGAGGAATGTTGTCTGACTCAAGATCATGGAGGAAGAATAAATATATGAGCCCTAAATTATTCTTGGACCAGGCTTCATTCCACTAAACCAACT
pgy-miR166i-3p-2	osa-miR166i-3p	osa-MIR166i	TCGGATCAGGCTTCATTCCTC	AGATAGGTGTTTGGAATGCAGTTTGATCCAAGATCTGCCTATATATATGGTGTGTATATCATATCTTGTGATATGGGGGATATGCAACAGGTGTGTGACAGGGGTAGGTAGATCTCGGATCAGGCTTCATTCCTCACACCAATAC
pgy-miR166j-1	bdi-miR166j	bdi-MIR166j	TCGGACCAGGCTTCATTCCTT	GATTGGAGGCGTCGGACCAGGCTTCATTCCTTGTAAACCGATGCATCCATGGCGTCTACATACACATAGATGTAGGTTTCCTGTTAGTTAATCGCGTGGCATGCCAGGATTAGGTTAAGGGGTTTGTTGTCTGGCTCGGGGCTCCCGGTCTT
pgy-miR166j-2	pab-miR166j	pab-MIR166j	CCGGACCAGGCTTCATTCCCC	GTTGTGGGGACTGTTGTCTGGCTCGAGGTCATTCAGATTCATATACTAATTGATTATCAGACTGAGTGATGCCGGACCAGGCTTCATTCCCCTCAAC
pgy-miR166j-3	ppt-miR166j	ppt-MIR166j	TCCGGACCAGGCTTCATTCCC	GAAGATGTTATATATATGTGACATTGCCGTGAGGAATGACGTGTGGCCCGAAGCCATATCTTGGGTTGCCTTGATGAAGCTCCGGACCAGGCTTCATTCCCCTCGGCAGAGTTGCAACAAGTGGGAAAGGG
pgy-miR166j-3p-1	csi-miR166j-3p	csi-MIR166j	TTGGACCAGGCTTCATTCCTC	GTGTTGGAGTTGAGAGGAATGGCGGCTGGTTCAAAGCTTCAAAAGAAAGTTTCTTAAGAAATAAGAAACAAGTATGAATCTTTCTCTCTAAAGATAGCTTTGGACCAGGCTTCATTCCTCTCAAAATTAAACA
pgy-miR166j-3p-2	gma-miR166j-3p	gma-MIR166j	TCGGACCAGGCTTCATTCCCG	GGTTGATGGGAATGTTGTTTGGCTCGAGGTAACTATGCATGGTCTTAATTTTGTTCATCTTTGAAGCTTTAATTTATGGGTTTCGATCTCTTTGATCCCTTGAAACAAAGAAAGCTTTAAAGGTTGGATTTTGAGGCTTTCTCGGACCAGGCTTCATTCCCGTAAACC
pgy-miR166k	sbi-miR166k	sbi-MIR166k	TCGGACCAGGCTTCATTCCT	GAATGGAGGCTGATCCAAGATCCTCCTCGAGTGCGAAACAAATGCCGTTTTTTTGGTTTTGTGTTTGCTCTCTTGGGGGGTCTCGGACCAGGCTTCATTCCTC
pgy-miR166k-3p	osa-miR166k-3p	osa-MIR166k	TCGGACCAGGCTTCAATCCCT	ATTAGGTTAAGGGGTTTGTTGTCTGGCTCGAGGCATCCGGGACTCCGGTTTCTCCTTTCCTACTGGAGGCGCCTAATTTCCGGCGAGCTCGGAGCCTCGGACCAGGCTTCAATCCCTTTAACCATGC
pgy-miR166m-1	gma-miR166m	gma-MIR166m	CGGACCAGGCTTCATTCCCC	TTTCGTTGCAAAGGTGAGGTTGAGAGGAATGTTGTCTGGCTCGAGGTCATGGAGGAGGAGGAGAGTATTGAGATGAGTGAAAGTTTCCAATGGAAATTTACCCTCTTAACACAAAAAAAAAAATTGATTCGCGGACCAGGCTTCATTCCCCACACCCAACTTTTTTTTTTATTCCT
pgy-miR166m-2	osa-miR166m	osa-MIR166m	TCGGACCAGGCTTCATTCCCT	CTCTGCTTTGGTGGTTGGCTGATGTTCTCGGTTAAGGGGTTTGTTGTCTGGTTCAAGGCCTCCTGCTGTCCTACATCACATTTTTTTTTCTTTGTTCTGAATTTCTGATGGATGTGTGTGTGCATGATGCATGGCTGGTGGTGACCTCGGACCAGGCTTCATTCCCTTTAACCAGCATTTGCGTTAATACCATCAGGCAT
pgy-miR166m-3	ppt-miR166m	ppt-MIR166m	TCGGACCAGGCATCATTCCTT	GCCGAGAACAGAGATTGTGTAGCTCAGCTGTAAGGAATGTGGCATGGCTCGATGCTGTTTGAGCATGTCAAGTTCAGCCTCGGACCAGGCATCATTCCTTTCATCTCAGTTACACATTTGACATCCAGGA
pgy-miR166p	ptc-miR166p	ptc-MIR166p	TCGGACCAGGCTCCATTCCTT	TAAGGTTGAGAGGAACGCTGTCTGGGTCGAGGTCATGGAGGCCATGATTATACATAAATGGCATTATCTGATGACAGCCCAGATAATCGATGCACCTGTCTTGAACCTAAATGATTCTCGGACCAGGCTCCATTCCTTCCAACCAT
pgy-miR166u	gma-miR166u	gma-MIR166u	TCTCGGACCAGGCTTCATTC	GAGGTTGAGAGGAATGTTGTCTGGCTCGAGGTCATGGAGGAGGAGGAGAGTACTGAGATGAGTGAAAGTTTCCAATGGAAATTTACCCTCTTAACACAAAAAAAAATTGATTCTCGGACCAGGCTTCATTCCCCACACCCA
pgy-miR167	ppt-miR167	ppt-MIR167	GGAAGCTGCCAGCATGATCCT	ACCAAAAGTTGGAAGCTGCCAGCATGATCCTTTAACTTTTCTAGAGGGAAAGATCAGATCATCTGGCTGCTTTCATCCTGTT
pgy-miR167a-5p	osa-miR167a-5p	osa-MIR167a	TGAAGCTGCCAGCATGATCTA	TAGTGTGAATGAGTGAAGCTGCCAGCATGATCTAGCTCTGATTAATCGGCACTGTTGGCGTACAGTCGATTGACTAATCGTCAGATCTGTGTGTGTAAATCACTGTTAGATCATGCATGACAGCCTCATTTCTTCACACTG
pgy-miR167b	aof-miR167b	aof-MIR167b	TGAAGCTGCCAGCATGATCTGA	GATTGTTTAGTGCACCAAAAGTAGCTGAAGCTGCCAGCATGATCTGATCTATTTTTGCCCTTATCATAGAAAGGCGCATCAGATCATGTTGCAGTTTCATCTGCTGATGGGAGCACAAGATAAACC
pgy-miR167b-3p	eun-miR167b-3p	eun-MIR167b	TCAGGTCATCTTGCAGCTTCA	GAGAGGTTGAAGCTGCCAGCATGATCTGGTAATTAACTGATAATTCGAAACCTGTTTCTCGTTTTTGTTCCATCAATTTAGTCTTTCCATTTGAAATTATACTTGCAAAGTCTGGATTTCTAAGATAATCTGTCGATGGATAGCTTGCATGTTTTTCGGTTGATTTGGTGAAGTTTGCACAAGTCCTTGCTTTAAGGGTCGGTAAGATTCGAATCATAACGACTCATTTCGATCCGATTTAGTGAACTCGATTCACACAGTCTATTACGCATAACAAAGGTATGGCTAACTTGGTGTAAAAAGATTTTAACTTTGGTTGAATCAAGCAAAGATGAACATATAGCATCCTAGGCGTCGCGATGCAATCACATCACATCTCAAACGGGTTTTTACATACTC…
pgy-miR167c-1	gra-miR167c	gra-MIR167c	TCAGATGAAGCTGCCAGCATGA	TGCTCCATCATCAGATGAAGCTGCCAGCATGATCTTAATTTCCCTCTGTTTTATCGAGGAAAAATCAGATCATGTGGCAGTTTCACCTGTTGCTGCTTGCAC
pgy-miR167c-2	vvi-miR167c	vvi-MIR167c	TGAAGCTGCCAGCATGATCTC	CAGTAGCAGTTGAAGCTGCCAGCATGATCTCAACTTCCCTATACAAGTCAAGGAAAGATCAGATCATGTGGTAGCCTCACCTGTTGATGGG
pgy-miR167c-3p	csi-miR167c-3p	csi-MIR167c	AGGTCATCTTGCAGCTTCAAT	TTTGAGAGATTGAAGCTGCCAGCATGATCTGGTAATCAACCTTTTTGTATATATATATATATATTAATTCCTTATAGTTTTTAGATTTAATTTCTTTTAATTAGATCCATGGTTTCAATTCTATTGAATAAATGGTGGGGTTTTATATTTTCGTGCAATTATTAAGAGGATAGATGGAATAGCGCCTTTAAATCCAATCACTTTTTTAGTTTTATTTTGATCTTTTTTGCCCCCTAAAATTAAGGGTAAAGGTTAATATGTGAGAGAGTTTTAGGGTGTGATTTATTAGCTTCGTAGATGAATGGTTCCATCAGGTCATCTTGCAGCTTCAATTACTCATT
pgy-miR167c-5p	tae-miR167c-5p	tae-MIR167c	TGAAGCTGCCAGCATGATCTGC	CCTTTGCTGGTGTGAGAGACTGAAGCTGCCAGCATGATCTGCTCATCCAGCATGCGCCGAAACCGCGTTCGGTTGCGCGGGGTTATCTTGGAATTTTTGCTCCATCAGATCATGCTGCAGCTTCATTTTCTCACGGCCACCAACAGA
pgy-miR167d-1	ath-miR167d	ath-MIR167d	TGAAGCTGCCAGCATGATCTGG	TGTTGGTTTTTAGAAGCTGAAGCTGCCAGCATGATCTGGTAATCGCTACATACGACATACACACATCACTAAACTTCTTTATAATTTATGCACACACATACAGCTCTTAATGGCCACAACTCAAAGTTATAATTAGTGCATGATCTCTAGTTATTTGACTGCTTTTAATATATGTTTATGGATTCACGCATGTGTGTGTATGTACATAATTTACATGCATGCACTTTGTGTATGGTACACATCAATTTGAACCCGTTCAAAATTCTGTTTTTATTAGTATATATATAGATGTATGTGGTGTGTGTGTCAGTGTGTGTGTGTGTTTATAGATAGTAGTACTAGGTCATCCTGCAGCTTCAGTCACTAAATCACCAACA
pgy-miR167d-2	fve-miR167d	fve-MIR167d	TGAAGCTGCCAGCATGATCTCA	TTCGTGTACAAGTCATAGTTGAAGCTGCCAGCATGATCTCAACCTCTCTCAGATTTCTGAGGGAAGCTCAGATCATGTGGTAGTTTCACCTGTTGTTTGTAGCATGAA
pgy-miR167d-3p	bdi-miR167d-3p	bdi-MIR167d	AGATCATGTTGCAGCTTCAC	TGGACGGCTCAATTTGATGGTGTGAGAGGTTGAAGCTGCCAGCATGATCTGATCACCGTCCAACGTAACCGAACACATGTCGATCGACTTCCGATTGCGCCGGTTATCTTGGTAGGAATATATATATATGAGCTTCCATTGCAAGGGTTCTTCAGATCATGTTGCAGCTTCACTCTCTCATCACCACCGAAAGATCCAAATTAA
pgy-miR167d-5p	osa-miR167d-5p	osa-MIR167d	TGAAGCTGCCAGCATGATCTG	CATTAGGAGCTGAAGCTGCCAGCATGATCTGATGAGTGCTTATTAGGTGAGGGCAGAATTGACTGCCAAAACAAAGATCAGATCATGCTGTGCAGTTTCATCTGCTTGTG
pgy-miR167e-1	cme-miR167e	cme-MIR167e	TCAAGCTGCCAGCATGATCTA	TTATATCAGTTCAAGCTGCCAGCATGATCTAACCTTAACCTCTCCTAATTTTTAATTTTTAATTTTGTAAATATTGAGGTTAATGATCAGATCATATGGCAGTTTTACCTGTTATTG
pgy-miR167e-2	gma-miR167e	gma-MIR167e	TGAAGCTGCCAGCATGATCTT	TCATGCACCACTACCAGTTGAAGCTGCCAGCATGATCTTAACTTCCCTCACTTGCCGTGGAAAGATCAGATCATGTGGCAGTTTCACCTAGTAGTTGCTGGCCGCATGA
pgy-miR167e-3p	osa-miR167e-3p	osa-MIR167e	AGATCATGTTGCAGCTTCACT	TGTGAGAGAATGAAGCTGCCAGCATGATCTGGTTGTCAGGCATGAGCCAAATCTATCCATGGTGTTGGTGGTACTGAAATTACCGCGTTTTCGAGGTTTTTCGTCGTGTCAACTTGCGAAGGGAATTACGGGTTCTTGATGAGCATTGGTGATAGGAGGTGTGGGCTTGGTTAGTAGAGGTAGAATTATGATTGTTCTTGTGAGTTTCAGTAAGAGGTGGGAGTGATTGGAATTTGGCTCCATCAGATCATGTTGCAGCTTCACTCTCTCACC
pgy-miR167h-1	gma-miR167h	gma-MIR167h	ATCATGCTGGCAGCTTCAACTGGT	AACTACTAGGTGAAACTGCCACATGATCTGATCTTTCCACAGCAAGTGAGGGAAGTTAAGATCATGCTGGCAGCTTCAACTGGTAGTGG
pgy-miR167h-2	mdm-miR167h	mdm-MIR167h	TGAAGCTGCCAGCATGATCTTA	TCATGCACTGGTAGCGGTTGAAGCTGCCAGCATGATCTTATAACTCCCWACTTCGTTTAGGGAAGATCAGATCATCTGGCAGTTTCACCTGTTACTGGTAGCATGA
pgy-miR167h-3p	zma-miR167h-3p	zma-MIR167h	GATCATGTTGCAGCTTCAC	ACTTTGCTGCTGTGAGAGGTTGAAGCTGCCAGCATGATCTGGCTGCTCAGACGCCGGCGGGCGTCTCGAGTGCTCGCTCGATCGTCGGTGACGCTTGGATTCACCAGATCATGTTGCAGCTTCACTCTCTCGCAGCCAGCAAA
pgy-miR167h-5p	ptc-miR167h-5p	ptc-MIR167h	TGAAGCTGCCAACATGATCTG	CGCTATTAGTTGAAGCTGCCAACATGATCTGAGCTTTCCTTAATTTTCCTATACAGGAAAGACTAGATCATGTGGCAGTTTCACCTATTGA
pgy-miR167i	gma-miR167i	gma-MIR167i	TCATGCTGGCAGCTTCAACTGGT	CAACTACTAGGTGAAACTGCCACATGATCTGATCTTTCCACGGCAAGTGAGGGAAGTTAAGATCATGCTGGCAGCTTCAACTGGTAGTGGTGCATGATGGTAGACAGATATTGGGAAGAACAAGAACCAGAACAAGTGTTCTAAAAGGTAA
pgy-miR167l	gma-miR167l	gma-MIR167l	TGAAGCTGCCAGCATGATCT	AAGGAAAAAGTGAAGCTGCCAGCATGATCTAGCTTTGGTTAGAGAGCTGAAGAAGAGTGTTAAATGCTAACCCTTACTAGGTCATGCTGTAACAGCCTCACTCCTTCCTA
pgy-miR168-1	aau-miR168	aau-MIR168	ATTCAGTTGATGCAAGGCGGGATC	CTCCGATTCAGTTGATGCAAGGCGGGATCCGATTCAACGCCGGTAAGGAAACCGTCCATTTCGCGCCATCCGGCGCGGTGGTGGAAGCAGAACCGGTTCCCGACCTGCACCAAGCGAATTAGAGACC
pgy-miR168-2	cme-miR168	cme-MIR168	TCGCTTGGTGCAGGTCGGGA	GGTCTCTAATTCGCTTGGTGCAGGTCGGGAACCGCTTCGCTCAGCCTACGGTTTACGTTTTGTCGTTGGCCGGTCCTTCTTCATTTTCCTTTTTTGTTCTTCTCTGCTTTTGTTTTTTGCTTAATTTCTTTGCCGCTGTGCGGTGTTATCTTGTTGCGAAAATGTGTGGGCGAATTGGATCCCGCCTTGCATCAACTGAATCGGAAACCG
pgy-miR168-3p	lja-miR168-3p	lja-MIR168	TCCCGCCTTGCATCAACTGAAT	GCTTCGCGGTCTCTAATTCGCTTGGTGCAGGTCGGGAACCGCTGCTGCTTCTGCCGTTTTCGCGCGTAATCACTCACCGGAGGAGCGGTTACCGCCGCCGGTTGGATCGGATCCCGCCTTGCATCAACTGAATCGGAACCCGCCTTGAAGC
pgy-miR168-5p	lja-miR168-5p	lja-MIR168	TCGCTTGGTGCAGGTCGGGAAC	GCTTCGCGGTCTCTAATTCGCTTGGTGCAGGTCGGGAACCGCTGCTGCTTCTGCCGTTTTCGCGCGTAATCACTCACCGGAGGAGCGGTTACCGCCGCCGGTTGGATCGGATCCCGCCTTGCATCAACTGAATCGGAACCCGCCTTGAAGC
pgy-miR168a-1	aof-miR168a	aof-MIR168a	TCGCTTGGTGCAGGTCGGGAA	CTGTTTCATCGCTGTTCTCTCGGATTCGCTTGGTGCAGGTCGGGAACGGTCTGCCGCCGTACGATCAGATCAGGTTCCGATCAGATTCGATCCTGTCCGTCCATTGGGCGGCTCAGTTCCCGCCGTGCATCAAGTGAATTCGAGAGTGTCCGGCGAAAGGACGA
pgy-miR168a-2	mtr-miR168a	mtr-MIR168a	TTGCTTGGTGCTGGTCGGGAA	CTGATTTGCTTGGTGCTGGTCGGGAACCATTACATCCACAGTTTCCGTAGAAACTTTCCCTTAGTAAATTGGACCCCGTCTTGCATCAATCGAATCAG
pgy-miR168a-3p-1	ath-miR168a-3p	ath-MIR168a	CCCGCCTTGCATCAACTGAAT	CACCATCGGGCTCGGATTCGCTTGGTGCAGGTCGGGAACCAATTCGGCTGACACAGCCTCGTGACTTTTAAACCTTTATTGGTTTGTGAGCAGGGATTGGATCCCGCCTTGCATCAACTGAATCGGATCCTCGAGGTG
pgy-miR168a-3p-2	osa-miR168a-3p	osa-MIR168a	GATCCCGCCTTGCACCAAGTGAAT	CGCCTCGGGCTCGCTTGGTGCAGATCGGGACCCGCCGCCGCCGCTGCCGGGGCCGGATCCCGCCTTGCACCAAGTGAATCGGAGCCG
pgy-miR168a-5p-1	osa-miR168a-5p	osa-MIR168a	TCGCTTGGTGCAGATCGGGAC	CGCCTCGGGCTCGCTTGGTGCAGATCGGGACCCGCCGCCGCCGCTGCCGGGGCCGGATCCCGCCTTGCACCAAGTGAATCGGAGCCG
pgy-miR168a-5p-2	sly-miR168a-5p	sly-MIR168a	TCGCTTGGTGCAGGTCGGGAC	CTCTTATTCGCTTGGTGCAGGTCGGGACCTCATTCGCCGGCGCCGGGAATAATGCCGGACGAACGACGGCGGTGTTAATTCTACTAAAGCTGTCACCGACGGATAGATGTTTGATTAGCGGCGAAATTTGGGTCCTGCCTTGCATCAACTGAATTGGAG
pgy-miR168b-1	aof-miR168b	aof-MIR168b	TCGCTTGGTGCAGGTCGGGTC	TTTCGATTTCGCGTCCGCCTCTGATTCGCTTGGTGCAGGTCGGGTCCGCCTCGATCCGGCATCCGGCGACGGCGATGGCGGCGGATCCCGCCTTGCATCAACTGAATCGGAGGCGGATCAGCGAGTGGATTG
pgy-miR168b-2	gma-miR168b	gma-MIR168b	TCGCTTGGTGCAGGTCGGG	CGGTCTCTAATTCGCTTGGTGCAGGTCGGGAACCGGTTTTCGCGCGGAATGGAGGAACGGTCGCCGGCGGCGAATTGGATCCCGCCTTGCATCAACTGAATCGGAGGCCG
pgy-miR168b-3	pab-miR168b	pab-MIR168b	TCGATTGGTGCAGATCGGGAA	TCATTTTGGGCTCTAGTTCGATTGGTGCAGATCGGGAATCGCCTGCGGAGATAAAGAGCCTGGAGATCAAGAGGACGATTCCCCACCTGCATCAATTGAACGGGGGCCAAAGATGA
pgy-miR169-1	pde-miR169	pde-MIR169	CAGCCAAGGATGACTTGCCTA	ACTATTTATTCAGCCAAGGATGACTTGCCTAGATCTTGTTACCAGTATCGGCTAGTTATGCTGATATCGATTTCAGTCACTAGGTGAGTCGTCCTTGGCTAAA
pgy-miR169-2	tae-miR169	tae-MIR169	GGGCAAGTCACCCTGGGCTACC	TGGGGGTAAGAGGCCATCTTCGATAGCCAAGGATGATTTGCCTGTGAAACTCCCTTGGCAGCCGAGCTCTCTGCCACAGAGAGCGGCGTCCGGCGGTTCCATGGGCAAGTCACCCTGGGCTACCCGAAGTACCTCTTACCACACCCCAT
pgy-miR169a-1	osa-miR169a	osa-MIR169a	CAGCCAAGGATGACTTGCCGA	CGCCGGCGGCCTGACATTGGGATCGGAGGCCATGGTGCAGCCAAGGATGACTTGCCGATCGATCGATCTATCTATGAAGCTAAGCTAGCTGGCCATGGATCCATCCATCAATTGGCAAGTTGTTCTTGGCTACATCTTGGCCCCTGCTCCTCATGTAAGGCCGGCCTGTGGCG
pgy-miR169a-2	pab-miR169a	pab-MIR169a	TCAGCCAAGAATGACTTGCCC	AGAGACAGAGAGTGTTACTCAGCCAAGAATGACTTGCCCGCATACTGTTGTGGATTATTGTTCCACAAACGCATTACAGTCTTGCGGGCAAGTTGTTCTTGGAAAAGCGTCCCTCTCTGCTTT
pgy-miR169ab	ptc-miR169ab	ptc-MIR169ab	CAGCCAAGGAAGACTTGCCC	CATGTTTGGCAGCCAAGGAAGACTTGCCCGTCATCGTCTTAGCTGGTTCCAGTGTATTACTTAGCACCTTTTGTTTGGTTTTGGGGAAGCACCTTGACTAGCTGACA
pgy-miR169b-1	cca-miR169b	cca-MIR169b	TAGCCAAGGATGACTTGCTAC	TTCTGGTAGCCAAGGATGACTTGCTACATCCCAATTCAAGGTGGTAGCAAACAACGCCTTGTTTGGTTTTTCAGGCAGTCACTCCTTGGCTAACTTGAA
pgy-miR169b-2	osa-miR169b	osa-MIR169b	CAGCCAAGGATGACTTGCCGG	GAACGGAATGCAGCCAAGGATGACTTGCCGGTACGTGTATGCATGTTTCAAGGTACTATATGTGCCCCCAACTGTTTTAGATCCATGCTGACATTTTCCGGCAAGTTGTCCTTGGCTACGTCTTGTTC
pgy-miR169c-1	aof-miR169c	aof-MIR169c	TAGCCAAGGATGACTTGCCT	ATATCTTTGGTAGCCAAGGATGACTTGCCTATGTTGCTAGTAGTTCTCAAAATGTGACTAAATCTCATTTATATGGGGGTTCATAGGCAGTCTCCTTGGCTACCCTAAGCGGC
pgy-miR169c-2	mdm-miR169c	mdm-MIR169c	TAGCCAAGGATGACTTGCCCG	GCAGGAAGCTGGAGGCCTTACATGAAGAAAAGAGCGTTGTTTGGTAGCCAAGGATGACTTGCCCGCCTCCGATTTCATGAAAGAATATATGGCATTATTTAATTGTCTGTCTAAAATTTATATTCATGTTTGGAATCCAGGCAGTCTCCTTGGCTAATCTCACAGGCTCTTTTCTTTCATGCTAGGCCCTCCTCTTCTTC
pgy-miR169e-1	osa-miR169e	osa-MIR169e	TAGCCAAGGATGACTTGCCGG	GCTGGTTGTGTAGCCAAGGATGACTTGCCGGCCTGGTTTGTGTTCATCAGCAATCCAGCATATGCTGTATTGCCGTGTGTGATCGATCGATGCATGGACCGGCAAGTTATTTTCTTTGGCTACATTACAACC
pgy-miR169e-2	vvi-miR169e	vvi-MIR169e	TAGCCAAGGATGACTTGCCTGC	GTCTTGTCTGATAGCCAAGGATGACTTGCCTGCCCTATCCCAAGTGGGTCAATTTCTTTCTTTTTTCCAAGTAGTGTTTGATATTTGATATATCATGAATCCGGTTGTTTGGGTTCCAGGCAGTCACCTTGGCTAATTTTACAGGCTCT
pgy-miR169e-5p-1	ppe-miR169e-5p	ppe-MIR169e	TGAGCCAAGGATGACTTGCCA	GAGTCTTGCATGAGGAGATGGAGAGTAGATATGAGCCAAGGATGACTTGCCAAAGCATATGGCCTTTCCACTTGTTTATCTTCTGGCAAGCTGTCCTTGGTTCACGTTTGCTCTCTTTTCTCTCATGTGAGATTCA
pgy-miR169e-5p-2	sly-miR169e-5p	sly-MIR169e	TAGCCAAGGATGACTTGCCTTT	AGGAGGAGAGGCCTTACATGAATTAGAAGAGTTTCTATTTGTTTAGTAGCCAAGGATGACTTGCCTTTCATCAATGCCTTTTGTAAAATGGAAATTGATTACAACACTTTCTATGGTATTGGGAAAATGAGTGGCAAGCATCTTTGGCGACTTGACAAACTCTTCTTTGTCATGTTAGTCCATCTTCTTCCT
pgy-miR169f.1	osa-miR169f.1	osa-MIR169f	TAGCCAAGGATGACTTGCCTA	GGGCCTTCCATGAGGACAAGAGCTGATTCGGTAGCCAAGGATGACTTGCCTAATGCCTATGTGCATGTGTTTATACGCTGCTCATCTGCATTTTGATTATCCCCTGATCAGTCCTGTCGTCAATTATATGTGTGTGTAGTACTCTGTACTCATACATATATAGGCATGTCTTCCTTGGCTATTCGGAGCGGCTCTTGTCTCTCGTGGAAGGCTG
pgy-miR169h	osa-miR169h	osa-MIR169h	TAGCCAAGGATGACTTGCCTG	TTAGCTCTGGTAGCCAAGGATGACTTGCCTGTGTCCTTGTGTGTAAGGATCATTAATTATTATTCAGAAAATGATCCTTTCAGCAGGTTTCATGGGCAGTCTCCTTGGCTAGCCTGAGTGAT
pgy-miR169l	vvi-miR169l	vvi-MIR169l	GAGCCAAGGATGACTTGCCGT	AGGGTGGAATTGAGCCAAGGATGACTTGCCGTCCTTTGCATCAAGCATTGAAGCTTTAACTGGGCATGCACGGCTAGTTATTCTTGGCTCATTTGGCCCCTCT
pgy-miR169m	bdi-miR169m	bdi-MIR169m	TAGCCAAGGATGACTTGCCG	CTCTTCGTGTAGCCAAGGATGACTTGCCGGCCGGCCTGCATATATGTCTCCAAATTAACAAGCTTAACAAGCTAGGTCGGCAAGTTGTTTGCTTTGGCTACATGACTGCC
pgy-miR169s	ptc-miR169s	ptc-MIR169s	TCAGCCAAGGATGACTTGCCG	AGAGTGTGATTCAGCCAAGGATGACTTGCCGGCAGCAGGTAAGAGCAAAGCTCCGTTTTTGGAAGTTCAAGGATATCTTAACTTTTCCGGCCGGCAAGCTGTCCTTGGCTACATTGTACT
pgy-miR169t	nta-miR169t	nta-MIR169t	TAGCCAAGGATGACTTGCCTT	CTTTGTTTAGTAGCCAAGGATGACTTGCCTTTCATCAATGCATACAAAATGGGAGCAAAAACCCCTTTTGATGGTTGGAATGCGTGGCAAGCATCTTTGGCGACTTGACGAGCTC
pgy-miR169u	gma-miR169u	gma-MIR169u	CAGCCAAGGATGACTTGCCGT	TCTTGTAGTGCAGCCAAGGATGACTTGCCGTTAAACTTGTTTTGGCATTATTATTATGATGAAGACCTACTTCTCATGCCATCATGTTCCTATATATGCTAACTAGTTAACCGGCAAGTCAACTCTGGCTACACAATGGCC
pgy-miR169v-1	gma-miR169v	gma-MIR169v	CAGCCAAGGATGACTTGCC	CATGTAATGCAGCCAAGGATGACTTGCCGGCAAGCTTCTTTTGGCATTGTGAATCAAGTTTTAAACCGTGGTTGCAGTTTCATTGTGATAAATTGCGGATAAATGCGGCCAATGTGCAGCATTTTGGTCACAGTAACACCAAAAATCTTGATGCTGTGGTTGAAATCAGGACATGTGGACCGGTTTTTAAAACCTTGATTGTGAAGACCTAATCACATTAGTTATGCTCAAATGCACATTATGCTGCCTTAGAAGTCAAGTGTAACTAGTTGCCCGGCAAGTCGTCTCTGGCTACATAAAGG
pgy-miR169v-2	ptc-miR169v	ptc-MIR169v	TAGCCAAGGATGACTTGCCCA	CGTGTTTGGTAGCCAAGGATGACTTGCCCACTCCATTGAAAGAGTTTTTCAAGCATATGGTAGTGTAGAACTTTTCTTTGGTTCTGGGCAGTCATCTTGGCTATGCTGAC
pgy-miR169x	ptc-miR169x	ptc-MIR169x	TAGCCAAGGATGACTTGCTCG	TGCTGTTTTCTAGCCAAGGATGACTTGCTCGTTAGCCCTTGAAAGATGTTTCAAATTTAGGCTGCATATGCTCAGAACCTTTTTCTGGCTTCAGGCAATCATCTTGGCTAAATGACAG
pgy-miR170-5p	ath-miR170-5p	ath-MIR170	TATTGGCCTGGTTCACTCAGA	CGAGAGAGTCCCTCTGATATTGGCCTGGTTCACTCAGATTCTCTTTTACTAACTCATCTGATTGAGCCGTGTCAATATCTCAGTCCTCTCTCG
pgy-miR171a-1	htu-miR171a	htu-MIR171a	TGATTGAGCCGTGCCAATAT	TGAGAGGGAGCTGTTGAACGAGATGTTGGTTCGGTTCAATAAGAACTCAACGTTCAAATGGTGCATTGAACGTTGCTTTTTGATTGAGCCGTGCCAATATCACGTGCATGTTGCT
pgy-miR171a-2	ppt-miR171a	ppt-MIR171a	TGAGCCGCGCCAATATCACAT	AGGCATGTGATATTGGTGGCGCTCAATCAGATGACCATGCCTGTGATGCTGGCGTTGCCATCAGATTGAGCCGCGCCAATATCACATCCTT
pgy-miR171a-3	smo-miR171a	smo-MIR171a	TTGAGCCGTGCCAATATCACT	CGAGCGAGAGCGATATTGGCTCTGCTCAATCGCATGACGCTGCTGCATCGCACGAAAAATTTGCGATGGGAATGGATCGATGGAGTCGCAGCAGAGGCATGAGATTGAGCCGTGCCAATATCACTGGTGTTTTTC
pgy-miR171b-1	aof-miR171b	aof-MIR171b	TTGAGCCGCGCCAATATCACT	CGCGGTGGATGATTAAAAGAAGCGATATTGGTGAGGTTCAATCCGATGATTGAATTTACACGACGATGGTAGAACTGTCTCAGATTGAGCCGCGCCAATATCACTTCCCTCCATT
pgy-miR171b-2	osa-miR171b	osa-MIR171b	TGATTGAGCCGTGCCAATATC	GCGACGACGGGATATTGGGGCGGTTCAATCAGAAAGCTTGTGCTCCGGAAGCGAGGAGCTCTACTCTTTTGATTGAGCCGTGCCAATATCACGTCGCATC
pgy-miR171b-3	ppt-miR171b	ppt-MIR171b	TTGAGCCGCGCCAATATCACA	AGGCATGTGTTATTGGGCCCGCTCAATCAGATGTCTTTTCCAGCAACGGCTGGTATTGTCCTCAGATTGAGCCGCGCCAATATCACATCCTT
pgy-miR171b-4	smo-miR171b	smo-MIR171b	TGAGCCGTGCCAATATCACAT	TGTGTCTGTGATATTGACAAGGCTCAATCAGGCTGCAATGCTACTCGAGCTAATTAGTGATGCTGCCAGCTTGAGCCGTGCCAATATCACATAGATAGCTAGC
pgy-miR171b-3p-1	ath-miR171b-3p	ath-MIR171b	TTGAGCCGTGCCAATATCACG	TGCAAGGTAACGCGAGATATTAGTGCGGTTCAATCAAATAGTCGTCCTCTTAACTCATGGAGAACGGTGTTGTTCGATTGAGCCGTGCCAATATCACGCGGTAAACCAAAAATGGCA
pgy-miR171b-3p-2	zma-miR171b-3p	zma-MIR171b	TTGAGCCGTGCCAATATCAC	CGGGATATTGGCGCGGTTCAATCAGAAAGCTTGCGCTCCAGGCCCGAGGGGCTCCACTCTTTGATTGAGCCGTGCCAATATCACG
pgy-miR171d	sly-miR171d	sly-MIR171d	TTGAGCCGCGCCAATATCAC	ATGGAAGAAGCGATGTTGGTGAGGTTCAATCCGAAGACGAATTTATGCTTATTTTCGTAAAGAACGATCTCAGATTGAGCCGCGCCAATATCACTTCTTATTTTCATTCCGT
pgy-miR171e	ppe-miR171e	ppe-MIR171e	TTATTGAACCGGACCAATATC	AGTGGCACGTGATATTGGCACGGCTCAATCAAAAAGCAGAGCTCAAGCACTTAGAGCACTGCTTTCTTATTGAACCGGACCAATATCCCGTTAAACC
pgy-miR171e-3p	mtr-miR171e-3p	mtr-MIR171e	AGATTGAGCCGCGCCAATATC	AAAGCGATGTTGGTGAGGTTCAATCCGAAGACGGATTTACATGTATAGAGTTGTAAAATACGATCTCAGATTGAGCCGCGCCAATATCACTTT
pgy-miR171f-1	aqc-miR171f	aqc-MIR171f	TAATTGAGCCGTGCCAATATC	ACGAGATATTAGTGCGGTTCAATTAGAAAACAGTTGCTCATAAGTTTTGAGCTTTGTTATTTAATTGAGCCGTGCCAATATCACGTTG
pgy-miR171f-2	sbi-miR171f	sbi-MIR171f	ATGAGCCGAACCAATATCACT	TGAGAGAATAAGACGACATGGCGTGATGTTGTTTCGGCTCATGCATATCCTTCTTGAGTGTATCATCAGGAAAGAGGCGATGAGCCGAACCAATATCACTCATGTATTCTTCATTCATA
pgy-miR171f-3p	zma-miR171f-3p	zma-MIR171f	TTGAGCCGTGCCAATATCACA	TTGGTTGTTGGCTGAGAGAGTGCGATGTTGGCATGGCTCAATCAACTCGCCGGCCGCGGGTGGCTTATAGCTTAATTCTGCGCATTCGATCGAGGTGCGGGCGCAGTGTTTAATTGATTGAGCCGTGCCAATATCACAACCTTCTCTAGCCTATA
pgy-miR171f-5p	mdm-miR171f-5p	mdm-MIR171f	GGATATTGGTCCGGTTCAATA	CAGTTTGAACGGGATATTGGTCCGGTTCAATAAGAAAACAGTGCTCTAAAAGTGCTTGAGCTCTGCTTTTTGATTGAGCCGTGCCAATATCACGTGCCACTG
pgy-miR171h	osa-miR171h	osa-MIR171h	GTGAGCCGAACCAATATCACT	AGAAGAAGAGGACATGGTTTGGTATTGTTTCGGCTCATGTCGTTCACACAGATGTGAGCCGAACCAATATCACTCATGTATTCTTCATTCAGAGAACTTCT
pgy-miR171k-5p	gma-miR171k-5p	gma-MIR171k	CGATGTTGGTGAGGTTCAATC	GAGAAAGCGATGTTGGTGAGGTTCAATCCGAAGACGGATTTACATGTAGAAGCAGTAAAATACGATCTCAGATTGAGCCGCGCCAATATCACTTTATC
pgy-miR172	aau-miR172	aau-MIR172	TGAGAATCTTGATGATGCTGCAT	GCAGATGTAGCATCATCAAGATTCACATGCAAATGCAACAAGTGGAAGTGAGATTATTTTTGAATGATAGATGCAACCTTCTAATCAAAATCTCTCTCTCTCTCTCTCTCTCTGTGGCCACTTGGTTTCTTTCGGAACTGAGAATCTTGATGATGCTGCATCAGC
pgy-miR172a	osa-miR172a	osa-MIR172a	AGAATCTTGATGATGCTGCAT	GTGTTTGCGGGCGTGGCATCATCAAGATTCACATCCATGCATATATCACAAGACGCACATATACATCCGATTTGGCTGAGAATCTTGATGATGCTGCATCCGCAGACAA
pgy-miR172a-5p	ppe-miR172a-5p	ppe-MIR172a	GTAGCATCATCAAGATTCACG	AGTCGTTGTTTGCGGGCGTAGCATCATCAAGATTCACGCACATGCAATTAACTTGAAAGTTTCTCTCTTTGCCAAAGTTTCTTTCAAAGTGAGAATCTTGATGATGCTGCATCGGCAATAAACCACT
pgy-miR172b-5p	ptc-miR172b-5p	ptc-MIR172b	GGAGCATCATCAAGATTCACA	TTGTTTGCGGGTGGAGCATCATCAAGATTCACATGCAAATGCACGGCCGGTGATGTTAAGAGTTAAATCTTTCTTTGTTTCTGTTCATCTGCCAAAGTTCTTTGGAAGTGAGAATCTTGATGATGCTGCATCGGCAATAA
pgy-miR172c-1	ath-miR172c	ath-MIR172c	AGAATCTTGATGATGCTGCAG	AGCTACTGTTCGCTGTTGGAGCATCATCAAGATTCACAAATCATCAAGTATTCGTGTAAATAAACCCATTTATGATTAGATTTTTGATGTATGTATGAGAATCTTGATGATGCTGCAGCTGCAATCAGTGGCT
pgy-miR172c-2	osa-miR172c	osa-MIR172c	TGAATCTTGATGATGCTGCAC	CTTGTTGCGGGTGCAGCGTCATCAAGATTCACGTGTGCCGCACGGCACACGTATCGGTTTTCAAGTGTAGTCATCGTGCGTGAATCTTGATGATGCTGCACCAGCAAAGAG
pgy-miR172c-3	sbi-miR172c	sbi-MIR172c	AGAATCTTGATGATGCTGCA	GTGCAGCACCATCAAGATTCACATGGTCCAACTCATGCATCTTCAGTGATGCTCATGTGATGGCTCGCAGTTGCTATATATGCATATGTGATGAGATGAGAATCTTGATGATGCTGCAT
pgy-miR172c-5p	ata-miR172c-5p	ata-MIR172c	GTGGCATCATCAAGATTCACACA	GATTTCTGGTGTGGCATCATCAAGATTCACACAATGTATGGCATGCATGCGATGCTCTCATCCTTCCCCATCCATGCATGCATGTGAACTGTAGTTCCGTTCATGCATGGAGATGGATGGATTGATGAGCTTGCTTGCTCGCTAGCCAGCGTACTATGTGTGGGAATCTTGATGATGCTGCATCGGTGATCAA
pgy-miR172d-5p	mtr-miR172d-5p	mtr-MIR172d	AGTGGAGCATCATCAAGATTCACA	AGTCAGTGTTTGCTAGTGGAGCATCATCAAGATTCACAAGCTTTATAGGGCTTCAAATCAATTAGCCCTTCTTCATGTTATGAGAATCTTGATGATGCTGCAGCAGCAATTGATGACT
pgy-miR1862e	osa-miR1862e	osa-MIR1862e	CTAGATTTGTTTATTTTGGGACGG	TATTTCCTTCATCCCAAAATGAAAAAATCTAGTACATTATGTGTTTGACATATCCTGTACTAGATTTGTTTATTTTGGGACGGAGGGAGTATC
pgy-miR2102-5p	osa-miR2102-5p	osa-MIR2102	GGGCAAGCCGCCGCCGCCAC	CCGATGGTAGGGCAAGCCGCCGCCGCCACCACCACCGCTGCCATGCGGATGACAAACTTCTAGCTCTTCGGATCCATGGTGCCGGTTCCGGTGGCGTCCATGGCGACGG
pgy-miR2111-5p	vvi-miR2111-5p	vvi-MIR2111	TAATCTGCATCCTGAGGTCTA	GCAATATTGGGTCAGGATCGGGTAATCTGCATCCTGAGGTCTAGATAAGTATATCTCCGTTGCAGCTAGTCCTCTGGTTGCAGATTACTTCTTCCTCACTGCCAATGC
pgy-miR2111a	ptc-miR2111a	ptc-MIR2111a	TAATCTGCATCCTGAGGTTTG	CTTGATATTGGGTCAGGACTTGGTAATCTGCATCCTGAGGTTTGGATCATCATGTAGTTTGATCTAGTCCTTGGGTTGCAGATTACCTCTTCCTCACTGACAATGCAGAG
pgy-miR2111a-5p	ath-miR2111a-5p	ath-MIR2111a	TAATCTGCATCCTGAGGTTTA	CGATGATGAGTATTGGTGAGGACCGGGTAATCTGCATCCTGAGGTTTAAAGCTTAATTTACGCAGGAAATTTGTATACGCATATACGTATGTGTATTAGTATACCTTTTAGTCCTCGGGATGCGGATTACCTCGTTCTTACTTACAATACACGTACTCG
pgy-miR2111c	fve-miR2111c	fve-MIR2111c	TAATCTGCATCCTGAGGTTT	AGGATCGGGTAATCTGCATCCTGAGGTTTAGAGCAGCTGCATGTCATATATCTATGTTTGTGTCTAGCCCTTGGGATGCAGATTACCTCATCCT
pgy-miR2111m-3p	mtr-miR2111m-3p	mtr-MIR2111m	GTCCTCGGGATACAGATTACT	TTAATTGGTTAAGGATAGGGTAATCTGCATCCTGAGGTTTAGAGCAACATTTGTGTTGTATCTAGTCCTCGGGATACAGATTACTTTTTTCTTAATACCAATGTGAA
pgy-miR2118-1	mtr-miR2118	mtr-MIR2118	TTACCGATTCCACCCATTCCTA	AGAGAGAGAAAGGGAAAGGGTGAAAGAGCTTGAGGAAGTTATGGGATATGGGAGGATCGGTAAAACAGATCTAATTCATCTGAATTGAATAATTTCTTTACCGATTCCACCCATTCCTATTATTTCCTTTTGTTCCTCTCTTTCCACTCTCCTCTCCAT
pgy-miR2118-2	vun-miR2118	vun-MIR2118	TTGCCGATTCCACCCATTCCTA	TGGGAGATGGGTGGGTTGGTAAAGCATAAGAGAATCAATATTTCTCACTGTTTTTGCCGATTCCACCCATTCCTATGA
pgy-miR2118a-3p	gma-miR2118a-3p	gma-MIR2118a	TTGCCGATTCCACCCATTCCT	AAGGGAAAGGGAGAAGAGCTTGAGGAAGTGATGGGAGATGGGAGGGTCGGTAAAGAATATATCTGAGACTCGACTCAATCTCGATCTCTCTCAGTGTTGTGTTGTTTTGTTTATCCTTTTGCCGATTCCACCCATTCCTATGATTTCCTTCGGTTCCTCTCTTTCCACTC
pgy-miR2622	mtr-miR2622	mtr-MIR2622	TTTGTGTGCCATCGTGAACTTA	ATTTTGTGTGCCATCGTGAACTTAATTTAGTATTTAGTCGGTAAAGACAATAGATAATATATGTAAGGTTCGGGATTACCACCAAAAA
pgy-miR2673a	mtr-miR2673a	mtr-MIR2673a	CCTCTTCCTCTTCCTCTTCCAC	GTCTTCCTCTTCCTCTTCCTCTTCCACATCCTCGTCAAGAATTTCAGCATCATCGTTAGTTTCCATAGCGACTTCATTTTGCATTTGTGAAGCTGAATTGGTCCAGATTTCATTAACGAAGTCATCGTCATTAAACCCTGCTGCCAGATTTTCTATGGGATTTGTTTGTGAATTTGGCCATTGAGGTGCATAGCTTGTTTGGGGATAGTTGACAAAGTGTGGAGGGGTTGGTAGGTTGAACGAGGAG
pgy-miR2916	peu-miR2916	peu-MIR2916	TGGGGACTCGAAGACGATCATAT	TGGGGACTCGAAGACGATCATATACCATCCTAGTCTCAACCATAAACGATGCCGACCAGGGATTGGCGGATGTTGCTTCTAGGAGTCCGCCA
pgy-miR2919	osa-miR2919	osa-MIR2919	AAGGGGGGGGGGGGAAAGA	GCGGGGAGCCGATGGGCCGCGGGAGAGGAGAGAGAGAGGGAGAGGGGAGTGGGCCGAGCCGGCCCAAGAGGGAAGGGGGGGGGGGGAAAGAGGACTTTTTAGGATTTTTCTTTTTATAAACCTTTTTCCACTTTGTTTATTTCTTTTCAATTATTATTTG
pgy-miR319	pta-miR319	pta-MIR319	TTGGACTGAAGGGAGCTCC	GATAAGTGGAGCTCCCTTCAATCCAAGAAATGCGTGTTTAGTGACAGTACATCTCCTGCGTCATGCACACCACTATCCTGTCATGCAGGTCGATTGATTGATTTGTTCAGGCTGCTGGAGAGTCACGGACAGGGAAGTAGAATGCATGAATCAGCAGCTGAACCACCGCTGCACAAGCTTTGGTTGGACTGAAGGGAGCTCCAACA
pgy-miR319a-1	aof-miR319a	aof-MIR319a	TTGGACTGAAGGGAGCTCCCT	GAATAGGATCCCCTGAAGAGAGCTTCCTTCAGTCCACTCATGGGCAGCTGTAGGGTTGAATTAGCTGCTGACTCATTCATTCAAATACTAAGTCAGAGAAAGAGACTTGGTAGATGAGTGAATGATGCAGGAGATAAAGTTAGACTCTATGCGGTCTTTGCTTGGACTGAAGGGAGCTCCCTTCGTCTATAG
pgy-miR319a-2	gma-miR319a	gma-MIR319a	TTGGACTGAAGGGAGCTCCC	CGTTGAAGACCCTAAGGTAAGAGAGCTTTCTTCAGTCCACTCATGGGTGACAGTAAGATTCAATTAGCTGCCGACTCATTCATCCAAATGTTGAGTGTAAGCGAATAAATATACTCAGCAGATGAGTGAATGATGCGGGAGACAAATTGAATCTTAAGTTTCCTGTACTTGGACTGAAGGGAGCTCCCTTTTCCTTTTGTCTCTTAC
pgy-miR319a-3	sly-miR319a	sly-MIR319a	CTTGGACTGAAGGGAGCTCC	GAGCTTCTTTAGTCCACACATGGGGAACGATAGGGTTCAATTTGCTGCCGACTCATTCATCCAAATGTTGAGGTCTTGATAATCGAGTGCCACCTCAGCAACTGAGTGAATGAAGCGGGAGTACAAGTTGAGTCTTGAGCTTCCTGTACTTGGACTGAAGGGAGCTCC
pgy-miR319a-3p.2-3p	osa-miR319a-3p.2-3p	osa-MIR319a	TTGGACTGAAGGGTGCTCCC	TGTGTAAGAAGAGAGCTCTCTTCAGTCCACTCTCAGATGGCTGTAGGGTTTTATTAGCTGCCGAATCATCCATTCACCTACCAAGAAAGTTGCAGGAGTGTATCTCTTGGTAGCGGACTGGATGACGCGGGAGCTAAAATTTAGCTCTGCGCCGTTTGTGGTTGGACTGAAGGGTGCTCCCTTGCTCAAGC
pgy-miR319a-5p	mtr-miR319a-5p	mtr-MIR319a	AGAGCTTCCTTCAGTCCACTC	ATTATTAGAAATAGATGAAGAGAGCTTCCTTCAGTCCACTCATGGAAGGGTAAGGGGTTTGAATTACCTGCTGACTCATTGATTCAAACACAATAGACAATTATGGGGTTATGCTATTGTGAATGTGTGAATGATGCAGGAGGTGAATTTCTTCCTTTTCTTCTTTGCTTGGACTGAAGGGAGCTCCCTTTTTCTATTTATAAATTA
pgy-miR319b-1	aof-miR319b	aof-MIR319b	TTTGGACTGAAGGGAGCTCCT	GCGGCAGAAATGGGGGCTCCTTTCAGCCCAGAAACAATAATGACAAAATATTTTGATTATTTTCGTTGTTTGGACTGAAGGGAGCTCCTAATTCTTCTG
pgy-miR319b-2	vun-miR319b	vun-MIR319b	CTTGGACTGAAGGGAGCTCCT	TTGGGAAGGAAAGAGAGTGAAGGAGCTTCCCTCAGCCCATTCATGGACACAGAATAAGATTGGGTTGCAAAATTAACCACTAATTGATTCACACAATAGTATTGAGTTAGGGTGATGCTGTTTTTGCTGTGATATGATTGTGTGAATGAAGTGGTGCATATATATTGTGACCCTCTTTCTCTGTGCTTGGACTGAAGGGAGCTCCTTCTTTCTGTTGCCTCCT
pgy-miR319b-3p	bdi-miR319b-3p	bdi-MIR319b	TTGGACTGAAGGGTGCTCCCT	ATGTATAAGAGAGCTCTCTTCAGTCCACTCTCAGATGACTGTAGGGTTTTATTAGCTGCCGATTCATCCATTCACCTACCAAGAATCATGAGGGCGTATATGTCTTGGTAGCCGACTGGATGGCACGGGAGCTACAAAAAGCTTTTCGTTGTTTGTGGTTGGACTGAAGGGTGCTCCCTTGCTTACAATA
pgy-miR319b-5p	mdm-miR319b-5p	mdm-MIR319b	GAGCTTTCTTCAGTCCACTC	GCAGTGGTGAAGAGAGCTTTCTTCAGTCCACTCATGGGTGGCGGTAGGATTTAATTAGCTGCCGAGTCATTCATCCAAATACTGGGTTATTAGTAGGATGACATCCAGTAAATGTGTGAATGAAGCGGGAGACAAATTGGATCTTAAGCTTCCTGTACTTGGACTGAAGGGAGCTCCCTTAATTAATTACTTC
pgy-miR319c-1	ath-miR319c	ath-MIR319c	TTGGACTGAAGGGAGCTCCTT	TAGATATAGAAGGAGATTCTTTCAGTCCAGTCATGGATAGAAAAAGAAGAGGGTAGAAATATCTGCCGACTCATCCATCCAAACACTCGTGGTAGAGAAACGATAAATTTAAACCGCAGTGACTGTGTGAATGATGCGGGAGATATTTTTGATCCTTCTTTATCTGTGTTTGGACTGAAGGGAGCTCCTTCTTTTTCTA
pgy-miR319c-2	gma-miR319c	gma-MIR319c	TTGGACTGAAGGGAGCTCCT	TTGGGAGGGAAAGAGAGTGAAGGAGCTTCCCTCAGCCCATTCATGGAGATAACGAAAGATTGGGTTGCTGAATTAACTGCTAGCTCACACATTCATTCATACAATAGTATTCAATTAGGGTAATATTGTGTGAATGAAGCGGGAGTATATAGTATCTATATTGGAACCCTCTTTCTCTGTGCTTGGACTGAAGGGAGCTCCTTCTTTTTCTGCTCCCTCCA
pgy-miR319c-3p	mtr-miR319c-3p	mtr-MIR319c	TTGGACTGAAGGGAGCTCCCA	CAGAAATGGGAGTTCCTTGCAGCCCAAAGCGCCAAGTGAGAATTCTACTGGCAAATTATGTTTTGGACTGAAGGGAGCTCCCAGTTCTT
pgy-miR319c-5p	sly-miR319c-5p	sly-MIR319c	AGAGCTTCCTTCAGCCCACTC	GGAATGGTCCAAGAGAGCTTCCTTCAGCCCACTCACGGAGGAGAAATGGGGTTGAATTAGCTGCCGACTCATTCATCCAACCACTCAGTAGAAAGGATAGGTTTTGTGCTACTGTGATTGAGTGAATGATGCGGGAGATAGTTTTCTATCCCTCTCTTTCCTTGCTTGGACTGAAGGGAGCTCCTTTTCCCCATT
pgy-miR319d	pab-miR319d	pab-MIR319d	TTGGACTGAAGGGAGCGCCC	CGGGGAGCTCCCTTCAAGCCAAATAAAAACACCGTAAGGGCAATCTAACTCCTGTGTCATGCACACCATTATCTTGAGACCAAAACCGTTTCTCGAGCATTGCAAGACAATAGAGTCCAGGAACCAGCAGTTGAATCATCCCCACGTGGCCCTTGGTTGGACTGAAGGGAGCGCCCCG
pgy-miR319f	mes-miR319f	mes-MIR319f	ATTGGACTGAAGGGAGCTCC	TGGGAGCTCCTTTCAGTCCAATACGGAGGGCTGATCGCAGCAAGAGCTGCCATCTCATGCACCATGGCAATACTTGACATTAAAGAAATGTTAAAATGTTAAGTTTGGCCAAGTGCATGGTGTGGGAGCAACTCCTTCTGTGCTTCGCTCACCCATTGGACTGAAGGGAGCTCCTT
pgy-miR319g	gma-miR319g	gma-MIR319g	TTGGACTGAAGGGAGCTCCTTC	GGGAAAGAGAGTGAAGGAGTTTCCCTCAGCCCATTCATGGATATAATGAAAGATTGGGTTGCTGAATTAACTGATTCATTCATACAATAGTATTCAATTAGGGTAATATTGTGTGAATGAAGAGAGTATAGTATCTATATTGGAACCCCCTCTTTCTCTGTGCTTGGACTGAAGGGAGCTCCTTCTTTTTCTGTTCCC
pgy-miR319i	ptc-miR319i	ptc-MIR319i	TTGGGCTGAAGGGAGCTCCC	GTGCAGAAATGGAGGTTCCTTCCAGCCTCAAGCATCTTTAAGATGGTGGCGATGTCTATTTTGGGCTGAAGGGAGCTCCCAATTCTTCT
pgy-miR319j	pab-miR319j	pab-MIR319j	CTTGGCCTGAAGGGAGCTCC	ATAGAATGGAGCTCACTTCGGTCCAAATGAGGCTTTCATGAAGTTAGATCTGCTGCCGACTCATCCGTCCGGCTCTTCTATAAAGGAAATCAACGCCATAGGCTAGCCGAATGGTTGATGCGGGAGCTGGTTTCTTCTACGTGTTGCCCTCTCTTGGCCTGAAGGGAGCTCCATAATCTAT
pgy-miR319p	gma-miR319p	gma-MIR319p	TTTTGGACTGAAGGGAGCTCC	GAAATGGGAGTTCCTTGCAGCCCAAAGCTTCAAGGATGAAATTCTTCCTGCGGTTTTGGACTGAAGGGAGCTCCTACTT
pgy-miR319q	gma-miR319q	gma-MIR319q	TGGACTGAAGGGAGCTCCTTC	GAGAGTGAAGGAGTTTCCCTCAGCCCATTCATGGATATAATGAAAGATTGGGTTGCTGAATTAACTGATTCATTCATACAATAGTATTCAATTAGGGTAATATTGTGTGAATGAAGAGAGTATAGTATCTATATTGGAACCCCCTCTTTCTCTGTGCTTGGACTGAAGGGAGCTCCTTCTTTTT
pgy-miR3630-3p-1	han-miR3630-3p	han-MIR3630	TGTGGGAATCTCTCTGATGCTT	TACTAACAATTAGCAAGTGATGATAGACCAGACAGGGACATCTGTATTCTTTTTGAACATGATGATTTGTCTGTGGGAATCTCTCTGATGCTTAGATTTCTA
pgy-miR3630-3p-2	vvi-miR3630-3p	vvi-MIR3630	TTTGGGAATCTCTCTGATGCAC	CAGTATGGTTGTGCAAGTGACGATATCAGACAGGGACATCAGCACCTCCAATGGAGAATGATGATTTGTCTTTGGGAATCTCTCTGATGCACAAGCATATTG
pgy-miR3633a-3p	vvi-miR3633a-3p	vvi-MIR3633a	TTCCTATACCACCCATTCCCTA	GAAATGGGAGATGAATATTTCGAAAGCAATAGGAATGGATGGTTAGGAGAGAACTCCTCTTATATATTTCTTCATCTTCTCCGCCGGAGATGTGGAAGTGCAGTTGGTTCCTATACCACCCATTCCCTACGGTTTTCGAAATTTTCTCCCTTTTC
pgy-miR3633a-5p	vvi-miR3633a-5p	vvi-MIR3633a	GGAATGGATGGTTAGGAGAG	GAAATGGGAGATGAATATTTCGAAAGCAATAGGAATGGATGGTTAGGAGAGAACTCCTCTTATATATTTCTTCATCTTCTCCGCCGGAGATGTGGAAGTGCAGTTGGTTCCTATACCACCCATTCCCTACGGTTTTCGAAATTTTCTCCCTTTTC
pgy-miR3711	pab-miR3711	pab-MIR3711	TGGCGCTAGAAGGAGGGCCT	AAATGGCGCTAGAAGGAGGGCCTGAAAATTATTAATGGCACAAGGCAGTCGTAAGACTCCTCCACCACCCAACTGCTCACCTATAGTGACAAGAAGTCATTAAAATGATAACATCATCCCTCAAACAACAACCA
pgy-miR390.1	atr-miR390.1	atr-MIR390	TAAAGCTCAGGAGGGATAGCG	GTGAAATCAAAGAAAGCGTTGAGAATCGGTAAAGCTCAGGAGGGATAGCGCCTCTTTTTAATCTGCATATATAACTCAGATCAATGTTGAGGCGCTATCTATCCTGAGTTTTACGGTTTCTCCTTGCTCTGTAACCTTCAT
pgy-miR390-3p-1	bra-miR390-3p	bra-MIR390	CGCTGTCCATCCTGAGTTTCA	GTAGAGAAGAATCTGTAAAGCTCAGGAGGGATAGCGCCATCATGATCACACACATCGATATTTTTGGCGCTGTCCATCCTGAGTTTCATTGGCTCTTCTTACTAC
pgy-miR390-3p-2	osa-miR390-3p	osa-MIR390	CGCTATCTATCCTGAGCTCC	GGTATGGAACAATCCTTGAAGCTCAGGAGGGATAGCGCCTCGAAATCAAACTAGGCGCTATCTATCCTGAGCTCCATGGTTTGTTCTTACC
pgy-miR390-5p	osa-miR390-5p	osa-MIR390	AAGCTCAGGAGGGATAGCGCC	GGTATGGAACAATCCTTGAAGCTCAGGAGGGATAGCGCCTCGAAATCAAACTAGGCGCTATCTATCCTGAGCTCCATGGTTTGTTCTTACC
pgy-miR390a-3p-1	ath-miR390a-3p	ath-MIR390a	CGCTATCCATCCTGAGTTTCA	GTAGAGAAGAATCTGTAAAGCTCAGGAGGGATAGCGCCATGATGATCACATTCGTTATCTATTTTTTGGCGCTATCCATCCTGAGTTTCATTGGCTCTTCTTACTAC
pgy-miR390a-3p-2	gma-miR390a-3p	gma-MIR390a	CGCTATCCATCCTGAGTTTC	AGAATCTGTAAAGCTCAGGAGGGATAGCGCCATGGATGATCTTCTCTTCACTCTTGATCTTCTCTTGCGCTATCCATCCTGAGTTTCATGGCTTCTATCTTCACA
pgy-miR390a-3p-3	zma-miR390a-3p	zma-MIR390a	CGCTATCTATCCTGAGCTCCA	GAAGCTCAGGAGGGATAGCGCCTAGGAAAACACATAGATCGGAGCCGGCCGCGAGGAGAAAGAAAGAGCCAAGAGATATGTGTGATGAATAATCTACATGGATCTTGGCTAGCTTTTGTGTTCTCCTCTGGAGGCGTGGTTCTGTCTATCAATCTGAAGCGCTATCTATCCTGAGCTCCAC
pgy-miR390b-3p-1	aly-miR390b-3p	aly-MIR390b	CGCTATCCATCCTGAGTTCCA	AGTAGAAAAATAGCTATAAAGCTCAGGAGGGATAGCGCCATGAATCACCAATACTGTAGGTTTTGTATATACATGCATGTAGATCTGTTGGCGCTATCCATCCTGAGTTCCATAGCTTCTTCTTGCT
pgy-miR390b-3p-2	ath-miR390b-3p	ath-MIR390b	CGCTATCCATCCTGAGTTCC	GAGAAATAGCTATAAAGCTCAGGAGGGATAGCGCCATGGCTCACCAGTGCTGTATGTTTTGTATATGCGTACATGTATATCTGTTGGCGCTATCCATCCTGAGTTCCATAGCTTCTTCTT
pgy-miR390c-5p	ppt-miR390c-5p	ppt-MIR390c	GAGCTCAGGAGGGATAGCGCC	GGTATAATTACAGAGCTCAGGAGGGATAGCGCCCATCTCAGTCTTTTTTAGCATCCAATTGAAATGGTTAACATTCCTTTGGATAGCTAGACGGCGAAGCATGGCGCTGTCCATTCTGAGCATTGCATTTGTACC
pgy-miR390d-3p	ptc-miR390d-3p	ptc-MIR390d	CGCTATCCATCCTGAGTTTTA	AGAATCTGTTAAGCTCAGGAGGGATAGCGCCCTAAGGATAACCATGGGCTCTTTTTATTTGGTTTTTGACTATCAGTGGCGCTATCCATCCTGAGTTTTACTGGTT
pgy-miR390e	gma-miR390e	gma-MIR390e	AGCTCAGGAGGGATAGCGCC	GAAGAATTTGTAAAGCTCAGGAGGGATAGCGCCATGGAAGGTCTTTCTACTAATTTGCTCTATCATGGGTGCTTTGGTTTCGATCGATCTTCTCTAGCGCTACCCATCCTGAGTTTCATGGTTTCTT
pgy-miR391	sly-miR391	sly-MIR391	ACGCAGGAGAGATGATGCTGGA	AAGGCTTGCTACGCAGGAGAGATGATGCTGGACGATAGAGAAAATGGGATTTAATTTATTGGCCAGCATCATACTCCTGCATATTAAGCCT
pgy-miR391-5p	stu-miR391-5p	stu-MIR391	TACGCAGGAGAGATGATGCTG	TACGCAGGAGAGATGATGCTGGACGATAGAGATATGAGAATATTAAAGGGGCTTTAATTTATTGGCCAGCATCATACTCCTGCATATT
pgy-miR393-5p	ata-miR393-5p	ata-MIR393	TTCCAAAGGGATCGCATTGAT	TAGTGGAGGATTCCAAAGGGATCGCATTGATCGATCTCTCCGTCATCGGCGTGCAAGGTCGATGGATCAGTGCAATCCCTTTGGAATTCTCCGCTCG
pgy-miR393a-1	aof-miR393a	aof-MIR393a	TCCAAAGGGATCGCATTGATTC	CGAGGAAGCATCCAAAGGGATCGCATTGATTCTCACTTGATTAATTAGTTCAGAATTAAGCTAATTAATTTTGATATCCGCCGAGGGAATCATGCGGTCCTTTTGGAAGTCTCCTCT
pgy-miR393a-2	csi-miR393a	csi-MIR393a	ATCCAAAGGGATCGCATTGATC	TTCTGCAACTAGAGGATAAATCCAAAGGGATCGCATTGATCCTAAGCCTTAATTATAATTCCCATACTTAATATTCATTAGGACGATGCTATCCCTCTGGATTCCTCCTTCGGTAGCTCATATGTATATATATAATCTCTACATA
pgy-miR393a-3	osa-miR393a	osa-MIR393a	TCCAAAGGGATCGCATTGATC	TGGGGAAGCATCCAAAGGGATCGCATTGATCCTTCATCGCTCTCGCTCGCTTCCATGGCGGTCGTCGTCTACAAGCAGCTTGACGGATCATGCGATCCTTTTGGAGGCTTCCTCT
pgy-miR393a-4	ppe-miR393a	ppe-MIR393a	CATCCAAAGGGATCGCATTGA	TAGAGGAAGCATCCAAAGGGATCGCATTGATCCCAACTAGCTATCTCTTCCATGGTTTAATTTGGATCATGCTATCCCTTTGGATATCTCCTTTG
pgy-miR393b-5p-1	osa-miR393b-5p	osa-MIR393b	TCCAAAGGGATCGCATTGATCT	TCGGCCTGAGGAAACTAGTGGAGGACTCCAAAGGGATCGCATTGATCTGGCTAGCTATCTCGATCGATCGCCTCATCGATCGACGACGACGTGCGTGATCGATCAGTGCAATCCCTTTGGAATTTTCCTCTT
pgy-miR393b-5p-2	zma-miR393b-5p	zma-MIR393b	TCCAAAGGGATCGCATTGATCC	GTCCAAAGGGATCGCATTGATCCATCATTCCTTCCATTTTTTCATGCATGGCTGGTCTTCGTCGTCTGCAAGGACTTGTCGATGGATCAATGCGATCCTTTTGGAGGC
pgy-miR393c-3p	gma-miR393c-3p	gma-MIR393c	ATCATGCTATCCCTTTGGATT	GGAGGAGGCATCCAAAGGGATCGCATTGATCCCAAATTTCAGATTTATAAATTTTTCTCTTTCCCTCCCCTTCTCAATATTTGGGATCATGCTATCCCTTTGGATTCCTCCTT
pgy-miR393h	gma-miR393h	gma-MIR393h	TTCCAAAGGGATCGCATTGATC	TGTGGGTGGAGAGTTCCAAAGGGATCGCATTGATCTAATTCTTGTAGATGTTTACACTTGCAAGCTTTGCATGCAATTCCTGGATTCAGATGTGATTCAGTGGTTCACTTATTGGATCATGCGATCCCTTAGGAACTTTCCATCAAC
pgy-miR394-1	cas-miR394	cas-MIR394	TTTGGCATTCTGTCCACCTCC	TCTTTGGCATTCTGTCCACCTCCTTCTATACATATCTGCATGTGTGTGGAAGAAGGAGGTGGGTATACTGCCAATAGA
pgy-miR394-2	osa-miR394	osa-MIR394	TTGGCATTCTGTCCACCTCC	TACTGAGAGTTCTTTGGCATTCTGTCCACCTCCTTGTCGAATCCTCAGAGACAGAAATCTCATATCTGTTGATCTTGGAGGTGGGCATACTGCCAATGGAGCTGTGTAGG
pgy-miR394-3p	sly-miR394-3p	sly-MIR394	AGGTGGGCATACTGTCAACA	CAATCTTGATTTTCATGAAGATTTCTCAAAGGGTTCCTTACATAGTTCTTTGGCATTCTGTCCACCTCCTTTACCTTCATAATCTTCTATTTTTTTAGAAAAATAATTTTTGTTATTATTTTTTTTAAAAAATGGAGGTGGGCATACTGTCAACAGATTTGTGTTAGTTTCTCTTTGTGAAATCTTCTTGATGTTAATTG
pgy-miR394a-1	pab-miR394a	pab-MIR394a	CTGGCATTCTGTCCACCTCC	GCCATAAAACTCCTTTCAGAGAGTACTGGCATTCTGTCCACCTCCATATGCTCTGCCAGAATCACACTCGCAGCTTTTATGGAGGCGGACTATTTGCCAAGCAAGCTCTGCCAGGCGTTTTTCGGC
pgy-miR394a-2	vvi-miR394a	vvi-MIR394a	TTGGCATTCTGTCCACCTCCAT	CAGAGCCATTTTGGCATTCTGTCCACCTCCATGCACATCATGGGTCTATATTCTTTTGGAGGTGGCCAGCATGCCAAAGTGGCTCTGTA
pgy-miR395	pab-miR395	pab-MIR395	CTGAAGTGTTTGGAGGAACTT	CTCACAGCTGGTTCTCAATGCCGGGAGTTCCTTCAATCACTTCGCCGAATCCGAAAGCATTTTGCTGAAGTGTTTGGAGGAACTTCGGGCGTCACTGAACTGC
pgy-miR395a-1	aof-miR395a	aof-MIR395a	TGAAGTGTTTGGGGGAACTCT	TGTTGCTTATCCCCGGGAGTTCCCTCAAACACTTTGTTATATAACTCAATCTCTCTGATACAAGGGAGGTAGTATTCTACTGAAGTGTTTGGGGGAACTCTGGATGGTAAT
pgy-miR395a-2	ath-miR395a	ath-MIR395a	CTGAAGTGTTTGGGGGAACTC	ATGTCTCCTAGAGTTCCTCTGAGCACTTCATTGGGGATACAATTTTTCTAAATGATTATCCACTGAAGTGTTTGGGGGAACTCCCGGACCCAT
pgy-miR395a-3	sly-miR395a	sly-MIR395a	CTGAAGTGTTTGGGGGAACTCC	AGGGCTTACTTTGATGTTGGAAGCCTTGCTGAAGTGTTTGGGGGAACTCCCGGGTTGACTTTGAAAATTACGCAAACAAGTATATATAAATGCATGAGTACGTATTAGCTAAAGATGATGAGTACAATATTGATTCATGTACCTTTGGAGTTCCCTTGACCACTTCATGAGAGCTTAATATTTGATTGTTTGAAGTCCT
pgy-miR395a-5p	ppe-miR395a-5p	ppe-MIR395a	GTTCCCTCAAACACTTCATT	GCATCAGATGGCCCCTAGAGTTCCCTCAAACACTTCATTGGAGATTATATGCCTCTCTCTACTTTCTACTGAAGTGTTTGGGGGGACCCTTGGAGTCATTTGATCC
pgy-miR395b-1	mtr-miR395b	mtr-MIR395b	ATGAAGTATTTGGGGGAACTC	TACTTGTTGATTTTCTCTTGGAGTTCCTCTGAATGCTTCAAACATGAGACAATCTTGATAGAAATTATGGATAGTTCTTGTTCAATGAAGTATTTGGGGGAACTCTTGGAATTGAATCAACATA
pgy-miR395b-2	osa-miR395b	osa-MIR395b	GTGAAGTGTTTGGGGGAACTC	GAGTCCCTAGGAGTTCCTTTCAAGCACTTTACGACACACTGTATTGAGAGTTGTCGTGAAGTGTTTGGGGGAACTCTTAGTGTCGC
pgy-miR395b-3	tae-miR395b	tae-MIR395b	TGAAGTGTTTGGGGGAACTC	CTGAAGTGTTTGGGGGAACTCTTGGTGTCACCAAGCATTTAGTAGACATTGGCCACATATCATAAGAGAGATGCATCAATGGGCTGAATGTTTGGTCTTACCATGGGTTCCTTGCAAGCACTTC
pgy-miR395c-3p	aly-miR395c-3p	aly-MIR395c	CTGAAGTGTTTGGGGGGACTT	ATGACAGAGCTACAAGAAGAAAGTCAAATGTCTTCATGAGTTCCCTTTAACGCTTCATTGTTAATATTCAAACTACATTTATTTCCATAAATGTTTGATCGATTTGTATATAACACTGAAGTGTTTGGGGGGACTTTTGGTGTCATTCTGGCGTAGTTACGATTAT
pgy-miR395d	gma-miR395d	gma-MIR395d	TGAAGTGTTTGGGGGAACTTT	GCTGTCTCTTGGAGTTCCTCTGAGCACTTCACGTACGTGTGTGGCTAGTTCTATTCTGTATTACCCTTAGATAGAATAGTCTTAATTAAGTGAAGTGTTTGGGGGAACTTTCGGGAACAAC
pgy-miR395h	mtr-miR395h	mtr-MIR395h	ATGAAGTGTTTGGGGGAACTT	GACTTTCTCTGAACACTTCATACAAGAGGTTATCCATCTAATCTAAAAGTCATTAGATATTTACGATGGGTCGTTCTTCAATGAAGTGTTTGGGGGAACTT
pgy-miR395l	mdm-miR395l	mdm-MIR395l	CTGAAGTGTTTGGGGGAACCC	ATAACATCAGACGGCCCCTAGTGTTCCCTCAAACACCTCATTGGAAATTAATAGGGAGTCCTAAGTAATCCATCTCTCTCTCTCTCCCTCTCTTTACTGAAGTGTTTGGGGGAACCCCTGGAGCCATTTGATCCAT
pgy-miR395w	osa-miR395w	osa-MIR395w	GTGAAGTGTTTGGGGGATTCTC	GAGTTCTCTTTAATCATTTCACATGGCACTATTTTAAGGCCTACTGTGTGAAGTGTTTGGGGGATTCTC
pgy-miR396	smo-miR396	smo-MIR396	TTCCACGGCTTTCTTGAACC	TCTCATGCTTTTCCACGGCTTTCTTGAACCTGGTGCTCTTCCAAGGCAGGAGGATCAGAAAACGTTGTGGTATTTCTCATCTCCTCGTCTCGTCCTTGGTCTCCCCTTGAAAGAAACTCACCAGTAAGAGTACGAAGTTCAAGAAAGCTGTGGGAAACAATGGCCGGA
pgy-miR396-3p	ama-miR396-3p	ama-MIR396	AAGCTCAAGAAAGCTGTGGGA	GCTATTCCACAGCTTTCTTGAACTTTCTTGAACTGCTTTTTATAATTTTTGTATATAGCACCATACATGGAAGCTCAAGAAAGCTGTGGGAAAAC
pgy-miR396-5p	vca-miR396-5p	vca-MIR396	TTCCACAGCTTTCTTGAACT	TAGTCTTCCACAGCTTTCTTGAACTGCATCTATCCTTCAAAAGGAAGATTTGGGTTCATGTTTGCGGTTCAATAAAGCTGTGGGAAATTA
pgy-miR396a-1	aof-miR396a	aof-MIR396a	TTCCACGGCTTTCTTGAACTG	GGAAGTCAAGATTATGGATATGTTCTTCCACGGCTTTCTTGAACTGTGTACTCAATTCTTATTTCTTTTCATTTTTCTCTTTTTGAATAGTTTGGAAAAAGAAAAAAAAATAGGATAAAAAAAAGGATGACGGAAAAAAGAAAAGAATAATTTGGGAAAAGATGGAGAAGGTCATAGTTCAAGAAAGACGTGGGAAAACATGGCATGTCTTTTTGTCTCGTC
pgy-miR396a-2	hbr-miR396a	hbr-MIR396a	CACAGCTTTCTTGAACTTTCT	CACAGCTTTCTTGAACTTTCTTGTACTTATTCTTTTGATCTCTATAGATTGAATAGGTAGCACCTTGGAAGCTCAAGAAAGCTGTG
pgy-miR396a-3	mdm-miR396a	mdm-MIR396a	TTCCACAGCTTTCTTGAACAG	GATCCTCTTTGTATTCTTCCACAGCTTTCTTGAACAGCATCCATGTATGACGAGATCGACCGATCTTTGGAGTGAGTCGACTCAGTCTCTCTATTCCTCTTAACTTGGTTTGCGGTTCAATAAAGCTGTGGGAAGATACAGATAGGCTC
pgy-miR396a-4	ppe-miR396a	ppe-MIR396a	TTCCACAGCTTTCTTGAACGT	TTCCACAGCTTTCTTGAACGTCTGTGCCCTTTCAGGAACTATCAGATAATTTTCATGCAGTTCCAATAGCACAAAAACAGTTCAAGAAAGCTGTGAAA
pgy-miR396a-5	vvi-miR396a	vvi-MIR396a	TTCCACAGCTTTCTTGAACTA	TCCTGTCATGCTTTTCCACAGCTTTCTTGAACTACTTTTCCATCTACCTGTTTGATGATCTTCTTCATAAGGAGTGTGAAATAGAAGCTCAAGAAAGCTGTGGGAGGACATGGCAA
pgy-miR396a-3p-1	ath-miR396a-3p	ath-MIR396a	GTTCAATAAAGCTGTGGGAAG	CTCTGTATTCTTCCACAGCTTTCTTGAACTGCAAAACTTCTTCAGATTTTTTTTTTTTTCTTTTGATATCTCTTACGCATAAAATAGTGATTTTCTTCATATCTCTGCTCGATTGATTTGCGGTTCAATAAAGCTGTGGGAAGATACAGAC
pgy-miR396a-3p-2	cca-miR396a-3p	cca-MIR396a	GTTCAAGAAAGCTGTGGGAAA	ATGTTTTTCCACAGCTTTCTTGAACTTTAAAAATTCATGTGTTAATTCCGTTCTCAAGAATTCCTTTTCGAGAATTCACGTGATTAAACGAAGTTCAAGAAAGCTGTGGGAAAACATGA
pgy-miR396a-3p-3	csi-miR396a-3p	csi-MIR396a	ATTCAAGAAAGCTGTGGAAAA	CGAAGGTCCTCTTTGTGATCTTCCACAGCTTTCTTGAACTGTCTTGAATTTTCCGATCGATACCGGTGCATGATTAATTCCCAACACAATTCAAGAAAGCTGTGGAAAACTACTAAGAGGATTTGGTCATCAATCTCTCTTTTGATAGAGATC
pgy-miR396a-3p-4	gma-miR396a-3p	gma-MIR396a	TTCAATAAAGCTGTGGGAAG	TCATGGCTCTCTTTGTATTCTTCCACAGCTTTCTTGAACTGCATCCAAAGAGTTCCTTTGCATGCATGCCATGGCACTCTTACTCCCAAATCTTGTTTTGCGGTTCAATAAAGCTGTGGGAAGATACAGATAGGGTCAAC
pgy-miR396a-3p-5	osa-miR396a-3p	osa-MIR396a	GTTCAATAAAGCTGTGGGAA	CTTTGTGATCTTCCACAGCTTTCTTGAACTGCACGCATGATGAATAATCCCTTTGGTTAATTGTGATCTGGTCTCTGAGAGATCGTAGTTAGACTCGATCGGTTGCATTGGCATCAGAGAGAGCAGTTCAATAAAGCTGTGGGAAATTGCAGAG
pgy-miR396a-3p-6	pab-miR396a-3p	pab-MIR396a	CTCAAGAAAGCTGTGGGAAA	AATCCCGCCATGCTCTTCCACAGCTTTCTTGAACTAAGAGTCGATCGGATCCGGTCAGTTCAGAGCTCAAGAAAGCTGTGGGAAAACATGGGCGGATTCG
pgy-miR396a-5p	osa-miR396a-5p	osa-MIR396a	TTCCACAGCTTTCTTGAACTG	CTTTGTGATCTTCCACAGCTTTCTTGAACTGCACGCATGATGAATAATCCCTTTGGTTAATTGTGATCTGGTCTCTGAGAGATCGTAGTTAGACTCGATCGGTTGCATTGGCATCAGAGAGAGCAGTTCAATAAAGCTGTGGGAAATTGCAGAG
pgy-miR396b-3p-1	ath-miR396b-3p	ath-MIR396b	GCTCAAGAAAGCTGTGGGAAA	GGTCATACTTTTCCACAGCTTTCTTGAACTTTCTTTTTCATTTCCATTGTTTTTTTCTTAAACAAAAGTAAGAAGAAAAAAAACTTTAAGATTAAGCATTTTGGAAGCTCAAGAAAGCTGTGGGAAAACATGACA
pgy-miR396b-3p-2	zma-miR396b-3p	zma-MIR396b	GTTCAATAAAGCTGTGGGAAA	AGATGGCCTTCTTTGTGATCTTCCACAGCTTTCTTGAACTGCATCTCTCAGAGGAGCGGCAGCTTCAACTCCTCCACCCGCATCAGCAGGTGCATGCAGTTCAATAAAGCTGTGGGAAACTGCAGAGAGAGGCCAG
pgy-miR396b-5p	vca-miR396b-5p	vca-MIR396b	TCCACAGGCTTTCTTGAACTA	TATGTTCTCCACAGGCTTTCTTGAACTATGAACTCTAAGGGATTTATCTTCTTTTTTTTCTTCTTTTTATGTATTGTTTTTTTTTTTAAAGGAAAAAAAAATTAGAAAGAAAGATTGATTGATTAGAAGAGGAGGAGGAGGAATAGTCTTGAGTTGTTGATAGTTCAAGAAAGTTCGTGGAAAACATG
pgy-miR396c	cca-miR396c	cca-MIR396c	TTCAAGAAAGCTGTGGGAAAA	GCCATGTTTTTCCACAGCTTTCTTGAACTTTAAAAATTCATGTGTTAATTCCGTTCTCAAGAATTCCTTTTCGAGAATTCACGTGATTAAACGAAGTTCAAGAAAGCTGTGGGAAAACATGACA
pgy-miR396c-5p	osa-miR396c-5p	osa-MIR396c	TTCCACAGCTTTCTTGAACTT	TGCCATGCCTTTCCACAGCTTTCTTGAACTTCTCTTGTGCCTCACTCACTTTCATTACTGGAGAGATATGCATCATCAGTGGAAGCTTATAGGGAGAGGAGTGCAAGAAGAGGGTCAAGAAAGCTGTGGGAAGAAATGGCA
pgy-miR396d-1	atr-miR396d	atr-MIR396d	CTCCACGGCTTTCTTGAACTT	ATGGTGGTTTAAGGAAACAAGGAGGAAGGTTTAGGGCTTTTTATTGGCAAATATGGAAGGTTTATCTCAACTGATGGCTTCATGCTTCTCCACGGCTTTCTTGAACTTAGTTTGAATAAGGTGAGCCTTCTTACAAGATCAAGAAAGCTGCGGAAAAACATAGATCCACTCAAAATTATGAACTTTCAACAGAGAGATAGATCTCCAAGGTAAGTTATCTAGCCATTGT
pgy-miR396d-2	sbi-miR396d	sbi-MIR396d	CTCCACAGGCTTTCTTGAACTG	CTCCACAGGCTTTCTTGAACTGTGAACTCGATCGCGTGCTCTTAGCTTGCTTGCTCTCGCTCGCTTTGTGTTGATGGTTCAAGAAAGTCCTTGGAA
pgy-miR396d-3	tcc-miR396d	tcc-MIR396d	TTCCACGGCTTTCTTGAACTT	AATGGGTTCGTTACATGCTTTTCCACGGCTTTCTTGAACTTGGTACTCTGACTTGTCTTCTCTCCTCGTTCTTTCTCCAATGATTTGATTTGATAAAATGTGTTGGTGGTAAAAAAGAGGACATCAAATTCTTAGTATGAAGCTCAAGAAAGCCGTGGGAAAACATGAACGGATTTTGTTTT
pgy-miR396e-1	fve-miR396e	fve-MIR396e	TTCCACAGGCTTTCTTGAACT	CCTTGCTCTTGTCATGCTTTTCCACAGGCTTTCTTGAACTCGCTTTTCTTCTCTCTGTGCAGCTATAGAGATTACTGAACTTTCCCCAGAGGCATATGTACGTATAGAAGTATATGGAAGTAGTTTAAGAAAGTCTGTGGAAGAACATGGCAAGCAAGG
pgy-miR396e-2	gma-miR396e	gma-MIR396e	TTCCACAGCTTTCTTGAACTGT	GTGATCTTCCACAGCTTTCTTGAACTGTGTTGTGAGGCTTCTCTCCAATGAAGGTTTATACCCTATGCAAAAGAAATTCTATGAGCACAATTCAAGATAGCTGTGGAAAATCAC
pgy-miR396e-3	sbi-miR396e	sbi-MIR396e	TTCCACAGGCTTTCTTGAACTG	TTTCCACAGGCTTTCTTGAACTGTGAACTCGTGGGGGTAGAAACCTTGCTGGGTTTGGTTCCCATGTCGGATGGAATGCTTGGCTCCTCCCAGCGATTCTTCCCCGGCCGTGAGTGAATTGAATTGCGGGGTTTCTCGCTTCGCTCGGCCGGCTCTACCTGTTGATGGTTCAAGAAAGCCCATGGAAAC
pgy-miR396e-5p-1	csi-miR396e-5p	csi-MIR396e	TTCCACGGCTTTCTTGAACT	GGAAATTAATTAAAGGTCTTTTGCATGCTTTTCCACGGCTTTCTTGAACTTAATTAGTACGGTTAATTTTTTTGTGCTATTAACAAGCAATTAATATGCAAATCTTTAATCAGTGCAAAGCTCAAGAATGCCGTGGGAAAACATGAAAGGTTTTTGTCGTGCCACCACCC
pgy-miR396e-5p-2	osa-miR396e-5p	osa-MIR396e	TCCACAGGCTTTCTTGAACTG	GCGGGCATGCTTTCCACAGGCTTTCTTGAACTGTGAACTCGTGGGGGTGTATGTGCTCATGTTGGGATTGTGGTCGGTGGCCTCCAATTCTCTGAAAAGAAAGCTGAATTGTCGAGCTCCCCGTTCTGTCTTTGGTCGTCTCTACCTGTTGATGGTTCAAGAAAGCCCATGGAAACCATGCCGC
pgy-miR396f-5p	osa-miR396f-5p	osa-MIR396f	TCTCCACAGGCTTTCTTGAACT	GCCATGCTCTCCACAGGCTTTCTTGAACTGTGAACTCGTGTGTGCATGCTCCTCATATATTGTTCTAGATCCCATGCATGATGCATATCGATCGATCTGATCTGAATTAGGTCATCGATGCGCATCTGGATCCCCATCTTGTTGATAGTTCAAGAAAGTCCTTGGAAAACATGGTG
pgy-miR396g-3p	zma-miR396g-3p	zma-MIR396g	GTTCAAGAAAGCTGTGGAAGA	TTCCCACAGCTTTATTGAACTGCCCTCTTGCTTGCTTGGATCAATTGAAACTCGATCAGGTCCACAGCACAGCCTGCTGCATGCATGATGCAGTTCAAGAAAGCTGTGGAAGAT
pgy-miR396g-5p	zma-miR396g-5p	zma-MIR396g	TCCCACAGCTTTATTGAACTG	TTCCCACAGCTTTATTGAACTGCCCTCTTGCTTGCTTGGATCAATTGAAACTCGATCAGGTCCACAGCACAGCCTGCTGCATGCATGATGCAGTTCAAGAAAGCTGTGGAAGAT
pgy-miR396h	gma-miR396h	gma-MIR396h	TCCACAGCTTTCTTGAACTG	GAATGGTCTTTTTCGTGATCTTCCACAGCTTTCTTGAACTGTGTTGTGTGAGGTTTCTCCAAGTGAAGGTTTAAGATCCCTTATGCAACATAAATTCTTTGAGCACAATTCAAGATAGCTGTGGAAAATCACTGAGATGATCTCGTTC
pgy-miR397	nta-miR397	nta-MIR397	ATTGAGTGCAGCGTTGATGT	TAGAAACATCATTGAGTGCAGCGTTGATGTCAATTTCTGTGAAGTCTTTAATTTGGCATTTGGTCTTTTTGCCACTTTTTCCAATTCGTTGTCATCTGCGCTGCACTCAATCATGTTTTTAG
pgy-miR397-3p	sbi-miR397-3p	sbi-MIR397	TCACCGGCGCTGCACTCAATT	TCATTGAGTGCAGCGTTGATGAGCCAGCTGGCCGGCCAGCCGTGCGTCCGCCGCCGGCGCCGGCCACGGCTCACCGGCGCTGCACTCAATT
pgy-miR397a	osa-miR397a	osa-MIR397a	TCATTGAGTGCAGCGTTGATG	ATCAAATGCATCATTGAGTGCAGCGTTGATGAACAACGGTAACCGGTCCATGTTGATGCGCATTTGGCCGGTGATCTGATCATCATCAGCGCTTCACTCAATCATGCGTTTGGC
pgy-miR397a-5p	eun-miR397a-5p	eun-MIR397a	TCATTGAGTGCAGCGTTGAT	CCAGAAACATCATTGAGTGCAGCGTTGATGAAACCGGTTCCCCGTCTCCGGGATTTCTTGCTTGATGGCCCAGCACTGGGATCGGGATCGGTTTCGACAGCGCTGCACTCAATTATGTTTCTATGT
pgy-miR397b-3p	eun-miR397b-3p	eun-MIR397b	TCAACGCTGCACTCAATGATG	ACATAGAAACATAATTGAGTGCAGCGCTGTCGAAACCGATCCCGATCCCAGTGCTGGGCCATCAAGCAAGAAATCCCGGAGACGGGGAACCGGTTTCATCAACGCTGCACTCAATGATGTTTCTGG
pgy-miR398	sbi-miR398	sbi-MIR398	TGTGTTCTCAGGTCGCCCCCG	GGGGGCGGACTGGGAACACATGGGAATGAGAGATGAGATTGCTCGGTCGTGCTGGCCCTGGGCTCGTAGTTGATCTGCTTGTATGCATGTGTTCTCAGGTCGCCCCCGC
pgy-miR398a	pab-miR398a	pab-MIR398a	CGTGTTCTCAGGTCACCCCTG	GAAGAAGACGGCCTGAAAATCCAACAGGGGTAATACTGGGAACACATGCCCTGAGACATCTCCACGTTATCTCCATAATCTTTTTAAATTTTGAAACCCTCTGCTTCCATATCTTTCACTTTGCACTTGTCAATGGCGGATGCTGTGGGTGCGTGTTCTCAGGTCACCCCTGTAGGAAAATCTGCTGTTCGTTC
pgy-miR398b-1	pab-miR398b	pab-MIR398b	CGTGTTCCCAGGTCGCCCCTG	AGACAGAGCAGGCTCGACTGGGGTCACCTTGGAACACATTCACATTCATATTCACAGGACTGATGATGCGATCTAGAGATTAGATTCATGTGGACGTGTTCCCAGGTCGCCCCTGTCGAAACCTCCTCTGCT
pgy-miR398b-2	ppe-miR398b	ppe-MIR398b	CGTGTTCTCAGGTCGCCCCTG	TGGAGCCCCACAGGGGTGACCTGAGATCACATGTATGTGGCAACAGCAGAACCCAAGAGGGCCATCGTTCGGTCCTGCTGTTCTTTGCATTCCACGTGTTCTCAGGTCGCCCCTGCAGGGCTTTC
pgy-miR398b-3p	ath-miR398b-3p	ath-MIR398b	TGTGTTCTCAGGTCACCCCTG	TGGATCTCGACAGGGTTGATATGAGAACACACGAGTAATCAACGGCTGTAATGACGCTACGTCATTGTTACAGCTCTCGTTTTCATGTGTTCTCAGGTCACCCCTGCTGAGCTCTT
pgy-miR399a-1	ath-miR399a	ath-MIR399a	TGCCAAAGGAGATTTGCCCTG	AAATGCATTACAGGGTAAGATCTCTATTGGCAGGAAACCATTACTTAGATCTTTGCATCTCTTTATGCATTGCTTTTAATTAGTGAGTTATCTGCCAAAGGAGATTTGCCCTGTAATTCTTCT
pgy-miR399a-2	osa-miR399a	osa-MIR399a	TGCCAAAGGAGAATTGCCCTG	CTGTGAATTACAGGGCAGTTCACCTTTGGCACAAGGGCAAGCAGTAGAAACCATGCGTGCTTGCTAGAGCTGGAAATGATGCTGGTAGCATTGCATGGTTCAGGGATCACAGATCTCGTGCCAAAGGAGAATTGCCCTGCGATTTTGTC
pgy-miR399a-3	tcc-miR399a	tcc-MIR399a	CGCCAAAGGAGAGTTGCCCTG	ATCACTAAGTGATCTAGTTGTAGGGCTTCTCTCCTTTGGCAGGTTATGTTCATCGAAAATAAATCAAGATCTAATTCTTCTATTCAACAATAACTCGCCAAAGGAGAGTTGCCCTGTAACTGATTCGACTTAATAA
pgy-miR399b-1	fve-miR399b	fve-MIR399b	AGCCAAAGGAGAATTGCCCTG	GGTAGAGATGAATAACAGGGTAATTCTCCCTTGGCAGAAATGTATTATGGTGCATTTACGTAACTGTTAAATGGCACTGTTTTCAGCCAAAGGAGAATTGCCCTGAAATTCAAAACTACT
pgy-miR399b-2	ppe-miR399b	ppe-MIR399b	TCTGCCAAAGGAGAATTGCCC	TGAATAACAGGGCAATTTTCCTTTGGCAGAAATAATTATATATATTTGGTGCATTTACTCTCAATCTCAAGTACCGGCACCGAATGCTTTCTGCCAAAGGAGAATTGCCCTGCCATTCA
pgy-miR399d-1	ath-miR399d	ath-MIR399d	TGCCAAAGGAGATTTGCCCCG	GGTTGGATTACTGGGCGAATACTCCTATGGCAGATCGCATTGGCTAGATATGCAAGTAAAATGCTTCTCTGCCAAAGGAGATTTGCCCCGCAATTCATCC
pgy-miR399d-2	osa-miR399d	osa-MIR399d	TGCCAAAGGAGAGTTGCCCTG	AAGACAGTAGTAGGCAGCTCTCCTCTGGCAGGTGCATTCTAGGTGATTTTGTAATTGTATATGCATCCAAGGTATATACAGTCCGGCCATGGTGCTACATTGCAATCATCCATATGTGATTGCATTGTGTATATATATACATGGTGGCCTTTGATAGACCATCATATATCGGTTGGTTATGTGCATGTATGTATATACCAGCTGCTACTAGCTTTGATCGATCGCCATGTAGCGATTGAATTCACCAAAACGGCCTGCCAAAGGAGAGTTGCCCTGCGACTGTCTT
pgy-miR399e	tcc-miR399e	tcc-MIR399e	CGCCAAAGGAGAATTGCCCTG	AAGGGTAGAGAAGAATAACAGCGCAATTCTCCTTTGGCAGAAAATGTTGCACTTGTAGAAAAAGTGCTATATTATCCGCCAAAGGAGAATTGCCCTGCCATTCAACTACTCTACATC
pgy-miR399f-5p	csi-miR399f-5p	csi-MIR399f	GGGCAATTCTCCTTTGGCAGA	TTCTGCGGGCCGCGGGTAGAGGAGAATTCCAGGGCAATTCTCCTTTGGCAGAAAATATTGCGCTTGTACGTACACGCACGGTGCAGTACTTGCACAGGTGCTATAATATATAATATTTGCCGCCAAAGGAGAATTGCCCTGCCATTCAACTACTACCATATGTATGCATAC
pgy-miR399h	osa-miR399h	osa-MIR399h	TGCCAAAGGAGACTTGCCCAG	CCATGCATTACTGGGCAGGTCTCCCTTGGCAGTGGCCGATCGAGCTGATCAAACCACGCAAAAGCCACTGCCAAAGGAGACTTGCCCAGCAATGCAGAT
pgy-miR399j	mtr-miR399j	mtr-MIR399j	CGCCAAAGAAGATTTGCCCCG	TTACTGGGCAATGACTTCTTTGGCAGTAGTTGACTTGATCATTCAGATGATGCAAACAAACTCACCGCCAAAGAAGATTTGCCCCGCAATT
pgy-miR399k	mdm-miR399k	mdm-MIR399k	TGCCAAAGGAGAGTTGCCCTT	AACAATGAGCGAATTAGTTGTAGGGCCTCTCTCCAGTGGCAGGAAATATAAATGGTCATGGGGCATGGATTTTCTGTTCTCTCGTGAGCTATAACCTGCCAAAGGAGAGTTGCCCTTCGACTGCTTCTGCTTAGTT
pgy-miR403	cas-miR403	cas-MIR403	TTAGATTCACGCACAAACTCGT	ATTACATGTTTTGTGCGTGAACCTAATTCGAAAGGCTTTATTATGGACGAGATTTTGTGTGTGTTTTCTAGCTGTTGGATTAGATTCACGCACAAACTCGTAAT
pgy-miR403-3p-1	ath-miR403-3p	ath-MIR403	TTAGATTCACGCACAAACTCG	TTGTCATTAGAAGAGTCGTATTACATGTTTTGTGCTTGAATCTAATTCAACAGGCTTTATGTAAGAGATTCTTTAACAATTCCTATAATCTTTGTTGTTGGATTAGATTCACGCACAAACTCGTAATCTGTCTTT
pgy-miR403-3p-2	sly-miR403-3p	sly-MIR403	CTAGATTCACGCACAAGCTCG	AGAAATTGAAAATCAGGAAGAGGCATATTTCACGTTTGTGCGTGAATCTAACAACTCTTTTCATCTGAAAAACTGTTATTGTTTGCTAGATTCACGCACAAGCTCGTAATATGGCTTTTCCAATCTCTGCGCTTTGATTTCT
pgy-miR403a-5p	csi-miR403a-5p	csi-MIR403a	CATGTTTCGGGTTTGTGCGTG	GAGGCATGTTTCGGGTTTGTGCGTGAATTTAATAAAATAACCGCTTCTTTTAATCTCGTTCCCCCATTTTTTGTTAGTAACAAATTTTTGCCGTCAGTGTTAGATTCACGCACAAACTCGTGACGTGTCT
pgy-miR408-1	aof-miR408	aof-MIR408	TGCACTGCCTCTTCCCTGGCT	ATAACAAATACAGGAAGGCGAAGGCGAAGCCGGCATTGAAGATATTGGCATTGAGAGTTGTTGTTGCCCTTTTCATGCACTGCCTCTTCCCTGGCTTCCATCACCCTTTCGCCTCCTCTTCTTTCTCTCCCCTCCAAAATGCTAGCTGTGC
pgy-miR408-2	smo-miR408	smo-MIR408	TGCACTGCCTCTTCCCTGGCTG	ATTTAGTAGTAGCTAGGGAGAGACATTGCATGATAGCTACACCAAAGAGCAACCTCGGCTCCTTGTGTGGCTTTGATGCACTGCCTCTTCCCTGGCTGCGGCCAAGTTA
pgy-miR408-3p-1	ata-miR408-3p	ata-MIR408	TGCACTGCCTCTTCCCTGCC	AGGGCAGAGGAGACAGGGATGGAGCAGAGCAAGGGATGGGGCAAACAACAAACTTCAACTGCTTCCTTCCACTGATCACCTCCTGATTATATGACAAGAGCGAGAGAGTTGTGAGAGATGAGAGCTTTTGTTATTGTTGTTGTTGTTGCTCCCTCCCTGCACTGCCTCTTCCCTGCCTCCCCTCCCA
pgy-miR408-3p-2	ath-miR408-3p	ath-MIR408	ATGCACTGCCTCTTCCCTGGC	AAGGTTAGATTGGTATTGCAATGAAAGAAGACAAAGCGGTAATGAGAGAGAGACAGGGAACAAGCAGAGCATGGATTGAGTTTACTAAAACATTAAACGACTCTGTTTTGTCTCTACCCATGCACTGCCTCTTCCCTGGCTCCCTCTTTTTTTCTCTATATTTCTCTCTCTCCTTTCATTTCACAGCTTTCAATGGAATTTTATTGCTACTGCTAACG
pgy-miR408-3p-3	osa-miR408-3p	osa-MIR408	CTGCACTGCCTCTTCCCTGGC	GGGAGTTCTGTGATTGGAGAGGAGAGGAGACAGGGATGAGGCAGAGCATGGGATGGGGCTATCAACAGATGTAGATTATTCCTTGCACAAGAGATGATGATGAGCTGTGAATGAGTTCTGAGAGATGGCTGGTGTTGTTGTTGCTCCCTCCCCTGCACTGCCTCTTCCCTGGCTCCCCTGCACACCTCTCTCTCTCTCTCTCTCTCTCTGTGT
pgy-miR408-5p	bra-miR408-5p	bra-MIR408	GGGAGCCAGGGAAGAGGCAGT	TGAAAGGAGAGAAAAAAAAAGAGAAGGGATAGAAAGAGGAGGGAGCCAGGGAAGAGGCAGTGCATGGGAAGAGACCAAACATAGTCATTTGATGTTTTGGTAAAAACTCAATCCATGCTCTGCTTGTTCCCTGTCTCTCTCTGATTACCACTTTTGTCTTCTTCATTT
pgy-miR408a	ppt-miR408a	ppt-MIR408a	CTGCACTGCATCTTCCCTGTGC	ACAACCAGCACTGCACTGCATCTTCCCTGTGCCATCTTCGTCGATTGTCTCGTACCGAAAGTGATTCAACCACAGCGAGATCAGACTCAACTGTTAAAGCTGATGACACTGATACGAGATGATGAAGACATAGGCAGGGCAGCCAGTG
pgy-miR408a-3p	stu-miR408a-3p	stu-MIR408a	TGCACAGCCTCTTCCCTGGTT	ACAGGGACGAGGCAGCGCATGAGATGTACAATTTTACTAGTTGCCCATTCCATGCACAGCCTCTTCCCTGGTT
pgy-miR408b-5p	zma-miR408b-5p	zma-MIR408b	CAGGGACGAGGCAGAGCATGG	GACAGGGACGAGGCAGAGCATGGGTAGGGGGCCATCAACAGAATTCCAAATTTGATTTCTGTTTGCTCGCTCACAAAATGGAGGGACTCACCACAAACACACTCAGGCGTTGTTGCTCCCTCCCCTGCACTGCCTCTTCCCTGGCTC
pgy-miR408d	gma-miR408d	gma-MIR408d	TGCACTGCCTCTTCCCTGGC	AAGGCTGGGAACAGGCAGAGCACGAATGGAGCTATCAACAGAAAATGGAGAAGTGAGAAATGAGAGGAGAGAAAGAGAGAGATCTGTTAGGGCTACGCTCATGCACTGCCTCTTCCCTGGCTCTGTCTCT
pgy-miR414	ppt-miR414	ppt-MIR414	TCATCCTCATCATCCTCGTCC	AGACGTTCAAGAACAATTAGAGAAGACCAATGCTAGAATGTGGGGCTCACCAGATTTTCCAACTGCATTGGCTAGCTCTGCTAGCGCTTTGGCAGTAACCATATCTTTGTCATCTTCATCATCGTCATCTTCGTCATCATCTTCGTCATCCTCATCATCCTCGTCCTCAGCATCAG
pgy-miR4386	gma-miR4386	gma-MIR4386	TCGAAGGTTCTGGAGAGGACTGCA	TCTCGAAGGTTCTGGAGAGGACTGCATTTGCGATCCTCTCTAGAACCTTCCGAGA
pgy-miR475a-3p	ptc-miR475a-3p	ptc-MIR475a	TTACAGTGCCCATTGATTAAG	CATCTTGATCAATGGCCATTGTAAGAGTAGAAGGATCCATGAAGCAATAATTCTCTTTGCTAAAATGTGTGATAAAACATTGACTCCTGGTATTTCACTCTTACAGTGCCCATTGATTAAGATG
pgy-miR476	hbr-miR476	hbr-MIR476	TAATCCTTCTTTGCAAAGTC	GCCTTGCATGTTTCATTTAGTAATCCTTCTTTGCAAAGTCCTTTTTGATGTTAAAGTGATTGATTTTTATGCATAAAAGACTTTGCATAGAAGGATTATCATATGAAGCATTCAATCGTTCAAGGG
pgy-miR477-5p-1	lja-miR477-5p	lja-MIR477	ACTCTCCCTCAAGGGCTTCTGA	GTAGCATTTATTGCTCACTCTCCCTCAAGGGCTTCTGAAATCGCCTCCAAAGAAGCTAGTCTGAAGTTCTTAGGGAGAGTGGTTAATATTTGTTAC
pgy-miR477-5p-2	sly-miR477-5p	sly-MIR477	TGTCTCTCCCTCAAGGGCTCC	AGCTAGGCATTGCTTGTTGTCTCTCCCTCAAGGGCTCCTCTTCAAGATCCTTATAAACAAGAAAGCATGAGGGGGAGGAGTTCTTGTAGGGTGAGACAACAAGAAATTCCTTGCT
pgy-miR477a-1	aof-miR477a	aof-MIR477a	ACTCTCCCTCAAGGGCTTCCG	GTGGTTGCTCACTCTCCCTCAAGGGCTTCCGACTCAGCCATTATTAATGCGGGATTGTGCAACGAGAGTTTGATTGGCATAAGTTGGAAGCTCTTGTTTGGGTGGGGTGGGGGGGGATTGAACAGCCTCT
pgy-miR477a-2	fve-miR477a	fve-MIR477a	ACTCTCCCTCAAGGGCTTCTC	AAGGCATTGGTTGATCACTCTCCCTCAAGGGCTTCTCGCCAAGGTGAAGTATTATATCCTAGGTCGTCCCCTTCTTAATTCTAAGGGAGACTTGGGGTACTTACACAAGGTTGTGGAGCCTGCGAGGGGGAATGACCAAGCTTCTTGCCTT
pgy-miR477a-3	mes-miR477a	mes-MIR477a	CTCTCCCTCAAGGGCTTCTG	ATTACTCACTCTCCCTCAAGGGCTTCTGTGAGTTTCTGGTTGAAATACCATACGGAGGACTTTAGAGAGAGTGGATAAT
pgy-miR477a-4	nta-miR477a	nta-MIR477a	ACTCTCCCTCAAGGGCTTCTG	GTCTTTGTTCACTCTCCCTCAAGGGCTTCTGGCTTAAAATGCCTTACTCTTTGGTTTGTGTTAGTGCCAGAGGTCTTTCGAGTGAGAGTGGATAAATTCTG
pgy-miR477a-5p	stu-miR477a-5p	stu-MIR477a	CCTCTCCCTCAAGGGCTTCTC	CCTCTCCCTCAAGGGCTTCTCTCCTGCATGCTTATATGTTGGGAAAGAAGCTCTAGCAGGGAGAGCCA
pgy-miR477b-1	cme-miR477b	cme-MIR477b	CTCTCCCTCAAAGGCTTCTG	TTCCTTTTGCTTTCTCTCCCTCAAAGGCTTCTGGCAACAATGACATTCGAACGTAATTTGTTGTATTCACGTATGTCTGAGGCCTTAGGGGAGAGTACGTGAAAG
pgy-miR477b-2	mdm-miR477b	mdm-MIR477b	ACTCTCCCTCAAGGGCTTCGAC	CAAGGCATTTTTGTTGCTCACTCTCCCTCAAGGGCTTCGACCAATGTCAGACATGRCGAGCTCGAAGACTTGGGGAGAGTGAATAAAAAGTGTCTTG
pgy-miR477b-3	nta-miR477b	nta-MIR477b	TCTCTCCCTCAAGGGCTTCTC	CACTGCTTGTTGTCTCTCCCTCAAGGGCTTCTCTTCTGCTTGTTCATAAGATTTATAAGCTTTTAATTAAGATGCTAAACTTAAAGCATACTGGGAATAGGAGCTCTTGCAGGTTGAGACAACAAGAAATGCC
pgy-miR477b-5p-1	csi-miR477b-5p	csi-MIR477b	CTCTCCCTCAAGGGCTTCTCT	CAAAAGCAATCGTCGTTCACTCTCCCTCAAGGGCTTCTCTTCGATCCATATATAACGTACATATGCTCAAATGAGTGGTGATGGATCGACGCTGAAGCCCTTAGGGCAGAGTGATCGACTCCGGCTTTCTCATTTTCC
pgy-miR477b-5p-2	stu-miR477b-5p	stu-MIR477b	ACTCTCCCTCAAAGGCTTCTG	ACTCTCCCTCAAAGGCTTCTGGCTTAAAATGCCTTTTGTGCTAATGCTAGAGGTCTTTCGAGTGAGAGTGA
pgy-miR477c-5p	csi-miR477c-5p	csi-MIR477c	ACTCTCCCTCAAGGGCTTCGC	CCAAAGCAGTAGAGTCGTTCACTCTCCCTCAAGGGCTTCGCCACAATCCAAATCATGCTGAACAGGTGGGTGGGTTGATGCTGAAGTCCTTGGGGTTGAGTGATCGACGCCTGTTTTTTAACTCGCTAATGACGATCGCAGAAGACAACTCGAAGGCTA
pgy-miR477d	mes-miR477d	mes-MIR477d	CTCTCCCTCAAGGGCTTCTC	CAAGGCATTGGTTGCTCACTCTCCCTCAAGGGCTTCTCCAATGTGCCCTAGCATGCATGCATCCAAACATTAAAAGAAGAACGAAAGAGAAAAAACATTTTCGACTAGCTGGGGTATGGATGCGAGAAGCTCTTGCAGGGGGAGTGAACAAGCAGTGACTTG
pgy-miR477d-5p	csi-miR477d-5p	csi-MIR477d	ACTCTCCCTCAAGGGCTTCTGG	TTGCTCACTCTCCCTCAAGGGCTTCTGGCGTTAATTAATGACAATTATTAATGCTTGCAGCTGCCTGCCAGGCCTGAGGCCGTTGGGGAGAGTGGACAAAAG
pgy-miR477e	aqc-miR477e	aqc-MIR477e	CTCTCCCTCAAGGGCTTCTA	TTGATCACTCTCCCTCAAGGGCTTCTATTAGTCATGTAGAGAATTCTTATGTAACTAGAAGAACTTGAGGGAGAATGAACAAAC
pgy-miR477h	mes-miR477h	mes-MIR477h	ACTCTCCCTCAAGGGCTTCAG	AAGGCAATTCGCGTTTAACTCTCCCTCAAGGGCTTCAGCTAGCCAACGTCCCTTTGCATTCTCTTTCATGAGACTGGCGATGATGCACAGAGGAACGTGTTAAAGTTGAATCCCGGCGGGGGGAGTTGGACGCGACCTGCCTT
pgy-miR479	aof-miR479	aof-MIR479	TGAGCCGAACCAATATCACTC	GAAGAAGAAGAAGAGGGCGACATGGTGTGATGTTGGTTCGGCTCATTTTTTTAATTTTATGAAGATAGAAATGAGCCGAACCAATATCACTCATGTATTCTTCATTCGAGCATGCAC
pgy-miR482	mes-miR482	mes-MIR482	TCTTCCCTACTCCACCCATTCC	GGAGAAAAAGCAAGGATTTTCGGAAGGTTATGAGATGGGTAAGTGGGGAAGATAACTGTGGGGCTTTCGTTTTGTTTGTTATCTTCCCTACTCCACCCATTCCATAGCTTTCCGATCGTTCCTCTCTCTCC
pgy-miR482-3p	mtr-miR482-3p	mtr-MIR482	CTTACCTACACCTCCCATGCC	GGGGAAGGCATAGGCATGGGATAGTAGGGAAGAAGTGATAACAGCATATGCTTATTATGGTGCTTCTTCTTACCTACACCTCCCATGCCTACGTTTTCCCTCTA
pgy-miR482a-1	gso-miR482a	gso-MIR482a	TCTTCCCTACACCTCCCATAC	GGGGAAGGCATGGGTATGGGGGGATTGGGAAGGAATATCCATAAGCAAAATATGCTATTTCTTCCCTACACCTCCCATACCACTGTTTTTCCT
pgy-miR482a-2	sly-miR482a	sly-MIR482a	TTTCCAATTCCACCCATTCCTA	CGAAAATCTATGGGGATTGGTGAGTTGGAAAGCTTTTCTTTTTCTTCTCTTGTGATTAGCTTTCCAATTCCACCCATTCCTATGGTTTTTCG
pgy-miR482a-3p	eun-miR482a-3p	eun-MIR482a	TCTTGCCAATACCACCCATGCC	GGGAAAGGGAGAGAGAGTCTCAGGAAGTTGTGGGCATGGGTTGTTTGGTGAGAGGCATCGCTCTCTATTCTCATGCGCGCATGGAGGGAGGTGGGTGAGGTTTCTTGCCAATACCACCCATGCCAGCAATTTCCTGCTTTTCCTCCCTTTCCC
pgy-miR482b	sly-miR482b	sly-MIR482b	TCTTGCCTACACCGCCCATGCC	GGAAAGGGATGAAGATTTTTGGGAAGCTTTTGGCGTGAGCGGTGGGGAAAGATAGATCTATCATATTAGTATGATATGATAAATCTTGCCTACACCGCCCATGCCCATGGCTTCCAATGATTTCT
pgy-miR482b-3p	gma-miR482b-3p	gma-MIR482b	TCTTCCCTACACCTCCCATACC	GGTATGGGGGGATTGGGAAGGAATATCCATAAGCAAAATATGCTATTTCTTCCCTACACCTCCCATACC
pgy-miR482c-1	mes-miR482c	mes-MIR482c	TTTTCCCAAGACCTCCCATACC	GAGAGGGGTTGCTGGGAGCTATGGGTATGGGGGGATTGGGCAAAATTGCTTGGCTTTGTTTATTAGCAGAGGCTAAAGCTGATTTTTCCCAAGACCTCCCATACCAGTGGCCTCCAGCTGTTTCCTCCCC
pgy-miR482c-2	sly-miR482c	sly-MIR482c	TCTTGCCAATACCGCCCATTCC	GTGTTTCGAGGAGGTGTTGGAGTGGGTGGTGTGGTAAGATTTCATATTTATTTTCCATAAAAATTGAGATCTTGCCAATACCGCCCATTCCTATGGCTTCTGATCATTTCT
pgy-miR482d	mes-miR482d	mes-MIR482d	TTCCCGACACCACCCATTCCAT	AGAGAGTGCTAGAGGAAGTTAATGGAGATGGGTGGCTCGGGAAGAAGAAAAAGAGGCCTAGTCTTCTTCCCGACACCACCCATTCCATCCACTTCCTCCAACTTCTCTCTTTC
pgy-miR482e-5p	sly-miR482e-5p	sly-MIR482e	TGTGGGTGGGGTGGAAAGATT	GATCTGTGCTATGGAAATATTGATGGCGTTGAAAGGGATGAGAGTATTGGGAAGTTGTTGGTTGTGGGTGGGGTGGAAAGATTTGATAAATCTAATTTTAAAGAGATTAAATCTTTCCTACTCCTCCCATACCCATGACTTCCACTAGCTTCTCCCTTTCTTCATTTGTCATCTCCTTTGCTAAGTTC
pgy-miR4995	gma-miR4995	gma-MIR4995	AGGCAGTGGCTTGGTTAAGGG	TAAAACTCATAGGCAGTGGCTTGGTTAAGGGAAGCCACTGGAGCCGTAGTAAAAGCAAGTCTTCACCGGGCAATTGTTTATGGACCCGAA
pgy-miR5037c	gma-miR5037c	gma-MIR5037c	AGTGGAACTTTGAGGCCTGC	CTTTAGCAACCCTCAAAGGCTTCCACTACTCCATATTTCAGTCTAGTGAATGTCCACAAACATGGAGGAGTAGTGGAACTTTGAGGCCTGCTGAAG
pgy-miR5049-3p	tae-miR5049-3p	tae-MIR5049	AATATGGATCGGAGGGAGTAC	ACGGAAGGATGTACTTCCTCCAATCCGTATTACTTATCTTAGATTTGTCTAGATACATACATTTATACAAATTTAAGACGAATAATATGGATCGGAGGGAGTACCTGATAATAA
pgy-miR5049c	hvu-miR5049c	hvu-MIR5049c	AGACAATTATTTTGGGACGGAGG	GTTTCTACTTCCCCTGTTCCAAAATAAATGTCTCAACCTTGTACTAGCTCTAGTATAAAATTGTACTAAGCCTCTAGACAATTATTTTGGGACGGAGGAAGTATTATT
pgy-miR5049d	hvu-miR5049d	hvu-MIR5049d	TACAATTATTTAGGAACGGAG	ATTCTACTTCCTCTGTACCAAAATAATTGCAGTTGGAGAGAAATAGACTAGTATTTCTCCCCAACTACAATTATTTAGGAACGGAGGGAGAATTTT
pgy-miR5049e	hvu-miR5049e	hvu-MIR5049e	AATTATTTAGGTACAGAGGGA	ATCTATTTACTTCCTCCGTCCCTAAATAATTGTAGTTAGAGAGAATAGTTTAGTTCTTTCCAACTACAATTATTTAGGTACAGAGGGAGTATGTAGGA
pgy-miR5049f	hvu-miR5049f	hvu-MIR5049f	AATTAATATGGATCGGAGGGA	TGAAAAGTTTCTACTCCCCCCGATCCAAATTAATTGACACTGCCTTAGTTCAACTTTTAGTACAAAGTTGTACTAACGCAGCGTCAATTAATATGGATCGGAGGGAGTACTTTTGT
pgy-miR5054	bdi-miR5054	bdi-MIR5054	TCCCCACGGTCGGCGCCA	CCTCCGTGGTTGATGCGTTGTGGATTGAGAACAGCATGGTCAAGAAGATCGTAGATCTGATGCACTTCTTCCCCACGGTCGGCGCCAATGACGAGGA
pgy-miR5072	osa-miR5072	osa-MIR5072	CGATTCCCCAGCGGAGTCGCCA	GCTGAATAGATCGATTCCCCAGCGGAGTCGCCAAAAATCGTGTTGGCAACTTTTTTGACAAGTCGACAAGCACGAT
pgy-miR5083	osa-miR5083	osa-MIR5083	AGACTACAATTATCTGATCA	TCCTGGCAGTTCTTCAGATAATCAGATTTGTCCATGAGGTTTCAACTGTTGCATTCCATTGTTGAGTTTTATTCTGTTTGCGTTTCTGTTTGTTTTTGTCATGGATCTGGCTGATTGGAGGCTGTGATGACCAAAAAATACCTACCTATTTTCTGAGGGATTCCAGTCCTTCTGATTGATAGAAACCAATGGATCCTTCTGAGCCTGCCAAGATCTTCAGATTCTTAGTTTTGTATTCGGCTTTTTCGATTTGTCTTCGTATATTGCATTCTTCTAAAAGCAAGCAAGATTCGTAACAGTTGATGGGATGATAACCTTTCACAGAAACTGTATGTGTTGACCCAAAATTCAGACTACAATTATCTGATCAACTCAGACAT
pgy-miR5139	rgl-miR5139	rgl-MIR5139	AAACCTGGCTCTGATACCA	AGTTATATCAAAACCTGGCTCTGATACCAAGAGGAATTGATGATCTTTATTCATGAAAAGAGAGAACTATATATAGATATACAACGATATGTCGAAGACGAAATTTTTATCTCAATATGGGGTTATTAGACCAACTTTGGGTGGCA
pgy-miR5139a	aof-miR5139a	aof-MIR5139a	GAAACCTGGCTCTGATACCA	AATTAATATAGAAACCTGGCTCTGATACCAATTGTTGGACCCTAGAGGGGGGGTGATTAGGGTCAAGAGGCTCTAATATGCAA
pgy-miR5139b	aof-miR5139b	aof-MIR5139b	ATCAACCTGGCTCTGATACCA	CGGCGATGAGATCAACCTGGCTCTGATACCAGTGATCGAAATCAAAGAAGAAGAACAGATTTTGAGGGGCTCCGGTAATGGGTAAGGGTTTGATTTTGTTTATGTGTTGCAT
pgy-miR5161	osa-miR5161	osa-MIR5161	TCTGGATCAGAGGGAGTATA	TTCTAGAATATACTACCTCTGTTCCAAAATATAAGCATTTCCAGGATTCAAATCTTGTTCCACAATATAAGCATTTCTACCACTATTTACACCACTACTTGTCCCATCAATCACTTTCCATCCAATTTTTTCCCCATCCAACCCCCAACCCCCAACCCCCCTAACTCTCCCTCATTTATTGAGGGGCACCAAGTCTTTTTTCCTCAACCTTAATCTTTGCTAAACAACCTAGAAATGCTTATATTCTGGATCAGAGGGAGTATATGATAGTTCACT
pgy-miR5174d-3p	bdi-miR5174d-3p	bdi-MIR5174d	CAATCTTTATGGAACGGAGAGAGT	TTCAACTGATTTCCCTCCGTTTCATAAAGATTGGCACGGATTTGAACTAAACCTAGTTTAAAGCCATGCCAATCTTTATGGAACGGAGAGAGTACTTGTGTGTC
pgy-miR5174e-3p.1	bdi-miR5174e-3p.1	bdi-MIR5174e	CAACCTTTATGGAACGGAGGG	TAGCTGCATTGTACTCCCTCTGTTCCATAAAGATTGGCACGGCTTTGAACTAGGGCTAGTTCAAAATCATGCCAACCTTTATGGAACGGAGGGAGTAGCTGCTAAAATTTT
pgy-miR5174e-3p.2	bdi-miR5174e-3p.2	bdi-MIR5174e	TTTATGGAACGGAGGGAGTAG	TAGCTGCATTGTACTCCCTCTGTTCCATAAAGATTGGCACGGCTTTGAACTAGGGCTAGTTCAAAATCATGCCAACCTTTATGGAACGGAGGGAGTAGCTGCTAAAATTTT
pgy-miR5174e-5p.2	bdi-miR5174e-5p.2	bdi-MIR5174e	TACTCCCTCTGTTCCATAAAG	TAGCTGCATTGTACTCCCTCTGTTCCATAAAGATTGGCACGGCTTTGAACTAGGGCTAGTTCAAAATCATGCCAACCTTTATGGAACGGAGGGAGTAGCTGCTAAAATTTT
pgy-miR5175a	bdi-miR5175a	bdi-MIR5175a	AAGAATTTAGGAACGGAGGGA	GACTGTGGCCACCCATTACCATAAGTACTTCTTCTGTTCCTAAATTCTTACCGCTGTTTTAGTTCAAATTTGTACTAAAACAACGATAAGAATTTAGGAACGGAGGGAATACTTTCATAATTTATCTTGCTCTCCAT
pgy-miR5181-3p	ata-miR5181-3p	ata-MIR5181	CACTTATTTTGGACCGGAGGG	TTGAACTACCTCCGATCCAGAATAAGTGTCGCAGTTTTGAACTAACGCCTAGTTCAAAACTGCGACACTTATTTTGGACCGGAGGGAGTAATGTTT
pgy-miR5205b	mtr-miR5205b	mtr-MIR5205b	CTTATAATTAGGGACGGAGGGAGT	AAAAGGGTCTTATAATTAGGGACGGAGGGAGTACTTCAAAAGATACTGAAGTACTCATTACTACCCTACTTTAAAAGATACCCAA
pgy-miR5205c	mtr-miR5205c	mtr-MIR5205c	CTTATAATTAGGGACGGAGGTAGT	AAAAGGGTCTTATAATTAGGGACGGAGGTAGTATTGATTGGACGGCTACTGATGATCTGAATGCATGACATGAATACATTTTTTTCTTTGACATTAACAAATCCTGTGGCCGTTTCTCTTTGTCTTTTATTATGTTAGCCCGTTTCCCTC
pgy-miR5227	mtr-miR5227	mtr-MIR5227	TGAAGAGAAGAAGATTGATGAA	ATAACGATATTGAAGAGAAGAAGATTGATGAAAGTGAAACTTAATTCGGGTCCATACATGTTATGAATTTTTAATGAGCTTCCAAGTGATGTTTTTGAATATGAAACCATTTAGCGTCTTTTTTTAGTTTATATTTTTTATTAGGAATGATATTATGATTTTGTGTGGATACCCTTGATGTTGTTATGTAATTTGCCTTGTTGGCAATTTTTTTAATTATAATATCACATGTATTATTGAGCCTTTTATGAAATACATAATAAAACCGCTTAATAATCCATAAATATATTATAACTAAAAATCCTCAATAAGGAAAATTACATGACAACATCAAAGGTATCCCACACAAAAATCATGCTATCATTTCTCATACAATAAACATAAACAAAAAAGAGACAC…
pgy-miR5281a	mtr-miR5281a	mtr-MIR5281a	CTCTTGTAAATAGGATCGGAGGGA	TTGTGACATACTCCCTTCGGTCCTATTTACAAGAGAAATTTGACTTTTTAGATACATTAAATAATGTATGTATCTAATCAAGAATCTAAACCAAATACATAAATTATTTAATGTATCTAAAAAGTAAATTGTCTCTTGTAAATAGGATCGGAGGGAGTGTATATACTC
pgy-miR5281b-1	bdi-miR5281b	bdi-MIR5281b	TCTTATAAATAGGAACGGAGG	ACTACTCTCTTCCTTAGTTTTATAAGATGTTCTGGCTTTGTCATATACCAAGCTCTACAAACCTTGACCAAGATAATAGTAAATCGACCGACATCTACAACTTTATACCAAGCTTTATTAAATCTATTGCAATAGATATCTTATATTTATTTGAGAAGTTGCTGATATTAGTATAAACTTTGAGAGGTTTGACTTAATATAAAACTCAAAACTATAACATCTTATAAATAGGAACGGAGGTAGTAG
pgy-miR5281b-2	mtr-miR5281b	mtr-MIR5281b	TCTTATAAATAGGACCGGAGGGAG	TTTTCTGTAATACTACCTCCGGTCCTATTTATAAGAGAAATTTAGATCAACATAAGTGAATGTATTTGGACTGAATTTTTAACTAGATACATCAACTTTTGTTGACCCAAAATTCTCTTATAAATAGGACCGGAGGGAGTACTTGGAATCAC
pgy-miR528-5p	osa-miR528-5p	osa-MIR528	TGGAAGGGGCATGCAGAGGAG	AGTGGAAGGGGCATGCAGAGGAGCAGGAGATTCAGTTTGAAGCTGGACTTCACTTTTGCCTCTCTCTCCTGTGCTTGCCTCTTCCATT
pgy-miR529-1	aqc-miR529	aqc-MIR529	AGAAGAGAGAGAGCACAACCC	AGAGATGAGAGATATGTTGACAGAAGAGAGAGAGCACAACCCATCATCAGCTAAAGAGAGTCTTTTCTTTTGTTGGGAGTGTGCTCTTTGCTCTTCTGTCATCATCACCAAATCTCTCTCTCTCT
pgy-miR529-2	far-miR529	far-MIR529	AGAAGAGAGAGAGCACAGCTT	TGGTCGTGGCTGGCACCGTGGGTGGTGGTATCCCATGGCTGAGTACTTGACAGAAGAGAGAGAGCACAGCTTGAGTCGGCGGCGACCCCTGTGAGACACCCGCCTGGAGGGAGCTCTGGA
pgy-miR5290	mtr-miR5290	mtr-MIR5290	AATTTGGAGAGAGATAGACACATA	AACCGGAAAAATGGGTCAAGATCCTCTCCATTTATAAATTTTTTCATTTGTTGTAATTTGGAGAGAGATAGACACATAAAATAAGTG
pgy-miR5293	mtr-miR5293	mtr-MIR5293	GATGAAGAAGTGGAAGGAAGAAGA	GGTTGAAAATGATGAAGAAGTGGAAGGAAGAAGAAGAAATGAAAACAAGGTTTTTAATTTGAAATTTTGTTAATCCTTGTTTTTGAATTTCTTCCCTCTATAAGAGGCATCATGTCAGCCA
pgy-miR530-1	fve-miR530	fve-MIR530	TGCATTTGCACCTGCACCTCT	AGCCAAAGGTGGTTTCATTTATCTGCATTTGCACCTGCACCTCTTCGATCCTAGATTAATGGTTTCTGCCAAGTACTACTGGAATGCAGAAGATCAATAGGTGCAGGTGTAAGTGCAGACGAATGCCTTCTTGGTT
pgy-miR530-2	stu-miR530	stu-MIR530	TCTGCATTTGCACCTGCACCT	TCTGCATTTGCACCTGCACCTTAGTGAACGAATTTGTTAGCGTATAATTCATGCAGAAAGGTGTTGGTGCTCATGCAGACA
pgy-miR530-5p	osa-miR530-5p	osa-MIR530	TGCATTTGCACCTGCACCTA	GTGATAGAGCTGCATTTGCACCTGCACCTACAGAGAGGAAGATGAAGCAGCAAGCTAGCAATACGTGCTTGATCGCTATACGCTAGCTTCTTGCACACAATGTTGTTCCTGGTCTCTTCCTGATCCCTAGGTGCAGAGGCAGATGCAACTATGTCAT
pgy-miR530a-1	bdi-miR530a	bdi-MIR530a	TGCATTTGCACCTGCACCTAC	GAAGAATGGTGTGATTTTTGCTGCATTTGCACCTGCACCTACATCGAAGGAACGATAGAAGCACTGCACCTATTTCATCAATTATCGTCATGCAGGCTTCTTGATCCTCCTCCTAAGCTGCTTAGGTGCAGTGGCAGATGCAGGTGTATCACAGGAATTTTC
pgy-miR530a-2	tcc-miR530a	tcc-MIR530a	TGCATTTGCACCTGCACCTC	CCAACAAGTCTCCATTTATCTGCATTTGCACCTGCACCTCTTTCTCTACACTTCCAGCAGCCAGGGAGATGAACAACATTCTCCATGGACGGTTGCCGAAATCTTGTTGGTTGGACGGGGAGAGGTGCAGATGCAGGTGCAGACAAATGGCCTCTTGGTTTTA
pgy-miR530a-5p	csi-miR530a-5p	csi-MIR530a	TGCATTTGCACCTGCACCTTG	ATTTATCTGCATTTGCACCTGCACCTTGCTGTGCTGTTATCTGGGTTGACGAGGATCATCATGATGATCAGCTTCAAAACTCGAAAGCATGAAGGTGCAGCTGTATATGCAGGTGAATGCC
pgy-miR530b-1	gra-miR530b	gra-MIR530b	AGGTGCAGGTGCAGGCGCAGC	GCAGCCTTTATCTGCATTTGCACCTGCACCTTCTTGTTTTTAATTATCTGCTTCTGCTTCAGAAACCAAATGTGTTGATGAAAATAGAATAGGACCGAAACAGAAAATAATAATAAGGTGCAGGTGCAGGCGCAGCTGAATGCCAT
pgy-miR530b-2	mes-miR530b	mes-MIR530b	TGCATTTGCACCTGCACCTTA	GCCAAAATGTTGCCTTTATCTGCATTTGCACCTGCACCTTACTTTTGTTTCTTTAAAAATTTCAACAATCAAGATCCTTGTTTTTCCTCTCATTTCTAGAGTGTCAGAGAAACTTTTTGATCCAAGAAAAGAGAGGTGCAGGTGTAAGTGCAGGTGAATGCCATTTTGGT
pgy-miR530b-3	tcc-miR530b	tcc-MIR530b	TGCATTTGCACCTGCACCTT	GCTAAGATGTAGCCTTTATCTGCATTTGCACCTGCACCTTCTTGTTTTTATTTGGTTCACTTCAGCACCCTTCTGCTTTAGAAACCAAAGCTTGGGCAGATGTGTTTGTGGTGGAGGAAGATAAGGGCCAAGCAAAGAGGTGCAGGGGCAGCTGCAGGTGAATGCCATTTTGGCTTCT
pgy-miR535b	pab-miR535b	pab-MIR535b	TGACAGAGAGAGAGAGCACGC	GGTGCCATCGCATTGCTGACAGAGAGAGAGAGCACGCCTGTATTCTCTTATATGGATTTTGCATATGTGGGCGTACATGCGTGCTCTCTACTTGTAGTCAGCAAACGACTGTATC
pgy-miR5368	gma-miR5368	gma-MIR5368	GGACAGTCTCAGGTAGACA	ACTGTTTCCTGGGATTGGCTTTGGGCTTTCCTGCACAGCTTAGGTGGAGGGCAAAGAAGACTTCCTTCTGAGGGGGCCAGAGCCATCAGAGAGATACCACTCTGGACGAGCTAGAATTCTAACCTTGTGCCAGGACCTATGGGCCGAGGGACAGTCTCAGGTAGACAGT
pgy-miR5523	osa-miR5523	osa-MIR5523	TGAGGAGGAACATATTTACTAG	TACTAGAAAACAAGTAAGTGTAATTCCCCCTAAACATTAAAATATGTTGACATGAGGAGGAACATATTTACTAGTTATATTGTC
pgy-miR5538	osa-miR5538	osa-MIR5538	ACTGAACTCAATCACTTGCTGC	ATGAGGAACTACTGAACTCAATCACTTGCTGCCGTTACTCAACAGTTTTCTGTTGAGGTCTATCCCGTAGAGGTAGTCAAATTAGAACGGGAGGAGAGGAGGTGAGTAGGGGTAGTTCAATGG
pgy-miR5564b	sbi-miR5564b	sbi-MIR5564b	GCAATTCGTCGAACAGCTTGA	CGGGAGCAATTCGTCGAACAGCTTGAGGCGCGCCGGCCGGGCAACCCGGGCGTCAGCCACGCACTCCAGCTGTTCGACGAATGCCTCCTCCACGCCAGGCAATGC
pgy-miR5568c-3p	sbi-miR5568c-3p	sbi-MIR5568c	ACTTACAGTTTGGAACGGAGG	GTACTCCATCTGTTCCAAATTGTAAGTCGTTTTGGCTTTCTTAAATACATAGTTTTTACTATGCATATAGACACAGTGCATATGTTTTTTTGCATAGCAAAAGCTATGTACCCAGGAAAGCCAAAACAACTTACAGTTTGGAACGGAGGGAGTAC
pgy-miR5658	ath-miR5658	ath-MIR5658	ATGATGATGATGATGATGAAA	AGATGATGATGATGATGATGAAACAGAATCAGTAAGAAGCTTCTTCTTCTTAGGAGGAGGAGGAAGATTGGTTTCATCATCATCACCAGTTGAA
pgy-miR5819	osa-miR5819	osa-MIR5819	AGGACGAGGGGAACGGCGGCG	TGGCAATGAGAGGACGAGGGGAACGGCGGCGGTGGCCCGCGCTGCTGCTCGTCGTCCTTGCCT
pgy-miR6114-3p	cca-miR6114-3p	cca-MIR6114	TCACGTCCATTGTCCCTTTCA	TATTGGTGAAAGGAATCATGAACGTGAGGATGCTTTGGTTGTGTCGATTTTCTCGTGTATTTCTTTACACAAGATAAGAGGCCAACTTCACGTCCATTGTCCCTTTCACTACTGC
pgy-miR6167	hbr-miR6167	hbr-MIR6167	TACCCAGGTGGAAGCTTTGA	GTCAGCCAAGCCCAATGGGTCAAAGCTTCCACCTGGGTAGATTGGGTCTGTGACCTTACAGAATCGCCGGTGGGCCACTCGGTGAGGTCACAGACCCAATCTACCCAGGTGGAAGCTTTGACCTCACCGAGTGGCCCACC
pgy-miR6173	hbr-miR6173	hbr-MIR6173	AGCCGTAAACGATGGATACT	CGCTGTGCGTATCGACCCGTGCAGTATCCATCGTTTAAAGCTAGGGGAGCGGAATGGGATTAGATACCCCAGTAGTCCTAAGCCGTAAACGATGGATACTGCACGGGTCGATACGGCACAGCGCTGTAGCTAACGCGTTA
pgy-miR6196	hvu-miR6196	hvu-MIR6196	AGGACGAGGAGATGGAGAGGA	CGAGCGATGGAGGACGAGGAGATGGAGAGGAAGGTGCAGCAGTACCTGCACCGCAAGGGATTCCGCCTCACCGAGCTCGCGCTGCAGGAGGAGCGCAACCGCCTCTCCACCACCTCCCTCTCCGACGTCTCGCTCT
pgy-miR6255	osa-miR6255	osa-MIR6255	TGGGAAAAATGGGCAGTTGAGT	AAACCAGTTTTGGGAAAAATGGGCAGTTGAGTTCGGCCAATTTATCTATGGTTTCCTCAACAATCATTTTTCCCACATGTTATCA
pgy-miR6281	ppe-miR6281	ppe-MIR6281	GTTAGAGATAGAGAGAGTGAG	AAGGAGGTCGAGTGTTAGAGATAGAGAGAGTGAGTGAGAGACTAACAGTCGATATAGAGTGATGGCGGTGGTGTGAGGCGTAGAACTAAGAGAGTGATGGCGGTGGTGCGAGACTGTCAGTCTCTCATTCACTCTCTCTGTCTCTGATGCTCAATCTCTT
pgy-miR6300	gma-miR6300	gma-MIR6300	GTCGTTGTAGTATAGTGG	AGGTAAAAATACTTACCACTATATTACAACAACTTGTTTGTGAAATTCAATGGTAATTTTAAATAATAAATGTTTTAATATTACCGATAGCATTTGATTATATTTTTGTTTTAAAGTTACATTTGATTATATCGCTATCGGCTATAATGTAAGTCATATTCATCCAATATCATGCAACTTTTTTGTATAGATATATTAATATTACTCGATAATCATCAAGTCGTTGTAGTATAGTGGTAAGTATTCCCGCC
pgy-miR6478	ptc-miR6478	ptc-MIR6478	CCGACCTTAGCTCAGTTGGTG	ACCGACCTTAGCTCAGTTGGTGGAGCGGAGGGCTGTAGGTCGCTGGTTGGATTCCGGCAAGGTCGGATTTCAATTTTGTAATTTCTTTTCTCACCGACCTTAGTTCAGAAGTTGCATTGTTTTGTCTGTTGAGGTGGT
pgy-miR7494c	gra-miR7494c	gra-MIR7494c	ATGGAGGAAAACAGAGGGAGAAGC	ATACTCTTCTGCTTCTCCCTTTGTTTTCCTCCCTTCTTCATTTCTTTTAATGTAGTTTTTCTATGTTTTTCATTTGTTAAAACTAGTTCACAAGGTTGCGTCACTCGAAAAAATTAAATTGTTCAAAAAATAAAAGTATAGGGACTAGTTTTAACAAATGGCAAACTTAGAAAATTGCGTTAAAAGAAATAGAGAATGGAGGAAAACAGAGGGAGAAGCAGAAGAGCAT
pgy-miR7539	lja-miR7539	lja-MIR7539	TCGAGAGAGAGAGCGACGAGG	AATTGGGGTCCTGGGTTCGAAGCTAGCATCGAGAGAGAGAGCGACGAGGATTGATGGAAGTTGATAAAATGAGGTATTTCATAATACCTCTCTTTTCATTTTCATTTTGGTCCCTTTATTTCTTTTTCATTTTCATTTTGGTCCCTTTATTTCTTTT
pgy-miR7698-5p	mtr-miR7698-5p	mtr-MIR7698	TTTTCATCAAAGTTTTCTGGA	TAATTTGCTGTGATAGCAGTTCTTTCAGTTTTTCATCAAAGTTTTCTGGATATAGTAGATAGTCTACTAGAAGGTGGTAGACTATCTGTTATATCCAGACAACTTTGATGAAAAGCTGGGAGGACAACTATCACAGCAAATTA
pgy-miR7767-5p	bdi-miR7767-5p	bdi-MIR7767	CCCCAAGCTGAGAGCTCTCCC	TTGATGGCTGCCCCAAGCTGAGAGCTCTCCCACGACAGCTTGGACAGGAGGCCACCTGCTTGGAAGAGCTCGGATTGAGAGGAGCAAGCAGCTTGAAGGTGGTGGAGGACC
pgy-miR7805-5p	rgl-miR7805-5p	rgl-MIR7805	AAATTTGGTGTAGTGAATAGT	ACCTCACACCAAATTTGGTGTAGTGAATAGTGTTACACCAAACACTATTCATTTACACCAAATTTGGTG
pgy-miR7999-3p	stu-miR7999-3p	stu-MIR7999	ACGACCCGTAGAACTGCCCACGAC	CTGGGTCACTTCTACGGGTCCTTCCTACGACCCGTAGAACTGCCCACGAC
pgy-miR8021	stu-miR8021	stu-MIR8021	ATTCAAGGCTCAAACTCGAGACCT	ATTCAAGGCTCAAACTCGAGACCTCTGGTTAAGATAGATGGATCATATATATCCCACCACAACTTTTGTTGGTACTAATAATGACTTAATTTACTTTCTCTTAAAAATTAGGCAATATGTTGGATTTATTTGTTGTGTTCTACCCACAAAGATTTGGTTGAGTGGAAGTTAGTATTTATTTATCCTTAACCAGAAGTGTCAAGTTCGAGTCTTGGACAT
pgy-miR8154	cpa-miR8154	cpa-MIR8154	CAGAGGAGGAGATGAAGAGGGA	CAGAGGAGGAGATGAAGAGGGAACCTTGCTAAAGCTCCGTTCTTTTGGGCTCTTTGTAGGACTCCCTCTCCCTCCTCCTCTATC
pgy-miR8155-1	aof-miR8155	aof-MIR8155	GTAACCTGGCTCTGATACCA	TCACTCTGAATGGTCTTCGCGCCAGAAGCACCACCCTCAACACCCGAAGCACCTTCTTTCCCCGACATCTTTCTTAACGCACCAATCGAATGAAGAATAGATCCAAAACTAAAAAGATAGAGTCTTTACCAAAAGATCCCACCTTTATCACCAAACGAAGCCCTAGACGAGCCTCCAAATTGATCTACTCCTCCAAATAGCTCAAGTGTAACCTGGCTCTGATACCACTTATTGTGT
pgy-miR8155-2	cpa-miR8155	cpa-MIR8155	TAACCTGGCTCTGATACCA	GATATCATCGGGTTCTTTGAGGGTATGTTAATTTTCTGGTCCCTTAATAACCTGGCTCTGATACCA
pgy-miR8175	ath-miR8175	ath-MIR8175	GATCCCCGGCAACGGCGCCA	CTTAAGGCAATTTGACCTATATCAAATTTGGCACCGTTGCCGGGGATCGACCCGGGTCACCCGCGTGACAGGCGGGAATACTTACCACTTAGTACAACGACCCAATATAGTGGTAAGTATTCTCGCATGTCACTCGGGTTCGATCCCCGGCAACGGCGCCAAATTTGATATAGCTCAAATCGCCTTAAG
pgy-miR827-1	aof-miR827	aof-MIR827	TTAGATGACCATCAACAAACA	ACTTTTGAATGTGTCATGTTGATGGTCATCTAACAATCATCTCAAATATAATATCTTATAAAGATTAAAACTCATTGTTAGATGACCATCAACAAACACTTTCAGAGG
pgy-miR827-2	ath-miR827	ath-MIR827	TTAGATGACCATCAACAAACT	TTCCATGAAACGTTATAGGTTTTTTTCTTTCTCTCTTGCAACCCTTGAATGTGTTTGTTGATTGATATCTACACATGTTGATCATCCTTGTGTTGATCGATTGGTTTAGATGACCATCAACAAACTCTTTCGTGGTTTTGCATCGCTTCTTGGAATCTCGATCATGTTTTTAGCATC
pgy-miR827-3	sly-miR827	sly-MIR827	TTAGATGAACATCAACAAACA	ATTTGTTTGTTGATGGTCATCTATTCATCATATCATTTGGCATAGTTTTTGGAACCATTAATATGCCATGATTAGATGAACATCAACAAACATCTTC
pgy-miR827-3p	aly-miR827-3p	aly-MIR827	TTAGATGACCATCAACAAACG	TACATCTTTAACTTCCATGAAACATTATAGGGTTTTTTCTCTCTTGCAACCCTTGAATGTGTTTGTTGATTGACATCTATACATATCGATAATCCTATCGTGTTGATAGATCGATTGGTTTAGATGACCATCAACAAACGCTTTCGTGGTTTTGCATCGCTTCTTGAAATCTTGATCATGTTTTTAGCATCTTTGTA
pgy-miR8577	atr-miR8577	atr-MIR8577	AAAAGGCTCAGATGATGATGATGA	TCATGTATCTGACCCCAAATAGTTGGGAAAAGGCTCAGATGATGATGATGATGATGATCATCATCATCATCATCTGAGCCTTATCCCAACTATTTGAGATCAGATACATGA
pgy-miR858-1	cme-miR858	cme-MIR858	TCTCGTTGTCTGTTCGACCTT	CTTTTGCTCTCGTTGTCTGTTCGACCTTGAATTTTTCTCAAAAACATAGAAATATTATATATTCAGAACTTTTTTTTTTTTTTATCAATAAATAAATAAAATAAAACCCTCAATTTTGGATGGATTCATTGGTAGGTTTAGGTAGCAGCCGAAGGACTATACAT
pgy-miR858-2	mdm-miR858	mdm-MIR858	TTCGTTGTCTGTTCGACCTGA	CATGCTATGCTTGTCAAGTGAGCAGTCCTTTGCAAATTAATCTTAGTTTCGTTGTCTGTTCGACCTGAAACTACGGTAAAGGCTAGGTATATAGTACCCCTGAAAACCCTAATTAGAAAGTAATCATGTTTTTTTATATAGATTAATCAACTTGATTGACCATCTAACAAATTAAACAAGGCAGCTTCGTATTATAGATAACTATATATTGYGTAGCATCTTGGTATTTGACCTCGTAACCTAAATTATAGAGTTACTTTAATGCATAAAAGAGTCATTAACCTAGAAAGAAGAAAGTAAATTAAAACTCCCAATCTTAATCCTGTTTATGCATTTATTGGATAATTCATTTGGAAAGTGGTTTAGGTATATCTTTTGGCTCCTTCTTTTCCTTTCGAA…
pgy-miR858-3	ppe-miR858	ppe-MIR858	CTCGTTGTCTGTTCGACCTTG	GGTGACTGATTTCCATGCTAAACCTCGTCAAGTGAACAGTTTTCTTTCAGGTTATATCTTTATCTCGTTGTCTGTTCGACCTTGAACTTCAACTTCATTTTTATTATTTATATGCATAATTATTCATTCTGAATCTGCACTGCACCCTTTCCCTGTCCACACACACTCACGAAAACTAACATATAGCAGCCGTTTCGATAAATCGAAATCAAGTTTAATCCTCTGCATTTTATAACATTGATTGAGTAAGTAGAGATCTCAAGTTTAGGTCATAAATCGGAAAGTAATTATTTTGTGGTAATGAACTAATAATAAGCTGAGATCAAGGTCAAACAGGCAACAAAGTTGAGGTATTAGTAAGAACTGTTTGCTTGACGGGGGCTTTGTATGGACATCAAC…
pgy-miR858a-1	ath-miR858a	ath-MIR858a	TTTCGTTGTCTGTTCGACCTT	CTCATCTTTGTTTCGTTGTCTGTTCGACCTTGGTCTCGATCTCTCCTCAAAACCCTAATACGCGCTTTATCGTTTATTTCATTCATCCATCCTTCTTATGATCATCATAAACTAACGTACATGGTTTATCGGTTTGTTATTGATGGGGATTGGGGTAGATAGACGATCGAAACTTTTGATTTCTGAG
pgy-miR858a-2	pab-miR858a	pab-MIR858a	TTCGTTGTCTGTTCGACCCTG	GCAGTTGTTCTTTTATTCGTTGTCTGTTCGACCCTGTGCTTATCATTCTTTATCGTCATTATCTACATCTGAATATTGTTTCTAGATCTGGAATAATTATCTGAAAATTTGTATGGAGATGCACCAGATTGTAGGACAACCAAAAAATATATATGC
pgy-miR858b	ath-miR858b	ath-MIR858b	TTCGTTGTCTGTTCGACCTTG	CCTACCCGAAGGGTTTTGGAGAGTAGACAAAGAGACAAACATAGAGGTGTGAGTTTGGTTTGGTTTTGGGTTTTGGGGGGTTGGTAGTGTTTGAGGTCCATATGCCTCGATCTTCCGCTTCTATTAATTAATTTTCTCTATTAGAAATATTATCTAATTATTCCACTCCATCGAACCATGCACATATATAATGATATGTATAAGCCCATCAAAGTTTTTGAATTCAGTGCAAACACTTGTCAAAGGAGCAGTCCCGATCTGGTTCCATCTTATCTTCGTTGTCTGTTCGACCTTGGCTTTGGC
pgy-miR8689	gra-miR8689	gra-MIR8689	AGAGGTGCTCATGGGCTGGGTCGG	GTTGAGGAGTAGAGGTGCTCATGGGCTGGGTCGGGCCAGGCCCCAAAAAATTCAGCTCGAGTCCTAGGCCAGAGCTCAACTCGACTCAAAATATGGGCTTGAAATTTTGTCCAGGCCCGGCCCAAGAAAAAAATCTTAAGCCCGAGCCCGGCCCGACCCATTTTTTAAATAAAACACCAAAAATTTATTTTAAAATAAAAAATAAAAAAATATTTTAAAAATAATAAAAATATATATATTTATTATTTATTCGGGCCGGGCAGAGCAGGGCCCGGGCCAAAAAAGTAGTGCCCGAGGCCCGACCCATTTTTTAAACAGGCCTCGTTTTTTTTGCCCAAGCTCATATTTCGAGCCTATATTTTTATCCGAACCCTCTCATATTTCGGACTGGCCGTCGGA…
pgy-miR894	ppt-miR894	ppt-MIR894	CGTTTCACGTCGGGTTCACC	CATAATTCAAATAATCCAAAAAAAATAAACCAAATACCTTCCACCTCAAGCGTTTCACGTCGGGTTCACCAAATATGTTGTATTATGTGAAGTTTTGATTGAGAATGCACCGAGCACTTGGCTATGGAAGGTAAAAGAAAATTGCAACAAAAAGTCCTAACAATCCAATAGGATTATAGAAAATTTATAATTAAACGTTAACAATCATAATCAAACAATA
pgy-miR909.1	cre-miR909.1	cre-MIR909	TGCTGGTCAAACCGGTGGTGG	GTTCCCGCACACGTGGCTGAAGGTCGCGGAGCTCTTTGCCGACACGGTGGCCATGTGGTCCCGCAGCTCCTTGCCACACGGGCATGCAAACATGACCCTGAATGGCCCTGCCTGCGGCCTGCCCCGCTCCAGGGCCTTCTGCTGCTGATGGTGCAGATGCGGCTGGTGCTGGTCAAACCGGTGGTGGTGGTGCTGGTGCTGTTCGGGCTCCTGCTGCACCGGCAGTAGCGCCAGCAGCTGGAGCAGGTACAGGGCGGCCGCCAGCGGCAGCACCACCACCACCACCACCGGTTCGACCAGCACCAGCCGCACCTGCACCACCAGCAGCGGATAGAAGGCTCCGGAGCGGGGCAGGCCCAGGCAGGGCCATTCAGGGTCAAGTTTGCATGCCCGTGTGGC…
pgy-miR9482	bdi-miR9482	bdi-MIR9482	CCTTTGGGGAAGAAGGGAAAC	AATCAACGGCACAGCTTTCTTGGATCCCTCTCTCCCTTGAAGGCTATTTTTTGGACAGGTTTTCATGTGCAGTTGTGCATCATTGTTTGCCTATGAACACAAGAGAGCCTTTGGGGAAGAAGGGAAACCAAGCAAGCCAGTGTCCATGTTTGT
pgy-miR9493	bdi-miR9493	bdi-MIR9493	AAGAATTATGAAACGAAGGGAGTA	TTTATTATATACTCCTTTCATTTCATAATTCTGATGTATCTATTCCTAAAAGTTGTCTATATACATGTAATATTTTGATAAGAATTATGAAACGAAGGGAGTAGTATAAAAA
pgy-miR9774	tae-miR9774	tae-MIR9774	CAAGATATTGGGTATTTCTGTC	AAGACAGAAATACCCAATATCTTGCTAGAACAAGATATTGGGTATTTCTGTCTT

## Sheet: Novel_miRNA
miRNA_mature	miRNA_precursor	mature_seq	precursor_seq
GWHARYT00000001_1107-5p	GWHARYT00000001_1107	TGTGTGGGTGTGTGGGTGCA	TGTGTGGGTGTGTGGGTGCATTCGATCAGCTTTCGTTGGCTCAACAATTGGTATCAGAGCCAGGTTGTGGCAACTGGGGTATTGGAATTTTACTCAGGATCGATTTCTGAGATTGTAGTCGTGTACGCCTCGTCCAAACGAAGTTAGAATCAGCCCCAACGACCACTTGACGTGCCTGCACGCGCCACTCATC
GWHARYT00000001_1259-3p	GWHARYT00000001_1259	ATTGAGAGTTCGTGACGCTCA	AGCGTCTTTAGCCATCAGTGCCCAGCCTGTGCCGAAGGAAAACATTGCATGCGTAAGCATTTATCGTTATTTATATACATTGCATGTCTGTTGCATGTTGTTGCATATCTGTTTATTGATAAACTTTTTTCTTGTATTCCTGCTGCTATGTCTTTTAATCTCGACATTTCGGAGGTATTGAGAGTTCGTGACGCTCA
GWHARYT00000001_1311-3p	GWHARYT00000001_1311	TAGTGGTCGTCGCCCTAACCC	CATGGGGTGAACATTACTCGCATTCTCCCGCAACGACCAATGAGGAAGATCGTCTTAACGAAGAATTTATTCGGCAGTTGGACAATAATATTGAGCCGGATATTGACTTACCTGAACCTATTCCTCGTGGTCATCGTCGTGGCCCTAGTAGTGGTCGTCGCCCTAACCC
GWHARYT00000001_1484-5p	GWHARYT00000001_1484	TTGATGATGTTTGTTCGCTCGC	TTGATGATGTTTGTTCGCTCGCATAACCAATACTGCATGTGCAAATTCAACCCTCTTGTTAGTACAAACAAATCAATA
GWHARYT00000001_1566-3p	GWHARYT00000001_1566	TTCCCAAGTCCACCCATGCCGA	GGCATGGTGTTCTTGGGTAGGAACAAAAAAAACAAAAATCCATATGAATTTATGGTGTCTCCTCCTTCCCAAGTCCACCCATGCCGA
GWHARYT00000001_1572-3p	GWHARYT00000001_1572	TTCCCAAGTCCTCCCATACCGA	GGCATGGTGTTCTTGGGAAGGAAAAAGAAAATCCTTATGCGTTTATTACTGTGTCTCCTCCTTCCCAAGTCCTCCCATACCGA
GWHARYT00000001_1584-3p	GWHARYT00000001_1584	TCTTACCTGCACCTCCCATTCC	AAGTGGGAGAGCAAGATAAGAAATATTCATAGTTAACCATGAAACTATGATAATAATTTCTTACCTGCACCTCCCATTCC
GWHARYT00000001_1756-5p	GWHARYT00000001_1756	TGTATCCCTCCCTGTGTCACC	TGTATCCCTCCCTGTGTCACCAAGCAATATGACCCATGGATGGCTCATGACCCATGTTCAAGTTTGCATGGTGGCACACGGAGGGTTACACT
GWHARYT00000001_1881-5p	GWHARYT00000001_1881	TTGATGATGTTTGTTCGCTCGC	TTGATGATGTTTGTTCGCTCGCATAACCAATACTGCATGTGCAAATTCAACCCTCTTGCTAGTACAAACAAATCAATA
GWHARYT00000001_1978-5p	GWHARYT00000001_1978	CTGTACCCAGCGCATGGAGAC	CTGTACCCAGCGCATGGAGACTTGTACATGCGCATGGGTTGGGCGCATGTACAAGCCTCCATGCGCCGGGTACAGAC
GWHARYT00000001_2374-5p	GWHARYT00000001_2374	CAATGTGTCACCTGTACCACT	CAATGTGTCACCTGTACCACTAATAGACTAGGACACGTAGCACATTTTC
GWHARYT00000001_2541-5p	GWHARYT00000001_2541	TGTCCCTGCCTATTTTCCAAA	TGTCCCTGCCTATTTTCCAAACATTTGGGGCTCTGGATATGTCCAGACCTCAGGGGAGGGCAATAGGATTAAC
GWHARYT00000001_3221-5p	GWHARYT00000001_3221	CTGTACCCAGCGCATGAAGAC	CTGTACCCAGCGCATGAAGACTTGTACATGCGCATGGTCTGGGCGCATGTACAAGCCTCCATGCGCTGGGTACAGGC
GWHARYT00000001_422-3p	GWHARYT00000001_422	TCGAATAGGAAGATCTGATGCC	CGTCCGTTTCTTCTTTTTTGATTCTCAATCATCTCCCCTTTAGCTCATACATTTCTGTATTATTCTTGAGAAAATTTGCGTTTTCATTAGAACAAAAGAGGCCAAATGATGCGTTATTTTTGAGTTGAATGCTTAGAAATTAATCTGAGTATGGTGATTCTCACTCGAATAGGAAGATCTGATGCC
GWHARYT00000001_652-5p	GWHARYT00000001_652	TGTGTGGGTGTGTGGGTGCA	TGTGTGGGTGTGTGGGTGCATTCGATCCGCTTCCGTTTACTCAACAATTAGTATCAGAGCTTTTGGTTGTGGCAACTGGGGTATTGGAATTTTACTCAGGATCGATTTCTGAGATTGTAGTCGTGTACGCCTTGTCCAAACGAAGTCAATGACGTTAGAATCGGCCCCAACGACCACTTGATGTGCCTGCACGCGCCATTCATC
GWHARYT00000001_917-5p	GWHARYT00000001_917	TATCGGAACAGAGCGATCGCTC	TATCGGAACAGAGCGATCGCTCGAACTTGACCAAAGCGATCGCTTCGTTTTAAATAA
GWHARYT00000002_1081-5p	GWHARYT00000002_1081	AAGAGGTGGAAGTCGTGCATC	AAGAGGTGGAAGTCGTGCATCTAAGTAAGAAGCAATTCTCATCATTGAATACGAATCAACAAGGAGACATTGATGCAAGCTTGCAACCTCGAGC
GWHARYT00000002_1118-5p	GWHARYT00000002_1118	CGACTCCCGGCGGTTGCACCA	CGACTCCCGGCGGTTGCACCACTCTCTGTCCACCCTTGACCTTGTCCATCCATGGCCTGTCTATTCATGTCCATGGTCTCTGTCTCATTCATTTCCATCATAGTCTGCATAAACCCCGCATCGTGTGCATGAATGCCTCATTCTCGATTCATAGGACTCTCTCGATTGATTTGTCCAGGTAGCTTGGTCGGGAGATGGG
GWHARYT00000002_1488-3p	GWHARYT00000002_1488	ACTTCACTATCGTTATCGCTA	GTGATGATCAGTTGGTTAACTATTGCACGTGGCGCTGCCATCATGGGGATGTCAACTTGGAGGTGCTCATCAATATCTTGACACACATTCAAGATTAATCTCAAAAAGTCCCTATTCTCCCTGTGGTCATTTCGTATCAGATCACGAGCTTGTTGTAGCAAGAGCTCCAATTCTTGCACTCGGGGATCGGGTTGCGCGTTATTCTCTTGCGCAGCTCCATTTCCAGGCTCCACAGTATTGTCCTCACCCATACTTACTTCACTATCGTTATCGCTA
GWHARYT00000002_1867-5p	GWHARYT00000002_1867	TTGATGATGTTTGTTCGCTCGC	TTGATGATGTTTGTTCGCTCGCATAACCAATACTGCATGTGCAAATTCAACCCTCTTGTTAGTACAAACAAATCAATA
GWHARYT00000002_191-5p	GWHARYT00000002_191	CCTAAATAGTACTCCCTCCGTT	CCTAAATAGTACTCCCTCCGTTCCAGGCAAAGAGTCCACTATACTATTTTTGAATGTTCCACTTAAAAAGTCCACTTTTAAAAATTATGCTTACAATCTCCATTAATCTTTTCACTTTACCCTACACATATGATATAAAGATCTTGGCTATACTCAAACATTTTTATAATTATGACTAACTCCAATAGTATTTATATATCTCTTAATTACTAGACTTTTCAAACGTGGACTCTTTAGGTGGAACGGAGGGAGTATTTGGTAA
GWHARYT00000002_1960-5p	GWHARYT00000002_1960	TCGCAGGGCCAATTCATAATC	TCGCAGGGCCAATTCATAATCATCGTCCTAGATCAGTTAAGTTAAGTAAATAATATATACTGTTTAACATATGTATGCATATAAGTATGGCATAATATAAATATTGGCATTGTAATATTCTGGAAATTTGTATATATGGTTTGGTAAATGATT
GWHARYT00000002_227-5p	GWHARYT00000002_227	CGTTATGCCCGAGGTGAAGAGC	CGTTATGCCCGAGGTGAAGAGCTTTCCTAGTTGGTGTTTGCACCAGAATCTCTTCTTTTGTGAGCAGTGCCCATCTTGTTGAAGAGAGTTGGAGAAGGGATGTGACTTTGTAAAAACTGAAAACTTTGACCTCTGCTTGTACTTTATTTTCGAGTGTCCAATTTTAGCTCGATTTTCTAACTTCTCATTTTCTCTTGCAGTGATGTTTAACTTGGACAAATTCCTCATTTCAAAGGGTGGCT
GWHARYT00000002_2444-5p	GWHARYT00000002_2444	TGAGAGTAGCAGGATTTTGCC	TGAGAGTAGCAGGATTTTGCCTGTGTATCTTGTTTCTTTTCTTATACTTTAAAAAAAAAAAAATGAAACTTTGAAATTTTTTTTTTTTTTTTAAAGTATAAGAAAAGAAACAAGATACACAGGCAAAATCCTGCTACTCTCAAG
GWHARYT00000002_2492-3p	GWHARYT00000002_2492	TGGGCTGTTCTCTATATTCTC	GAATATACAACAGCATCCTATAATAGTGCATTTTTCCATTTATTTTTCATGTTCTAGACCAATTAGTATCTGCATTTCGGTCACAGATATTCGTAAAAATTGGAATGCAGTGCTTTCCTAGGGCTCTTGGGCTGTTCTCTATATTCTC
GWHARYT00000002_2543-5p	GWHARYT00000002_2543	TGTGTGGGTGTGTGGGTGCA	TGTGTGGGTGTGTGGGTGCATTCGATCCGCTTCCGTTTTCTTCAACAATTGGTATTAGAGCTTTTGGTTGTGGCAACTGGGGTATTGGAATTTTACTCAGGATCGATTTCTGAGATTGTAGTCGTGTACGCCTCGTCCAAACAAAGTCAACGACGTTAGAATCGGCCCCAACGACCACTTGACGTGCCTGCACGTGCTACTCATC
GWHARYT00000002_404-5p	GWHARYT00000002_404	TCGTCCGAGTAGTCGAAACCT	TCGTCCGAGTAGTCGAAACCTTAAGAAAGCTTTTAATCCTTGGGCTTCGACTTCTCCGGCGACA
GWHARYT00000002_479-5p	GWHARYT00000002_479	TGAGAGTAGCAGGATTTTGCC	TGAGAGTAGCAGGATTTTGCCTGTGTATCTTGTTTCTTTTCTTATACTTTAAAAAAAAAAAAAAAATTTCAAAGTTTCATTTTTTTTTTTTTAAAGTATAAGAAAAGAAACAAGATACACAGGCAAAATCCTGCTACTCTCAAG
GWHARYT00000002_613-5p	GWHARYT00000002_613	TTGGACTGCCTTCCTCCGCTCA	TTGGACTGCCTTCCTCCGCTCATATGTGATGTCGAAAGCAGAGAGCTCGACTGCCCACTTCATCATTCGGCCGGCTACATCGGGTTTGTGCAGCATTTTCCGGAGAGGTAAGTCTGAGT
GWHARYT00000003_1481-3p	GWHARYT00000003_1481	CTTTTTTTGCCCGAGCCCAATT	CTGGGCTGGCCCGAAAAAATCAGACTTTTTTTGCCCGAGCCCAATT
GWHARYT00000003_181-3p	GWHARYT00000003_181	TTTTAACTAGTCGAACTGGAA	CCCTGTACCACTAGTTAAAATCAGAACATGGGCCTGGGTCATACATTGAGTCCATGTTCTGATTTTAACTAGTCGAACTGGAA
GWHARYT00000003_2460-5p	GWHARYT00000003_2460	TTTGGCACGAGCTATGGAGCA	TTTGGCACGAGCTATGGAGCAGACGCGCCTTGCCAGAATGGGCCGTGTTGATTTTTACTTTGTATTTTCACGAACTATTCAATCTTCAGGCCTTTTGTTGACCCTCCAACATGCAAATGGGTCTTCTCTCTTGGTCTTGAACA
GWHARYT00000003_2466-5p	GWHARYT00000003_2466	AAACCGTGAGGAACCGGAACCG	AAACCGTGAGGAACCGGAACCGGAACCATTCTTGAACCGGAACCGCCGGTTACACGGTTCGGTTTCGGTTTCCAATTTCT
GWHARYT00000003_2695-3p	GWHARYT00000003_2695	TTATCTTTAGCGCTATCCATC	GGGATAGCGCCATGGATAGTCTTCTCCATCCTCTAGTTGCAGCTGGTAGGATCCATTTAGATTATCTTTAGCGCTATCCATC
GWHARYT00000003_958-5p	GWHARYT00000003_958	ATGCACCATTGGATGATTGTCACA	ATGCACCATTGGATGATTGTCACATGCCTATCGTGGTTATGTGGCAACCATCCAATAGTGCATCG
GWHARYT00000004_1749-3p	GWHARYT00000004_1749	TGAGAGTAGCAGGATTTTGCC	CAAATTGTTTCTTTTTCTATGTTTGAGAGTAGCAGGATTTTGCC
GWHARYT00000004_1800-5p	GWHARYT00000004_1800	CATGTCTCTGTGCTGACTGGGC	CATGTCTCTGTGCTGACTGGGCCACGTGCTCAGCAGCATGTGAAGATTCTGGG
GWHARYT00000004_2067-3p	GWHARYT00000004_2067	TTGTTCCTCGTCGCATTTCGCC	ATAAATGTAGATTAGGAATGCCAAACTCGTAATTTCATTGATAAAAACATGTTTACAATTTCACAATGATGTACAACATTTTTCCCCATTCACTGATAGTATCTTCGAAGGTGGTCGGCGTGCCATGGATTTTTCAGCTCTTTTTGTCTTGGTCAGCCAACCTGTATGTGCCTTCTCTGACCATGCCTTTGATTTGATAGGGTCCTTCCCAGTTAGGTGAGATCTTGTTCCTCGTCGCATTTCGCC
GWHARYT00000004_218-3p	GWHARYT00000004_218	GCTGCATACGTCAGGAGCTTC	AGCTGCTGGCTTATGCTACCCTCAAAAACCCTAATCAATCCCACATCAATAAGAACATATAAATTGTGGATTAGGTTTTGTGGCTGCATACGTCAGGAGCTTC
GWHARYT00000004_218-5p	GWHARYT00000004_218	AGCTGCTGGCTTATGCTACCC	AGCTGCTGGCTTATGCTACCCTCAAAAACCCTAATCAATCCCACATCAATAAGAACATATAAATTGTGGATTAGGTTTTGTGGCTGCATACGTCAGGAGCTTC
GWHARYT00000004_2181-5p	GWHARYT00000004_2181	CTGTACCCAGCGCATGAAGAC	CTGTACCCAGCGCATGAAGACTTGTACATGCGCATGGCCTGGGCGCATGTACAAGCCTCCATGCGCTGGGTACAGGC
GWHARYT00000004_2264-3p	GWHARYT00000004_2264	CGGAACCAGCTCCTCGTGGTC	CCCGTTTGGGGTAGGTTTTGATGCAACCTCCTCGGTGGGAGATTATTTCTCGTACGACCAATGAGGAAGAACGCCGAAGGATTTGAGCCGGATAACGGAACCAGCTCCTCGTGGTC
GWHARYT00000004_2324-5p	GWHARYT00000004_2324	TATAATGTTACAACTAGCACCC	TATAATGTTACAACTAGCACCCTTCATAATACCCTTTATTTGCTAACAAATAGTATGAGTCTTTGTAATCCTATAAA
GWHARYT00000004_237-5p	GWHARYT00000004_237	TTGGAAAAGAAGTTCGACGCT	TTGGAAAAGAAGTTCGACGCTTCCAAGACATTAATGTCATTATTAGACCTGGGTATACCGAAATATGCATGCCAAATCCAAATATCATAATCAGCCACGGCCTCAAGAATGATGGTCGGGTGTCCACTTCTTCCAGAA
GWHARYT00000004_2448-3p	GWHARYT00000004_2448	TGAGAGTAGCAGGATTTTGCC	CAAATTGTTTCTTTTTCTATGTTTGAGAGTAGCAGGATTTTGCC
GWHARYT00000004_579-3p	GWHARYT00000004_579	TTGTTCCTCGTCGCATTTCGCC	CGAAGTGTTAGGGAATAAGTGTAGCTTAGGAATGCCAAACTCGTAATTTCATTGATAAAAACATGTTTACAATTTCACAGTAATGTACAACACTTTTCCCCATTCATTGATAGTATCTTCGAAGGTGGTCGGCGTGCCATGGATTTTTCAGCTCTTTTCCGTCTTGGTCAGCCAACCTGTATGTGCCTTCTCTGATCATGCCTGTGATTTGATAGGGTCCTTCCCAGTTAGGTGAGAGCTTGTTCCTCGTCGCATTTCGCC
GWHARYT00000004_582-5p	GWHARYT00000004_582	CAAATCTGGTTCCTGACACCT	CAAATCTGGTTCCTGACACCTTCTGATAGTTCAATGTTAAAAAATTCACGATGTTCAATATGTTATTTTCCTGTTATCTTAACTGCCACAATATGATTACTGATTATGGCTGCTCAACCTGTTGTATACAGTTTAAGATTTTTTTTTTACTGTTCATTTCCTTTTTCCCATTTATTTTCTCCTGGAATGCGTTGGAGTGATTGTCAGCTGCAGGAAGAGAACAGTTTTCACTTTTAAAAATGAAAGTGGTGTTCAGGTCTGGGTTGGA
GWHARYT00000004_836-5p	GWHARYT00000004_836	TTAAACAGAGGAATCACGGTCG	TTAAACAGAGGAATCACGGTCGAGCTATAGCCGGAAGAGTTGTAGTTTCTCTCTTCTTTTTCCCTCAACCGTGTTTCTCTGTTTAAAG
GWHARYT00000005_1271-3p	GWHARYT00000005_1271	AGCAAGTTGTCTGAGGGTATC	TAGCCAAGGATGACTTGCCGCATATCATGTCTTATTTGGAACCCGTGATTGTTATGCAGCAAGTTGTCTGAGGGTATC
GWHARYT00000005_1510-5p	GWHARYT00000005_1510	TCGATTCCCCGCAACGGAACCA	TCGATTCCCCGCAACGGAACCAAACTGATGCCGCAAGGAATGTCACGTCTGATGAGCCGGATTGCTAAACTGCTTGGATATCTGGGCTATGTCTAATCTGCCAAATCAAAGAGTAAAACACTAGGTGAATGCAGGGGCTGGCCCTGCTAAAACACTCCGGTGTGAGAGTAAGTAACCAACTCAGTTCACAATTTGGCATAGTGTAAGTACAGAGCGTATGTATGCGTACCTTTGCTTGGAGTTGATC
GWHARYT00000005_18-5p	GWHARYT00000005_18	CGTTTAGTTGGTGGAGCGATT	CGTTTAGTTGGTGGAGCGATTTGTCCTGTTAATTCCGCTAACGAACGAG
GWHARYT00000005_1947-5p	GWHARYT00000005_1947	TTAGCTCGCTACGGCAAGTTC	TTAGCTCGCTACGGCAAGTTCAAAACTTGGTACAGAAAATCCGAAGGGATAGCATGAGTGAAGCAACACCAATGCAACATTTCTTCAAATTGATGTATGAGCGTGACTACCACCATTGGGAAGAATTTCAAGATGATGAGGTTACTCTTAAACACGTCATGTTAATGCACCCAAAATCAATGGTTTTGTTACAAAAGTTTCTGTACGTTATCATTTTGGATTCAACGTATAAAACAAATAAGTACAACTTGCCGTTGTTGGAGATT
GWHARYT00000005_2354-3p	GWHARYT00000005_2354	CAATCACATGCTTACCACCTAGAT	TTAGGTGGCAAGCATGTGATTGGCTAGATATCACACTTAATATGTGATGTCACCCTTTAACCAATCACATGCTTACCACCTAGAT
GWHARYT00000005_2354-5p	GWHARYT00000005_2354	TTAGGTGGCAAGCATGTGATTGGC	TTAGGTGGCAAGCATGTGATTGGCTAGATATCACACTTAATATGTGATGTCACCCTTTAACCAATCACATGCTTACCACCTAGAT
GWHARYT00000005_2498-5p	GWHARYT00000005_2498	AATCACTGTTAGCACTCCACT	AATCACTGTTAGCACTCCACTTTTCGACTGTGGTACTCCATCAATGCTTTAAAGTGGAGTGCTATTAGCAATTGC
GWHARYT00000005_2585-5p	GWHARYT00000005_2585	TTGTCGCAGGAGGAATGACGCC	TTGTCGCAGGAGGAATGACGCCTGTTTTGCTCTTTGGAGCAACAACCAAAGCGTCGTCCACTGCAACAAGG
GWHARYT00000005_2588-3p	GWHARYT00000005_2588	TGCGACAATAATCCTTCCTTC	TGGTTGGATTCCTGTCGCAGGAGAAATGACACCACGGCTATATATACAATATTCATCAACGATATATGCAGTTGGTGTCATTCTCCCCTGCGACAATAATCCTTCCTTC
GWHARYT00000005_2955-5p	GWHARYT00000005_2955	TTGATGATGTTTGTTCGCTCGC	TTGATGATGTTTGTTCGCTCGCATAACCAATACTGCATGTGCAAATTCAACCCTCTTGTTAGTACAAACAAATCAATA
GWHARYT00000005_2959-5p	GWHARYT00000005_2959	TTGATGATGTTTGTTCGCTCGC	TTGATGATGTTTGTTCGCTCGCATAACCAATACTGCATGTGCAAATTCTACCCTCTTGTTAGTACAAACAAATCAATA
GWHARYT00000005_3359-5p	GWHARYT00000005_3359	CCTTCCATCACAGTCTGGCCT	CCTTCCATCACAGTCTGGCCTTGAGCACCAACATATATACGAACCCTCGTCTTTCATGTTGGTGAAGAGTACAAAAGAATGAAAGACAAATACTCACCAGGTTTTTGTCTTTCATGCTTTTGTACTCTTCACCAACATGAAAGACTCGGGTTCGTATATATGTTGGTGCTCAAGGTCAGACTTTGATGGGGGGAG
GWHARYT00000005_3363-5p	GWHARYT00000005_3363	TTGATGATGTTTGTTCGCTCGC	TTGATGATGTTTGTTCGCTCGCATAACCAATACTGCATGTGCAAATTCAACCCTCTTGTTAGTACAAACAAATCAATA
GWHARYT00000005_3462-5p	GWHARYT00000005_3462	CAAGTAAGATTCCTGTTGGTGT	CAAGTAAGATTCCTGTTGGTGTTGATTTGATTCCAATTTATAAGTTTGGTTTGGTAATTTTGGTTCTTCTTACTATTTATAAACCAAGTTTGGGGGAAATTGCCGTTTTTGGAGTTGGAAGGGTTGAGTTATAATATAGGTGTGTTTCTTGTT
GWHARYT00000005_3723-5p	GWHARYT00000005_3723	CTGTACCCAGCGCATGGAGAC	CTGTACCCAGCGCATGGAGACTTGTACATGCGCATGGTTTGGGCGCATGTACAAGCCTCCATGCGCCGGGTACAGGC
GWHARYT00000005_376-5p	GWHARYT00000005_376	CTGTACCCAGCGCATGAAGAC	CTGTACCCAGCGCATGAAGACTTGTACATGCGCATGGTCTGGGCGCATGTACAAGCCTCCCATCTTGGGTTGAGTG
GWHARYT00000005_3775-3p	GWHARYT00000005_3775	TCGGGCTGGGCTGGGTCGGCC	CCGGCCCGGCCCAACCTAGTCTGAGCCCACCAGGCCAAGCTCTACATTCGGGCTGGGCTGGGTCGGCC
GWHARYT00000005_3835-3p	GWHARYT00000005_3835	TTAATATTTGTGAAAGACTCCC	GAAGTTTTTCAATGTTAATATAAAAGTTTAAGTTTCAGAATTTAAGTTTTGTTAATATTTGTGAAAGACTCCC
GWHARYT00000005_4082-3p	GWHARYT00000005_4082	GGAGAGATGGCTGAGTGGACA	TTCATTTGCGTCTGTATATATAATAATTAGGAATTATCTTTCAATTAGGAGGAGAGATGGCTGAGTGGACA
GWHARYT00000005_622-3p	GWHARYT00000005_622	TAGGCACCGGACCATTGGCATT	TGTCAAGGTCTGCAGCAAGGTAACCAAGGTAGGGTTCGTAGGCACCGGACCATTGGCATT
GWHARYT00000005_814-3p	GWHARYT00000005_814	GAGTCCCGTCCGGTCCGCGA	GCGACCCGACCCGAGATCCGATGTGAGTCCCGTCCGGTCCGCGA
GWHARYT00000005_880-5p	GWHARYT00000005_880	TGGGTGGGTGGGTGGGTGCA	TGGGTGGGTGGGTGGGTGCAGGGCGGACGATTTGAAAGCAGACTCCTCATTCATT
GWHARYT00000005_954-5p	GWHARYT00000005_954	TAGTGGTCGTCGCCCTAACCC	TAGTGGTCGTCGCCCTAACCCTAGTAGAGCTGGCACTAGTAGT
GWHARYT00000005_965-5p	GWHARYT00000005_965	CTGTACCCAGCGCATGAAGAC	CTGTACCCAGCGCATGAAGACTTGTACATGCGCATGGCCTGGGCGCATGTACAAGCCTCCATGCGCTGGGTACAGGC
GWHARYT00000005_998-5p	GWHARYT00000005_998	CTTTTTTCTAATAAATGCATTT	CTTTTTTCTAATAAATGCATTTAAAATATCACTTCAAAATTCTGTTTTTTTTTTCTACCAGTATTTTAAAATCTGCGTTTTGGGAAAAATCT
GWHARYT00000006_1051-5p	GWHARYT00000006_1051	AGAGTTCTACAGTCACGATT	AGAGTTCTACAGTCACGATTTGCAATTGTGGCTGTATAGGCTCGCT
GWHARYT00000006_1400-5p	GWHARYT00000006_1400	CAGGATCGACTTGGGGCTCGAG	CAGGATCGACTTGGGGCTCGAGCACCCTCCTCCAGCGCACAGAGGTCGGATAGCACCTATAAACCGGAGGTACAGTCTCGGCGGAAGGGATCCTAAGGCGGTAGGCGAGGGCGTTCGCCATCTCCTCAGGGAAGCTCCCCGGGAACAGTCGCTTCATCACGAAAGCGATCAAGAAATGACGGACGTGACAGGCGGAGCCACCGGGAGTCCTGAG
GWHARYT00000006_1776-3p	GWHARYT00000006_1776	GAGGAAGAGCCCGCGTCACCC	GAGGCGGGGCTCTTCCCATGGCAGGAGGAAGAGCCCGCGTCACCC
GWHARYT00000006_1807-3p	GWHARYT00000006_1807	CGACTCGGGGCGTGGACCGGC	CGTCTACGAGTCGGGTTGTTTGGGAATGCAGCCCTAATCGGGCGGTAAATTCCGGCCCAAGGCTAAATACGGGCGAGAGACCGATAGCAAACAAGTACCGCGAGGGAAAGATGAAAAGGACTTTGAAAAGAGAGTCAAAGAGTGCTTGAAATTGTCGGGAGGGAAGCGGATGGGGCCGGCGATGCGCCTTGGCCGGATGTGGAACGGCGAGAGCCGGTCCGCCGATCGACTCGGGGCGTGGACCGGC
GWHARYT00000006_1828-3p	GWHARYT00000006_1828	CGCCGCCCGCTTGCCGACCAGC	TTGGTTGAAAAGCCAGCGGCGCGGGCTACCGTGGCGCTGGATTATGACCGAACGCCTAAGTCGAATCCGGCTAGAAGCGACGCATGCGCCCGCCGCCCGCTTGCCGACCAGC
GWHARYT00000006_2007-5p	GWHARYT00000006_2007	TACATGGTGGGAATTTTCGTC	TACATGGTGGGAATTTTCGTCAAACTTTGTCTGTTGTACTGAAAGCATACTGTGAGCA
GWHARYT00000006_2339-5p	GWHARYT00000006_2339	CTGTACCCAGCGCATGAAGAC	CTGTACCCAGCGCATGAAGACTTGTACATGCGCATGGTTTGGGCGCATGTACAAGCCTCCATCTTGCTGGTACAGCG
GWHARYT00000006_2441-5p	GWHARYT00000006_2441	CCTTCCATCACAGTCTGGCCT	CCTTCCATCACAGTCTGGCCTTGAGCACCAACATATATACGAACCCTCGTCTTTCATGTTGGTGAAGAGTACAAAAGCATGAAAGACAAAAACCTGGTGAGTATATCTTTCATGCTTTTGTACTCTTCACCAACATGAAAGAAGAGGGTTCGTATATATGTTGGTGCTCAAGGTCAGACTTTGATGGGGGGAG
GWHARYT00000006_2502-5p	GWHARYT00000006_2502	TTGATGATGTTTGTTCGCTCGC	TTGATGATGTTTGTTCGCTCGCATAACCAATACTGTATGTGCAAATTCAACCCTCTTGTTAGTACAAACAAATCAATATGCACTGTATATGGAAATTTTGAAATTAGTTACAAGTGAGTGTAAAAAGTTATTATCGGTA
GWHARYT00000006_2520-5p	GWHARYT00000006_2520	TGCCGGTATGATCGCACCCAC	TGCCGGTATGATCGCACCCACCAACTATCCCCGCCTTTAATCTTTTGAAGTAGCTCCTTCCGGTTCGGCCAGCGCGATTGATCTGGGCCCGGCCCACAAACCAGAGAGATATACATATATTCATCGAATAACGAAGACAAGCCACCATTGTTGTGTGTTTGCCTTGCTAGATGTAGACGATGAAATGTGCGACGGTGATATGGTATTGGCACT
GWHARYT00000006_2653-5p	GWHARYT00000006_2653	TTGATGATGTTTGTTCGCTCGC	TTGATGATGTTTGTTCGCTCGCATAACCAATACTGCATGTGTAAATTCAACCCTCTTGTTAGTACAAACAAATCAATA
GWHARYT00000006_2769-5p	GWHARYT00000006_2769	CCTTCCATCACAGTCTGGCCT	CCTTCCATCACAGTCTGGCCTTGAGCACCAACATATATACGAACCCTCGTCTTTCATGTTGGTGAAGAGTACAAAAGAATGAAAGACAAATACTCACCAGGTTTTTGTCTTTCATGCTTTTGTACTCTTCACCAACATGAAAGACTTCGAGTCCGTATATATGTTGGTGCTCAAGGTCGACTTTGATGGGGGGAG
GWHARYT00000006_2882-5p	GWHARYT00000006_2882	CGGCCTGCTGCTGTATCTGCT	CGGCCTGCTGCTGTATCTGCTCGGCCTCCTGCTGCACCAGCTGCTCGAGAGTCTGCGTATTCTCGACCAGGGCACGCTCGGTAGCTGACTGGTTCCGAGGACCAGAAGAAGCGGTCGCCGAG
GWHARYT00000006_3413-5p	GWHARYT00000006_3413	TAGTGGTCGTCGCCCTAACCC	TAGTGGTCGTCGCCCTAACCCTAGTAGAGCTGGCACTAGTAGT
GWHARYT00000006_577-3p	GWHARYT00000006_577	TTGTGACCACAAGATTTCTATC	TTGAAATCTTGTGGTCACAATTGAGGAGATTGTAGCTCAATTATGAGAAAGTTACATTCAACAGGAGGAGAAGAAACTCTTTGTTTTGTCAAACAAAAATAGGCTTTTATATGTTTCTTCTCTTGAATATAACTTTGCCACGATTCACCTACGATCTTCTCACTTGTGACCACAAGATTTCTATC
GWHARYT00000006_695-3p	GWHARYT00000006_695	TAGTCCTCCAATGGCCGAATT	TTCGTGGAGGTACTCATCATCTCCTGGGCCCCTACTCTCCTTTTTGCCACCACAACCCCCAACCATCATACACTAGATAGTCCTCCAATGGCCGAATT
GWHARYT00000006_991-5p	GWHARYT00000006_991	CCTTCCATCACAGTCTGGCCT	CCTTCCATCACAGTCTGGCCTTGAGCACCAACATATATACGAACCCGAGTCTTTCATGTTGGTGAAGAGTACAAAAGCATGAAAGACAAAAACCTGGTGAGTATATATACTCTTCACCAACATGAAAGACTCGGGTTCGTATATATGTTGGTGCTCAAGGTCAGACTTTGATGGGGGGAG
GWHARYT00000007_1693-5p	GWHARYT00000007_1693	TCCAAAGCCCTCGTCAGTACT	TCCAAAGCCCTCGTCAGTACTGCTGATTTGCTTGCTGGTGCGAAAGCAAGAAGATCTCTGAGAAAAGATAGTAAGCCTCCCCTGACCCCACAATCCATGGCCTCTAGCTCTGAGGTGAATGTCTCAAAGAAACAAGAGGAGTCAAAGAAGAGAAAACTGGTGGAGGCTTCAGCCACAGATGCAAGTGATGCTCTGGATGTTGATACGACAAGGGAGAAATTTGTCGTTGTAATGAAGGACTTTGCTGAC
GWHARYT00000007_2053-3p	GWHARYT00000007_2053	CCGGCGTCGTCATTGCACCAC	GGTGCAATGAGGGACGCCGAGATGGCATAGCTAGACATGGGTAACTGGCTAGCGCAACCCCGGCGTCGTCATTGCACCAC
GWHARYT00000007_282-5p	GWHARYT00000007_282	CAACATTGCTGAGCACCAGAT	CAACATTGCTGAGCACCAGATGCATATGGTATGTACTTGTTTATACTTGTGTTTAAATTAGTTGGGTTCTATGGTATTGTTATT
GWHARYT00000007_310-5p	GWHARYT00000007_310	TTTGTTCGGGACTGGGCTACC	TTTGTTCGGGACTGGGCTACCGAACAACTCCCAGTCCCGAACAAAAA
GWHARYT00000007_531-3p	GWHARYT00000007_531	TTACGTGTTGTGTGTGTGAG	TACATATATTAAAATGTATTGAAATAATTACATTCTTCAAATATACTTTACATATTAAATGGACTAACGAATGGAAGGGGTTACATTTTGTCGTTTTACACAATTCGGGCCAAGTTCTAGGCCGTTGTATTATATTGAATCAAGCTAGCTCGTACCCTGACCGTTGTGCTTCCATTGCTGTCGATCGAGGAAAGGAAGACTTACGTGTTGTGTGTGTGAG
GWHARYT00000007_605-3p	GWHARYT00000007_605	TGAGACGCCGGTCCCGCCTGT	GGGCGAAAGATCGGTGTGTTTTTGCATCAGCACGAGCGAGAGAGGACCTCCGCAGACAAAGACAGCGACAGGCTATGATGGATGAGACGCCGGTCCCGCCTGT
GWHARYT00000007_644-5p	GWHARYT00000007_644	CTGTACCCAGCGCATGAAGAC	CTGTACCCAGCGCATGAAGACTTGTACATGCGCATGGTATGGGCGCATGTACAAGCCTCCATGCGCTGTGTACAGGC
GWHARYT00000007_748-5p	GWHARYT00000007_748	CGGCCTGCTGTTGCATCTGCT	CGGCCTGCTGTTGCATCTGCTCGGCCTGTTGCTGCACCATCTGCTCTAGAGTCTGCGTCTTCTCGACCAGGGCACGCTCGGTAGCTGACTGGTTCCGAGGACCAGAAGACGCGGTCGCCGAG
GWHARYT00000008_1057-5p	GWHARYT00000008_1057	TTAAACAGAGAAACGGCGGTTG	TTAAACAGAGAAACGGCGGTTGATCTACCCGGAAAAGTTTGCAATTTTTCTATTCTCTCAACCACGTTTCTCTGTTTAAAT
GWHARYT00000008_1098-3p	GWHARYT00000008_1098	TAGTGGTCGTCGCCCTAACCC	GTTCAGTGGCATGGCTATCAGCCTATTCCGGTTCCATTTGGGGTAGGTTTTGATGCAACCTCCTCAGTTGGAGATTTAGCTTCATGGGGTCAACATTACTCGCACTCTCCCGCAACGACCGATGAGTAAGATCGTATTAACGAAGAATTTATTTGGCAGTTGAACAATAATATTGAGCCAGATACTGACGTACTTGAACCTATTCTTCGTGGTCGTCGTCGTGGCCCTAGTAGTGGTCGTCGCCCTAACCC
GWHARYT00000008_1730-3p	GWHARYT00000008_1730	TGAGAGTAGCAGGATTTTGCC	CAAATTGTTTCTTTTTCTATGCTTGAGAGTAGCAGGATTTTGCC
GWHARYT00000008_1796-3p	GWHARYT00000008_1796	TTGTTCCTCGTCGCATTTCGCC	TGAAGTGTCAGGGAATAAGTGTAGCTTAGGAATGCCAAACTCGTAATTTCATTGATAAAAACACGTTTACAATTTCACAGTAAAGTACAAGACTTTTCCCCTTTCATTGATAGTATCTTCGAAGGTGGTCGGTGTGCCATGGATTTTTCAGCTCTTTTCCGTCTTGGTCAGCCAACCTGTATGTGCCTTCTCTGATCATGCCTGTGATTTGATAGGGTCCTTCCCAGTTAGGTGAGAGCTTGTTCCTCGTCGCATTTCGCC
GWHARYT00000008_1883-5p	GWHARYT00000008_1883	AAGGTTGGCCACGGTTGTTGAGCA	AAGGTTGGCCACGGTTGTTGAGCACAGACAAAATCTGGAACAGAATCTGGGTTTGCAACAGTGCTTAACAACCTTGGCTTACCTTCT
GWHARYT00000008_2347-3p	GWHARYT00000008_2347	CGCAAAACTCGTTGGCTAAC	TAGCCAATGAGATTTGCGTAATTCCATATTATAGCTATGAAATCCATTATGGATCAACAAAAAATTTCATTTTTCATTTTTCAGTTTGAGTATTTGTTGTATTACGCAAAACTCGTTGGCTAAC
GWHARYT00000008_801-5p	GWHARYT00000008_801	CCTTCCATCACAGTCTGGCCT	CCTTCCATCACAGTCTGGCCTTGAGCACCAACATATATACGAATATACTTACCAGGTTTTTGTCTTTCATGCTTTTGTACTCTTCACCAACATGAAAGACTCGGGTTCGTATATATGTTGGTGCTTAAGGTCAGACTTTGATGGGGGGAG
GWHARYT00000008_858-3p	GWHARYT00000008_858	TTCCTCGTGGTCGTCATCGTC	CGATATTGACCCGGAAATTGAGCCGGATATTGACTTACCTGAACCAGTTCCTCGTGGTCGTCATCGTC
GWHARYT00000008_943-5p	GWHARYT00000008_943	TTTGTCCGCCCAGCCACTGACC	TTTGTCCGCCCAGCCACTGACCTTGCTGGGGGTATCCGTGAAGAGCTTGACCCCATAATTTTGGGTCTTGCAGTGAAGCCGACCTTGTGTATTGTTCACCAAAAAATAGTGACGAAGAAGGTTCATGGTCGGCTCAAATTCGTGAGAACGGACTACAACCACAAAGCTCGACAACATCCTCATCGTATTCAGCGAAAGGTCAGAGGGTGCGCGGACATGTC
GWHARYT00000009_1113-3p	GWHARYT00000009_1113	CTGAGGTCGATGGGGGAGAGAAT	TCTCTCCCTCAAAGACTTCTGGCAATACCAAACCCTGAGGTCGATGGGGGAGAGAAT
GWHARYT00000009_1113-5p	GWHARYT00000009_1113	TCTCTCCCTCAAAGACTTCTGGC	TCTCTCCCTCAAAGACTTCTGGCAATACCAAACCCTGAGGTCGATGGGGGAGAGAAT
GWHARYT00000009_293-3p	GWHARYT00000009_293	TGACTGTCTCTTACTCTGACA	AAAGAGTGAGAGATAAGACTTTCAAGTGACTGTCTCTTACTCTGACA
GWHARYT00000009_600-5p	GWHARYT00000009_600	TAGTGGTCGTCGCCCTAACCC	TAGTGGTCGTCGCCCTAACCCTAATAGAGCTGGCACTAGTAATGGAAGCGTGAGCGGCAGTGACAATTGGAGGTTGAGGGAGCCACAAGA
GWHARYT00000009_965-3p	GWHARYT00000009_965	CTTAGATTACTCTGGTAGGGT	CTAGGCAGTAGTGGTGGAGACCGTGATGATCGAGGCAAGAGGGTTGTGGATGAGAATAGCTTAGATTACTCTGGTAGGGT
GWHARYT00000113_11-3p	GWHARYT00000113_11	CACCTGCGCGCTCCTCGCACC	TGCGGATTGAGTGGGTGCTGAAGCCCTGGCTGTTGATATGCCTGCGAGACGCCTGCCGCGCTGACCGTGGCCTGGCAACACATGCTGCCACGGCGTGCTCCTGCACCTGCGCGCTCCTCGCACC
GWHARYT00000233_0-5p	GWHARYT00000233_0	TGGTGTTGTGTGTGTGAGTT	TGGTGTTGTGTGTGTGAGTTGCTACATTTCAACTATATAGGTCTACTTTTGTGTGTGTGTGTGTGTGTGTGTGTGTGTGTGTGTGAGTTGCTACATTTCTTCGGAAGAATAGTAACGAATTAGTTGAAATGTAGCAACTCAGACACACACGCACACCGACAAAAAAGTAGACATATATAGCGTAAATTTAGCAACTCACACACACACACACCAAA
GWHARYT00000486_0-5p	GWHARYT00000486_0	TGGTGTTGTGTGTGTGAGTT	TGGTGTTGTGTGTGTGAGTTGCTACATTTCAACTATATAGGTCTACTTTTTGTGTGTGTGTGTGTGTGTGTGTGTGTGTGAGTTGCTACATTTCTTCGGAAGAATAGTAACGAATTAGTTGAAATGTAGCAACTCAGACACACACACACACCGACAAAAAAGTAGACATATATAGCAGAAATTTAGCAACTCACACACACACACACCAGC
GWHARYT00000502_24-3p	GWHARYT00000502_24	CTGCCCCTCTTTTTGGACCCA	GGCCAAAGAGAGCGGGCTTGGCGAGAATCGTGAGGAAAAAGACCTGTTGAGCTTGACTCTAGTCCGACTTTGTGAAATGACTTGAGAGGTGTAGTATAAGTGGGAGCCCTCGGGCAAAAGTGAAATACCACTACTTTTAACGTTATTTTACTTATTCCGTGAATCGGAAGCGGGAGGCCTGCCCCTCTTTTTGGACCCA
GWHARYT00000857_0-5p	GWHARYT00000857_0	GGAGAGATGGCTGAGTGGACA	GGAGAGATGGCTGAGTGGACAGAAAGCGTCGGATTGCTAATCCCAATTTGTACGAGTTATTCGTACCGAGGGTTCGAACCCTCTTTCGATTTTTTCATCGAGAACTTAATATTTTCTTCTTTTTTTTTTTCAAATTTCAGCCCTTTTCCT
GWHARYT00000991_54-5p	GWHARYT00000991_54	CGCCGCCCGCTTGCCGACCAGC	CGCCGCCCGCTTGCCGACCAGCAGAGGGGCCTTTTGCCCCCAAAGGCACGTGTCGCTGGCTGGCCCGCGGGCGGACGAG
GWHARYT00001132_14-5p	GWHARYT00001132_14	CGATTCCCGCTGCCCGCTCCC	CGATTCCCGCTGCCCGCTCCCTTGGTCAGGGTTTCACTGATAGTAGACAGGACATTGGGAATCTCG
