# Supplementary material for: Transcriptome and miRNAome analysis reveals expression profiles of platycodin biosynthesis-related genes and their potential miRNA regulators in Platycodon grandiflorus under high-temperature stress
Source: Front Plant Sci. 2026 May 22;17:1820112. doi: 10.3389/fpls.2026.1820112 (PMC13236508; doi:10.3389/fpls.2026.1820112)
Supplement: Supplementary file 1 [file DataSheet1.zip › Supplementary Files/Table S4 .xlsx]

## Sheet: Sheet1
gene_name	gene_ID	RefSeq	NR	Swissprot	Tremble	KOG	Pfam
BAS1	PGRA_07650	(RefSeq) beta-amyrin synthase isoform X1 (A)	beta-amyrin synthase [Aralia elata]	BAMS2_PANGI RecName: Full=Beta-amyrin synthase 2 {ECO:0000303|Ref.1}; EC=5.4.99.39 {ECO:0000250|UniProtKB:O82140}; AltName: Full=Oxidosqualene cyclase 2 {ECO:0000303|PubMed:24198659};	N0BQ25_PANQU RecName: Full=Terpene cyclase/mutase family member {ECO:0000256|RuleBase:RU362003}; EC=5.4.99.- {ECO:0000256|RuleBase:RU362003};	Oxidosqualene-lanosterol cyclase and related proteins	PF13243.9:Squalene-hopene cyclase C-terminal domain
BAS2	PGRA_09213	(RefSeq) beta-amyrin synthase-like isoform X1 (A)	beta-amyrin synthase [Platycodon grandiflorus]	BAMS_BETPL RecName: Full=Beta-amyrin synthase; EC=5.4.99.39;	A0A1Z2WUZ5_PLAGD RecName: Full=Terpene cyclase/mutase family member {ECO:0000256|RuleBase:RU362003}; EC=5.4.99.- {ECO:0000256|RuleBase:RU362003};	Oxidosqualene-lanosterol cyclase and related proteins	PF13243.9:Squalene-hopene cyclase C-terminal domain
BAS3	PGRA_11512	(RefSeq) beta-amyrin synthase (A)	oxidosqualene cyclase [Aralia elata]	DADIS_PANGI RecName: Full=Dammarenediol II synthase {ECO:0000303|PubMed:23484102, ECO:0000303|PubMed:29509695, ECO:0000303|Ref.5}; Short=Dammarenediol synthase {ECO:0000303|PubMed:23484102, ECO:0000303|PubMed:29509695, ECO:0000303|Ref.5}; Short=PgDDS {ECO:0000303|PubMed:25981048, ECO:0000303|PubMed:29509695}; EC=4.2.1.125 {ECO:0000269|PubMed:17088293, ECO:0000269|PubMed:23484102};	A0A0B4L070_ARTAN RecName: Full=Terpene cyclase/mutase family member {ECO:0000256|RuleBase:RU362003}; EC=5.4.99.- {ECO:0000256|RuleBase:RU362003};	Oxidosqualene-lanosterol cyclase and related proteins	PF13243.9:Squalene-hopene cyclase C-terminal domain
BAS4	PGRA_12121	(RefSeq) beta-amyrin synthase (A)	OSC2 [Artemisia annua]	DADIS_PANGI RecName: Full=Dammarenediol II synthase {ECO:0000303|PubMed:23484102, ECO:0000303|PubMed:29509695, ECO:0000303|Ref.5}; Short=Dammarenediol synthase {ECO:0000303|PubMed:23484102, ECO:0000303|PubMed:29509695, ECO:0000303|Ref.5}; Short=PgDDS {ECO:0000303|PubMed:25981048, ECO:0000303|PubMed:29509695}; EC=4.2.1.125 {ECO:0000269|PubMed:17088293, ECO:0000269|PubMed:23484102};	A0A0B4L070_ARTAN RecName: Full=Terpene cyclase/mutase family member {ECO:0000256|RuleBase:RU362003}; EC=5.4.99.- {ECO:0000256|RuleBase:RU362003};	Oxidosqualene-lanosterol cyclase and related proteins	PF13243.9:Squalene-hopene cyclase C-terminal domain
BAS5	PGRA_21798	(RefSeq) beta-amyrin synthase-like (A)	hypothetical protein F0562_018100 [Nyssa sinensis]	BAMS_BETPL RecName: Full=Beta-amyrin synthase; EC=5.4.99.39;	A0A5J4ZCE8_9ASTE RecName: Full=Terpene cyclase/mutase family member {ECO:0000256|RuleBase:RU362003}; EC=5.4.99.- {ECO:0000256|RuleBase:RU362003};	Oxidosqualene-lanosterol cyclase and related proteins	PF13243.9:Squalene-hopene cyclase C-terminal domain
KS1	PGRA_20463	(RefSeq) ent-kaurene synthase, chloroplastic (A)	ent-kaur-16-ene synthase, chloroplastic-like [Tanacetum cinerariifolium]	KS1_STERE RecName: Full=Ent-kaurene synthase 1, chloroplastic {ECO:0000303|PubMed:10504563}; Short=SrKS1 {ECO:0000303|PubMed:10504563}; EC=4.2.3.19 {ECO:0000269|PubMed:10504563}; Flags: Precursor;	M1BZZ5_SOLTU SubName: Full=Ent-kaurene synthase B, chloroplast {ECO:0000313|EnsemblPlants:PGSC0003DMT400056851};	--	PF03936.19:Terpene synthase family, metal binding domain
KS2	PGRA_21221	(RefSeq) ent-kaur-16-ene synthase, chloroplastic-like (A)	hypothetical protein L6452_20457 [Arctium lappa]	KS2_STERE RecName: Full=Ent-kaurene synthase 2, chloroplastic {ECO:0000303|PubMed:10504563}; Short=SrKS2 {ECO:0000303|PubMed:10504563}; EC=4.2.3.19 {ECO:0000269|PubMed:10504563}; Flags: Precursor;	A0A2L0V4N8_TRAAM SubName: Full=Ent-kaurene synthase isoform X1 {ECO:0000313|EMBL:AUZ98427.1};	--	PF03936.19:Terpene synthase family, metal binding domain
KS3	PGRA_19404	(RefSeq) ent-kaur-16-ene synthase, chloroplastic-like isoform X1 (A)	ent-kaur-16-ene synthase, chloroplastic-like isoform X1 [Hevea brasiliensis]	CABS_TOBAC RecName: Full=Cis-abienol synthase, chloroplastic {ECO:0000303|PubMed:22672125}; Short=NtABS {ECO:0000303|PubMed:22672125}; EC=4.2.3.140 {ECO:0000269|PubMed:22672125}; Flags: Precursor;	A0A6A6L9X5_HEVBR SubName: Full=Uncharacterized protein {ECO:0000313|EMBL:KAF2298241.1};	--	PF03936.19:Terpene synthase family, metal binding domain
CYP1	PGRA_13053	(RefSeq) abscisic acid 8'-hydroxylase CYP707A2-like (A)	Abscisic acid 8'-hydroxylase [Actinidia chinensis var. chinensis]	ABAH1_ARATH RecName: Full=Abscisic acid 8'-hydroxylase 1; Short=ABA 8'-hydroxylase 1; EC=1.14.14.137 {ECO:0000269|PubMed:15064374}; AltName: Full=Cytochrome P450 707A1;	A0A2R6S2K4_ACTCC SubName: Full=Abscisic acid 8'-hydroxylase {ECO:0000313|EMBL:PSS36502.1};	Cytochrome P450 CYP4/CYP19/CYP26 subfamilies	PF00067.25:Cytochrome P450
CYP2	PGRA_16770	(RefSeq) abscisic acid 8'-hydroxylase 2 isoform X1 (A)	abscisic acid 8'-hydroxylase 2 isoform X1 [Populus trichocarpa]	ABAH2_ARATH RecName: Full=Abscisic acid 8'-hydroxylase 2; Short=ABA 8'-hydroxylase 2; EC=1.14.14.137 {ECO:0000250|UniProtKB:Q949P1}; AltName: Full=Cytochrome P450 707A2;	A0A5B7C1J1_DAVIN SubName: Full=Uncharacterized protein {ECO:0000313|EMBL:MPA74775.1}; Flags: Fragment;	Cytochrome P450 CYP4/CYP19/CYP26 subfamilies	PF00067.25:Cytochrome P450
CYP3	PGRA_21216	(RefSeq) abscisic acid 8'-hydroxylase CYP707A1 (A)	abscisic acid 8'-hydroxylase 4 [Populus trichocarpa]	ABAH1_SOLLC RecName: Full=Abscisic acid 8'-hydroxylase CYP707A1 {ECO:0000305}; Short=ABA 8'-hydroxylase CYP707A1 {ECO:0000305}; Short=SlCYP707A1 {ECO:0000303|PubMed:19322584}; EC=1.14.14.137 {ECO:0000250|UniProtKB:Q949P1}; AltName: Full=Cytochrome P450 707A1 {ECO:0000303|PubMed:19322584};	U5FRB6_POPTR SubName: Full=Uncharacterized protein {ECO:0000313|EMBL:PNT02730.1};	Cytochrome P450 CYP4/CYP19/CYP26 subfamilies	PF00067.25:Cytochrome P450
CYP4	PGRA_21871	(RefSeq) abscisic acid 8'-hydroxylase CYP707A2 (A)	Abscisic acid 8'-hydroxylase [Actinidia chinensis var. chinensis]	ABAH2_SOLLC RecName: Full=Abscisic acid 8'-hydroxylase CYP707A2 {ECO:0000305}; Short=ABA 8'-hydroxylase CYP707A2 {ECO:0000305}; Short=SlCYP707A2 {ECO:0000303|PubMed:25039074}; EC=1.14.14.137 {ECO:0000250|UniProtKB:Q949P1}; AltName: Full=Cytochrome P450 707A2 {ECO:0000303|PubMed:25039074};	A0A2R6PHJ3_ACTCC SubName: Full=Abscisic acid 8'-hydroxylase {ECO:0000313|EMBL:PSR91347.1};	Cytochrome P450 CYP4/CYP19/CYP26 subfamilies	PF00067.25:Cytochrome P450
CYP5	PGRA_08152	(RefSeq) flavonoid 3'-monooxygenase (A)	hypothetical protein F0562_012951 [Nyssa sinensis]	CYP1_CROXC RecName: Full=Flavonoid 3'-monooxygenase CYP75B137 {ECO:0000305}; EC=1.14.14.82 {ECO:0000269|PubMed:31004005}; AltName: Full=Cytochrome P450 1 {ECO:0000303|PubMed:31004005}; Short=CcCYP1 {ECO:0000303|PubMed:31004005}; AltName: Full=Cytochrome P450 75B137 {ECO:0000303|PubMed:31004005}; AltName: Full=Flavonoid 3'-hydroxylase CYP75B137 {ECO:0000305};	A0A5B7BIH9_DAVIN SubName: Full=Putative geraniol 8-hydroxylase-like {ECO:0000313|EMBL:MPA68068.1}; EC=1.14.14.19 {ECO:0000313|EMBL:MPA68068.1}; EC=1.14.14.32 {ECO:0000313|EMBL:MPA68068.1};	Cytochrome P450 CYP2 subfamily	PF00067.25:Cytochrome P450
CYP6	PGRA_08503	(RefSeq) flavonoid 3'-monooxygenase (A)	flavonoid 3'-monooxygenase 1 [Hydrangea macrophylla]	C76BA_SWEMU RecName: Full=Geraniol 8-hydroxylase; EC=1.14.14.83 {ECO:0000269|PubMed:20699579}; AltName: Full=Cytochrome P450 76B10; AltName: Full=Geraniol 10-hydroxylase; Short=SmG10H;	A0A5B7BIH9_DAVIN SubName: Full=Putative geraniol 8-hydroxylase-like {ECO:0000313|EMBL:MPA68068.1}; EC=1.14.14.19 {ECO:0000313|EMBL:MPA68068.1}; EC=1.14.14.32 {ECO:0000313|EMBL:MPA68068.1};	Cytochrome P450 CYP2 subfamily	PF00067.25:Cytochrome P450
CYP7	PGRA_15387	(RefSeq) geraniol 8-hydroxylase-like (A)	hypothetical protein F0562_014804 [Nyssa sinensis]	CYT24_CATRO RecName: Full=Cytochrome P450 76T24 {ECO:0000303|PubMed:24710322}; Short=CrCYP76T24 {ECO:0000303|PubMed:24710322}; EC=1.14.-.- {ECO:0000305};	A0A5B7BBB0_DAVIN SubName: Full=Putative geraniol 8-hydroxylase-like {ECO:0000313|EMBL:MPA65764.1};	Cytochrome P450 CYP2 subfamily	PF00067.25:Cytochrome P450
CYP8	PGRA_15440	(RefSeq) geraniol 8-hydroxylase (A)	uncharacterized protein LOC110934093 [Helianthus annuus]	CYT24_CATRO RecName: Full=Cytochrome P450 76T24 {ECO:0000303|PubMed:24710322}; Short=CrCYP76T24 {ECO:0000303|PubMed:24710322}; EC=1.14.-.- {ECO:0000305};	F6I333_VITVI SubName: Full=Uncharacterized protein {ECO:0000313|EMBL:CCB61350.1};	Cytochrome P450 CYP2 subfamily	PF00067.25:Cytochrome P450
CYP9(CYPCYP72A1)	PGRA_05215	(RefSeq) 11-oxo-beta-amyrin 30-oxidase (A)	hypothetical protein F0562_010506 [Nyssa sinensis]	C7A29_PANGI RecName: Full=Cytochrome P450 CYP72A219; EC=1.14.-.-; AltName: Full=Cytochrome P450 CYP72A129;	A0A5J5A1J9_9ASTE SubName: Full=Uncharacterized protein {ECO:0000313|EMBL:KAA8524064.1};	Cytochrome P450 CYP4/CYP19/CYP26 subfamilies	PF00067.25:Cytochrome P450
CYP10(CYPCYP72A2)	PGRA_05450	(RefSeq) 11-oxo-beta-amyrin 30-oxidase (A)	cytochrome P450 72A554 [Platycodon grandiflorus]	C7A29_PANGI RecName: Full=Cytochrome P450 CYP72A219; EC=1.14.-.-; AltName: Full=Cytochrome P450 CYP72A129;	A0A1V1FHR7_PLAGD SubName: Full=Cytochrome P450 72A554 {ECO:0000313|EMBL:BAX04010.1};	Cytochrome P450 CYP4/CYP19/CYP26 subfamilies	PF00067.25:Cytochrome P450
CYP11(CYPCYP72A3)	PGRA_07817	(RefSeq) 11-oxo-beta-amyrin 30-oxidase (A)	cytochrome P450 72A554 [Platycodon grandiflorus]	C7A29_PANGI RecName: Full=Cytochrome P450 CYP72A219; EC=1.14.-.-; AltName: Full=Cytochrome P450 CYP72A129;	A0A1V1FHR7_PLAGD SubName: Full=Cytochrome P450 72A554 {ECO:0000313|EMBL:BAX04010.1};	Cytochrome P450 CYP4/CYP19/CYP26 subfamilies	PF00067.25:Cytochrome P450
CYP12(CYPCYP72A4)	PGRA_08999	(RefSeq) 11-oxo-beta-amyrin 30-oxidase (A)	cytochrome P450 72A554 [Platycodon grandiflorus]	C7A29_PANGI RecName: Full=Cytochrome P450 CYP72A219; EC=1.14.-.-; AltName: Full=Cytochrome P450 CYP72A129;	A0A1V1FHR7_PLAGD SubName: Full=Cytochrome P450 72A554 {ECO:0000313|EMBL:BAX04010.1};	Cytochrome P450 CYP4/CYP19/CYP26 subfamilies	PF00067.25:Cytochrome P450
CYP13(CYPCYP72A5)	PGRA_19885	(RefSeq) 11-oxo-beta-amyrin 30-oxidase (A)	cytochrome P450 72A556 [Platycodon grandiflorus]	C7A29_PANGI RecName: Full=Cytochrome P450 CYP72A219; EC=1.14.-.-; AltName: Full=Cytochrome P450 CYP72A129;	A0A1V1G3E3_PLAGD SubName: Full=Cytochrome P450 72A556 {ECO:0000313|EMBL:BAX04012.1};	Cytochrome P450 CYP4/CYP19/CYP26 subfamilies	PF00067.25:Cytochrome P450
CYP14(CYPCYP72A6)	PGRA_17468	(RefSeq) 11-oxo-beta-amyrin 30-oxidase-like (A)	hypothetical protein HYC85_016839 [Camellia sinensis]	C7A39_KALSE RecName: Full=Cytochrome P450 72A397; EC=1.14.14.- {ECO:0000269|PubMed:29186583};	A0A7J7H2Y7_CAMSI SubName: Full=Uncharacterized protein {ECO:0000313|EMBL:KAF5946611.1};	Cytochrome P450 CYP4/CYP19/CYP26 subfamilies	PF00067.25:Cytochrome P450
CYP15(CYPCYP72A7)	PGRA_21191	(RefSeq) 11-oxo-beta-amyrin 30-oxidase-like (A)	putative 11-oxo-beta-amyrin 30-oxidase [Rosa chinensis]	C7A22_PANGI RecName: Full=Cytochrome P450 CYP749A22; EC=1.14.-.-; AltName: Full=Cytochrome P450 CYP749A20;	A0A5B6ZMT0_DAVIN SubName: Full=Uncharacterized protein {ECO:0000313|EMBL:MPA44093.1};	Cytochrome P450 CYP4/CYP19/CYP26 subfamilies	PF00067.25:Cytochrome P450
CYP16	PGRA_17278	(RefSeq) cytochrome P450 94C1 (A)	Cytochrome P450 94C1 like [Actinidia chinensis var. chinensis]	C94C1_ARATH RecName: Full=Cytochrome P450 94C1 {ECO:0000305}; EC=1.14.14.49 {ECO:0000269|PubMed:22215670, ECO:0000269|PubMed:26164240}; AltName: Full=12-hydroxyjasmonoyl-L-amino acid 12-hydroxylase {ECO:0000303|PubMed:22215670};	A0A2R6Q7H6_ACTCC SubName: Full=Cytochrome P450 94C1 like {ECO:0000313|EMBL:PSS03142.1};	Cytochrome P450 CYP4/CYP19/CYP26 subfamilies	PF00067.25:Cytochrome P450
CYP17	PGRA_13062	(RefSeq) 3-epi-6-deoxocathasterone 23-monooxygenase CYP90C1 isoform X1 (A)	hypothetical protein F0562_006352 [Nyssa sinensis]	C90C1_ARATH RecName: Full=3-epi-6-deoxocathasterone 23-monooxygenase CYP90C1 {ECO:0000305}; Short=3-dehydro-6-deoxoteasterone {ECO:0000303|PubMed:17138693}; EC=1.14.14.147 {ECO:0000269|PubMed:17138693}; AltName: Full=(22R,23R)-22,23-dihydroxy-campest-4-en-3-one synthase {ECO:0000303|PubMed:17138693}; EC=1.14.14.- {ECO:0000269|PubMed:17138693}; AltName: Full=(22R,23R)-22,23-dihydroxycampesterol sy…	A0A5J5ASB3_9ASTE SubName: Full=Uncharacterized protein {ECO:0000313|EMBL:KAA8531931.1};	Cytochrome P450 CYP4/CYP19/CYP26 subfamilies	PF00067.25:Cytochrome P450
CYP18	PGRA_18571	(RefSeq) 3-epi-6-deoxocathasterone 23-monooxygenase isoform X1 (A)	3-epi-6-deoxocathasterone 23-monooxygenase CYP90D1 isoform X2 [Medicago truncatula]	C90D1_ARATH RecName: Full=3-epi-6-deoxocathasterone 23-monooxygenase CYP90D1 {ECO:0000305}; Short=3-dehydro-6-deoxoteasterone synthase {ECO:0000303|PubMed:17138693}; EC=1.14.14.147 {ECO:0000269|PubMed:17138693}; AltName: Full=(22R,23R)-22,23-dihydroxy-campest-4-en-3-one synthase {ECO:0000303|PubMed:17138693}; EC=1.14.14.- {ECO:0000269|PubMed:17138693}; AltName: Full=(22R,23R)-22,23-dihydroxycampe…	A0A371I384_MUCPR SubName: Full=3-epi-6-deoxocathasterone 23-monooxygenase {ECO:0000313|EMBL:RDY09500.1}; Flags: Fragment;	Cytochrome P450 CYP4/CYP19/CYP26 subfamilies	PF00067.25:Cytochrome P450
CYP19	PGRA_19485	(RefSeq) 3-epi-6-deoxocathasterone 23-monooxygenase isoform X1 (A)	3-epi-6-deoxocathasterone 23-monooxygenase CYP90D1 isoform X1 [Ziziphus jujuba var. spinosa]	C90D1_ARATH RecName: Full=3-epi-6-deoxocathasterone 23-monooxygenase CYP90D1 {ECO:0000305}; Short=3-dehydro-6-deoxoteasterone synthase {ECO:0000303|PubMed:17138693}; EC=1.14.14.147 {ECO:0000269|PubMed:17138693}; AltName: Full=(22R,23R)-22,23-dihydroxy-campest-4-en-3-one synthase {ECO:0000303|PubMed:17138693}; EC=1.14.14.- {ECO:0000269|PubMed:17138693}; AltName: Full=(22R,23R)-22,23-dihydroxycampe…	A0A5J5BCS8_9ASTE SubName: Full=Uncharacterized protein {ECO:0000313|EMBL:KAA8540296.1};	Cytochrome P450 CYP4/CYP19/CYP26 subfamilies	PF00067.25:Cytochrome P450
CYP20	PGRA_17154	(RefSeq) 2-methylbutanal oxime monooxygenase-like (A)	hypothetical protein Pfo_006900 [Paulownia fortunei]	C71E7_MANES RecName: Full=2-methylbutanal oxime monooxygenase; EC=1.14.14.41 {ECO:0000269|PubMed:21045121}; AltName: Full=Cytochrome P450 71E7;	A0A4S4EEC9_CAMSI SubName: Full=Uncharacterized protein {ECO:0000313|EMBL:THG14729.1};	Cytochrome P450 CYP2 subfamily	PF00067.25:Cytochrome P450
CYP21	PGRA_05711	(RefSeq) cytochrome P450 98A2-like (A)	cytochrome P450 98A2-like [Erigeron canadensis]	C98A2_SOYBN RecName: Full=Cytochrome P450 98A2; EC=1.14.-.-;	A0A251VLG1_HELAN SubName: Full=Putative cytochrome P450 {ECO:0000313|EMBL:OTG36437.1};	Cytochrome P450 CYP2 subfamily	PF00067.25:Cytochrome P450
CYP22	PGRA_10999	(RefSeq) cytochrome P450 98A2-like (A)	p-coumarate 3'-hydroxylase [Platycodon grandiflorus]	C98A2_SOYBN RecName: Full=Cytochrome P450 98A2; EC=1.14.-.-;	J7ER65_PLAGD SubName: Full=p-coumarate 3'-hydroxylase {ECO:0000313|EMBL:AEM63674.1};	Cytochrome P450 CYP2 subfamily	PF00067.25:Cytochrome P450
CYP23	PGRA_04719	(RefSeq) 7-ethoxycoumarin O-deethylase (A)	cytochrome P450 oxidase 76B6-like protein [Platycodon grandiflorus]	C76BA_SWEMU RecName: Full=Geraniol 8-hydroxylase; EC=1.14.14.83 {ECO:0000269|PubMed:20699579}; AltName: Full=Cytochrome P450 76B10; AltName: Full=Geraniol 10-hydroxylase; Short=SmG10H;	A0A2I7M6F3_PLAGD SubName: Full=Cytochrome P450 oxidase 76B6-like protein {ECO:0000313|EMBL:AUR26638.1};	Cytochrome P450 CYP2 subfamily	PF00067.25:Cytochrome P450
CYP24	PGRA_05025	(RefSeq) 7-ethoxycoumarin O-deethylase (A)	cytochrome P450 oxidase 76B6-like protein [Platycodon grandiflorus]	C76B6_CATRO RecName: Full=Geraniol 8-hydroxylase; EC=1.14.14.83 {ECO:0000269|PubMed:11718718, ECO:0000269|PubMed:21504162}; AltName: Full=Cytochrome P450 76B6; AltName: Full=Geraniol 10-hydroxylase; Short=CrG10H;	A0A2I7M6F3_PLAGD SubName: Full=Cytochrome P450 oxidase 76B6-like protein {ECO:0000313|EMBL:AUR26638.1};	Cytochrome P450 CYP2 subfamily	PF00067.25:Cytochrome P450
CYP25	PGRA_05219	(RefSeq) 7-ethoxycoumarin O-deethylase (A)	cytochrome P450 oxidase 76B10-like protein [Platycodon grandiflorus]	C76BA_SWEMU RecName: Full=Geraniol 8-hydroxylase; EC=1.14.14.83 {ECO:0000269|PubMed:20699579}; AltName: Full=Cytochrome P450 76B10; AltName: Full=Geraniol 10-hydroxylase; Short=SmG10H;	A0A2I7M6F9_PLAGD SubName: Full=Cytochrome P450 oxidase 76B10-like protein {ECO:0000313|EMBL:AUR26645.1};	Cytochrome P450 CYP2 subfamily	PF00067.25:Cytochrome P450
CYP26	PGRA_06426	(RefSeq) 7-ethoxycoumarin O-deethylase (A)	cytochrome P450 oxidase 76B10-like protein [Platycodon grandiflorus]	C76BA_SWEMU RecName: Full=Geraniol 8-hydroxylase; EC=1.14.14.83 {ECO:0000269|PubMed:20699579}; AltName: Full=Cytochrome P450 76B10; AltName: Full=Geraniol 10-hydroxylase; Short=SmG10H;	A0A2I7M6F9_PLAGD SubName: Full=Cytochrome P450 oxidase 76B10-like protein {ECO:0000313|EMBL:AUR26645.1};	Cytochrome P450 CYP2 subfamily	PF00067.25:Cytochrome P450
CYP27	PGRA_10520	(RefSeq) (S)-N-methylcoclaurine 3'-hydroxylase isozyme 1 (A)	cytochrome P450 CYP80F5 [Panax ginseng]	C80B2_ESCCA RecName: Full=(S)-N-methylcoclaurine 3'-hydroxylase isozyme 2; EC=1.14.14.102 {ECO:0000250|UniProtKB:O64899}; AltName: Full=Cytochrome P450 80B2;	A0A3Q9BGP9_PANGI SubName: Full=Cytochrome P450 CYP80F5 {ECO:0000313|EMBL:AZP01948.1};	Cytochrome P450 CYP2 subfamily	PF00067.25:Cytochrome P450
CYP28	PGRA_10715	(RefSeq) (S)-N-methylcoclaurine 3'-hydroxylase isozyme 1 (A)	cytochrome P450 [Cynara cardunculus var. scolymus]	C80B2_COPJA RecName: Full=Probable (S)-N-methylcoclaurine 3'-hydroxylase isozyme 2; EC=1.14.14.102 {ECO:0000250|UniProtKB:O64899}; AltName: Full=Cytochrome P450 80B2;	A0A124SGQ9_CYNCS SubName: Full=Cytochrome P450 {ECO:0000313|EMBL:KVI07183.1};	Cytochrome P450 CYP2 subfamily	PF00067.25:Cytochrome P450
CYP29	PGRA_20049	(RefSeq) cytochrome P450 734A1-like (A)	Cytochrome P450 [Corchorus olitorius]	C7A22_PANGI RecName: Full=Cytochrome P450 CYP749A22; EC=1.14.-.-; AltName: Full=Cytochrome P450 CYP749A20;	A0A1R3HPA5_9ROSI SubName: Full=Cytochrome P450 {ECO:0000313|EMBL:OMO72090.1};	Cytochrome P450 CYP4/CYP19/CYP26 subfamilies	PF00067.25:Cytochrome P450
CYP30	PGRA_20663	(RefSeq) cytochrome P450 734A1-like (A)	hypothetical protein RHMOL_Rhmol12G0078300 [Rhododendron molle]	C7A22_PANGI RecName: Full=Cytochrome P450 CYP749A22; EC=1.14.-.-; AltName: Full=Cytochrome P450 CYP749A20;	A0A2R6QQV4_ACTCC SubName: Full=Cytochrome P450 CYP749A22 like {ECO:0000313|EMBL:PSS13496.1};	Cytochrome P450 CYP4/CYP19/CYP26 subfamilies	PF00067.25:Cytochrome P450
CYP31	PGRA_20946	(RefSeq) cytochrome P450 734A1-like (A)	hypothetical protein CMV_015372 [Castanea mollissima]	C7A22_PANGI RecName: Full=Cytochrome P450 CYP749A22; EC=1.14.-.-; AltName: Full=Cytochrome P450 CYP749A20;	A0A8J4QV16_9ROSI SubName: Full=Uncharacterized protein {ECO:0000313|EMBL:KAF3959850.1};	Cytochrome P450 CYP4/CYP19/CYP26 subfamilies	PF00067.25:Cytochrome P450
CYP32	PGRA_19191	(RefSeq) cytochrome P450 734A1 (A)	hypothetical protein Pfo_009590 [Paulownia fortunei]	C7A22_PANGI RecName: Full=Cytochrome P450 CYP749A22; EC=1.14.-.-; AltName: Full=Cytochrome P450 CYP749A20;	A0A4D9B7Y3_SALSN SubName: Full=Uncharacterized protein {ECO:0000313|EMBL:TEY75246.1};	Cytochrome P450 CYP4/CYP19/CYP26 subfamilies	PF00067.25:Cytochrome P450
CYP33	PGRA_19600	(RefSeq) cytochrome P450 734A1 (A)	schizocycline synthase [Camptotheca acuminata]	C734A_ARATH RecName: Full=Cytochrome P450 734A1; EC=1.14.-.-; AltName: Full=Protein PHYB ACTIVATION-TAGGED SUPPRESSOR 1;	A0A5B7BW29_DAVIN SubName: Full=Uncharacterized protein {ECO:0000313|EMBL:MPA72326.1}; Flags: Fragment;	Cytochrome P450 CYP4/CYP19/CYP26 subfamilies	PF00067.25:Cytochrome P450
CYP34	PGRA_21545	(RefSeq) cytochrome P450 734A1 (A)	hypothetical protein F0562_033022 [Nyssa sinensis]	C7A22_PANGI RecName: Full=Cytochrome P450 CYP749A22; EC=1.14.-.-; AltName: Full=Cytochrome P450 CYP749A20;	A0A5B6ZL61_DAVIN SubName: Full=Uncharacterized protein {ECO:0000313|EMBL:MPA44096.1};	Cytochrome P450 CYP4/CYP19/CYP26 subfamilies	PF00067.25:Cytochrome P450
CYP35	PGRA_06858	(RefSeq) CYP71BE5; premnaspirodiene oxygenase-like (A)	hypothetical protein RHGRI_009434 [Rhododendron griersonianum]	C71DZ_CATRO RecName: Full=Tabersonine 16-hydroxylase 2 {ECO:0000303|PubMed:24108213}; EC=1.14.14.103 {ECO:0000269|PubMed:24108213}; AltName: Full=Cytochrome P450 71D351 {ECO:0000303|PubMed:24108213};	A0A6J1APD1_9ROSI SubName: Full=LOW QUALITY PROTEIN: cytochrome P450 71D8-like {ECO:0000313|RefSeq:XP_021288696.1};	Cytochrome P450 CYP2 subfamily	PF00067.25:Cytochrome P450
CYP36	PGRA_06694	(RefSeq) premnaspirodiene oxygenase-like (A)	cytochrome P450 oxidase 71D10-like protein [Platycodon grandiflorus]	C71DC_CATRO RecName: Full=Tabersonine 16-hydroxylase 1 {ECO:0000303|PubMed:24108213}; EC=1.14.14.103 {ECO:0000269|PubMed:12228585, ECO:0000269|PubMed:24108213}; AltName: Full=Cytochrome P450 71D12 {ECO:0000303|PubMed:24108213};	A0A2I7M6F1_PLAGD SubName: Full=Cytochrome P450 oxidase 71D10-like protein {ECO:0000313|EMBL:AUR26637.1};	Cytochrome P450 CYP2 subfamily	PF00067.25:Cytochrome P450
CYP37(CYP716A1)	PGRA_00275	(RefSeq) beta-amyrin 28-monooxygenase (A)	cytochrome P450 716A140v2 [Platycodon grandiflorus]	C7A44_SOLLC RecName: Full=Beta-amyrin 28-monooxygenase {ECO:0000305}; EC=1.14.14.126 {ECO:0000269|PubMed:28194155}; AltName: Full=Beta-amyrin 28-oxidase {ECO:0000305}; AltName: Full=Cytochrome P450 716A44 {ECO:0000305};	A0A1V1FHP8_PLAGD SubName: Full=Cytochrome P450 716A140v2 {ECO:0000313|EMBL:BAX04007.1};	Cytochrome P450 CYP4/CYP19/CYP26 subfamilies	PF00067.25:Cytochrome P450
CYP38(CYP716A2)	PGRA_04268	(RefSeq) beta-amyrin 28-oxidase (A)	hypothetical protein BT93_E1092 [Corymbia citriodora subsp. variegata]	C7A53_PANGI RecName: Full=Protopanaxadiol 6-hydroxylase {ECO:0000303|PubMed:22875608}; Short=P6H {ECO:0000303|PubMed:22875608}; EC=1.14.14.121 {ECO:0000269|PubMed:22875608}; AltName: Full=Cytochrome P450 CYP716A53v2 {ECO:0000303|PubMed:22875608}; AltName: Full=Protopanaxatriol synthase {ECO:0000303|PubMed:22875608}; Short=PgPPTS {ECO:0000303|PubMed:22875608};	A0A5B7BCM6_DAVIN SubName: Full=Uncharacterized protein {ECO:0000313|EMBL:MPA66285.1}; Flags: Fragment;	Cytochrome P450 CYP4/CYP19/CYP26 subfamilies	PF00067.25:Cytochrome P450
CYP39(CYP716A3)	PGRA_14757	(RefSeq) beta-amyrin 28-oxidase (A)	cytochrome P450 [Platycodon grandiflorus]	C7A53_PANGI RecName: Full=Protopanaxadiol 6-hydroxylase {ECO:0000303|PubMed:22875608}; Short=P6H {ECO:0000303|PubMed:22875608}; EC=1.14.14.121 {ECO:0000269|PubMed:22875608}; AltName: Full=Cytochrome P450 CYP716A53v2 {ECO:0000303|PubMed:22875608}; AltName: Full=Protopanaxatriol synthase {ECO:0000303|PubMed:22875608}; Short=PgPPTS {ECO:0000303|PubMed:22875608};	A0A1I9Q5Z2_PLAGD SubName: Full=Cytochrome P450 {ECO:0000313|EMBL:AOG74840.1};	Cytochrome P450 CYP4/CYP19/CYP26 subfamilies	PF00067.25:Cytochrome P450
CYP40(CYP716A4)	PGRA_14910	(RefSeq) beta-amyrin 28-oxidase (A)	beta-amyrin 12,13-epoxidase [Platycodon grandiflorus]	C7A53_PANGI RecName: Full=Protopanaxadiol 6-hydroxylase {ECO:0000303|PubMed:22875608}; Short=P6H {ECO:0000303|PubMed:22875608}; EC=1.14.14.121 {ECO:0000269|PubMed:22875608}; AltName: Full=Cytochrome P450 CYP716A53v2 {ECO:0000303|PubMed:22875608}; AltName: Full=Protopanaxatriol synthase {ECO:0000303|PubMed:22875608}; Short=PgPPTS {ECO:0000303|PubMed:22875608};	A0A1I9Q5Z1_PLAGD SubName: Full=Beta-amyrin 12,13-epoxidase {ECO:0000313|EMBL:AOG74839.1};	Cytochrome P450 CYP4/CYP19/CYP26 subfamilies	PF00067.25:Cytochrome P450
CYP41(CYP716A5)	PGRA_01840	(RefSeq) beta-amyrin 28-monooxygenase-like (A)	cytochrome P450 716A140v2 [Platycodon grandiflorus]	C7A94_KALSE RecName: Full=Beta-amyrin 28-monooxygenase; EC=1.14.14.126 {ECO:0000269|PubMed:29186583}; AltName: Full=Cytochrome P450 716A94 {ECO:0000303|PubMed:29186583};	A0A1V1FHP8_PLAGD SubName: Full=Cytochrome P450 716A140v2 {ECO:0000313|EMBL:BAX04007.1};	Cytochrome P450 CYP4/CYP19/CYP26 subfamilies	PF00067.25:Cytochrome P450
CYP42(CYP716A6)	PGRA_02701	(RefSeq) beta-amyrin 28-monooxygenase-like (A)	RecName: Full=Protopanaxadiol 6-hydroxylase; Short=P6H; AltName: Full=Cytochrome P450 CYP716A53v2; AltName: Full=Protopanaxatriol synthase; Short=PgPPTS [Panax ginseng]	C7A53_PANGI RecName: Full=Protopanaxadiol 6-hydroxylase {ECO:0000303|PubMed:22875608}; Short=P6H {ECO:0000303|PubMed:22875608}; EC=1.14.14.121 {ECO:0000269|PubMed:22875608}; AltName: Full=Cytochrome P450 CYP716A53v2 {ECO:0000303|PubMed:22875608}; AltName: Full=Protopanaxatriol synthase {ECO:0000303|PubMed:22875608}; Short=PgPPTS {ECO:0000303|PubMed:22875608};	A0A059T4E0_9APIA SubName: Full=Cytochrome P450 {ECO:0000313|EMBL:AHK23636.1};	Cytochrome P450 CYP4/CYP19/CYP26 subfamilies	PF00067.25:Cytochrome P450
CYP43(CYP716A7)	PGRA_07204	(RefSeq) beta-amyrin 28-oxidase-like (A)	hypothetical protein F0562_010117 [Nyssa sinensis]	C16B1_PICSI RecName: Full=Cytochrome P450 716B1; EC=1.14.-.-; AltName: Full=Cytochrome P450 CYPA1;	A0A5J5A0L0_9ASTE SubName: Full=Uncharacterized protein {ECO:0000313|EMBL:KAA8523694.1};	Cytochrome P450 CYP4/CYP19/CYP26 subfamilies	PF00067.25:Cytochrome P450
CYP44(CYP716A8)	PGRA_12118	(RefSeq) beta-amyrin 28-oxidase-like (A)	beta-amyrin 28-oxidase-like [Olea europaea subsp. europaea]	C7A15_VITVI RecName: Full=Beta-amyrin 28-monooxygenase {ECO:0000305}; EC=1.14.14.126 {ECO:0000269|PubMed:22039103}; AltName: Full=Beta-amyrin 28-oxidase {ECO:0000305}; AltName: Full=Cytochrome P450 716A15 {ECO:0000303|PubMed:22039103}; Short=VvCYP716A15 {ECO:0000303|PubMed:22039103};	A0A1U7ZKI7_NELNU SubName: Full=beta-amyrin 28-oxidase-like {ECO:0000313|RefSeq:XP_010252185.1};	Cytochrome P450 CYP4/CYP19/CYP26 subfamilies	PF00067.25:Cytochrome P450
CYP45(CYP716A9)	PGRA_12960	(RefSeq) dammarenediol 12-hydroxylase-like (A)	cytochrome P450, family 716, subfamily A, polypeptide 1 [Actinidia rufa]	C7A47_PANGI RecName: Full=Dammarenediol 12-hydroxylase {ECO:0000305}; EC=1.14.14.120 {ECO:0000269|PubMed:22039120}; AltName: Full=Cytochrome P450 CYP716A47 {ECO:0000303|PubMed:22039120, ECO:0000303|PubMed:25981048, ECO:0000303|PubMed:29509695}; AltName: Full=Protopanaxadiol synthase {ECO:0000303|PubMed:22039120}; Short=PgPPDS1 {ECO:0000303|PubMed:22039120};	A0A7J0F6E9_9ERIC SubName: Full=Cytochrome P450, family 716, subfamily A, polypeptide 1 {ECO:0000313|EMBL:GFY94006.1};	Cytochrome P450 CYP4/CYP19/CYP26 subfamilies	PF00067.25:Cytochrome P450
CYP46(CYP716A10)	PGRA_13282	(RefSeq) cytochrome P450 716B1 (A)	hypothetical protein Pfo_023241 [Paulownia fortunei]	C16B1_PICSI RecName: Full=Cytochrome P450 716B1; EC=1.14.-.-; AltName: Full=Cytochrome P450 CYPA1;	A0A5C7IFQ6_9ROSI SubName: Full=Uncharacterized protein {ECO:0000313|EMBL:TXG67812.1};	Cytochrome P450 CYP4/CYP19/CYP26 subfamilies	PF00067.25:Cytochrome P450
CYP47	PGRA_14998	(RefSeq) beta-amyrin 28-monooxygenase-like (A)	cytochrome P450 [Platycodon grandiflorus]	C7A53_PANGI RecName: Full=Protopanaxadiol 6-hydroxylase {ECO:0000303|PubMed:22875608}; Short=P6H {ECO:0000303|PubMed:22875608}; EC=1.14.14.121 {ECO:0000269|PubMed:22875608}; AltName: Full=Cytochrome P450 CYP716A53v2 {ECO:0000303|PubMed:22875608}; AltName: Full=Protopanaxatriol synthase {ECO:0000303|PubMed:22875608}; Short=PgPPTS {ECO:0000303|PubMed:22875608};	A0A1I9Q5Z2_PLAGD SubName: Full=Cytochrome P450 {ECO:0000313|EMBL:AOG74840.1};	Cytochrome P450 CYP4/CYP19/CYP26 subfamilies	PF00067.25:Cytochrome P450
CYP48	PGRA_10893	(RefSeq) cytochrome P450 84A1 (A)	hypothetical protein F0562_003681 [Nyssa sinensis]	C84A1_ARATH RecName: Full=Cytochrome P450 84A1; EC=1.14.-.-; AltName: Full=Ferulate-5-hydroxylase; Short=F5H;	A0A5J5BWP6_9ASTE SubName: Full=Uncharacterized protein {ECO:0000313|EMBL:KAA8547455.1};	Cytochrome P450 CYP2 subfamily	PF00067.25:Cytochrome P450
CYP49	PGRA_21585	(RefSeq) trimethyltridecatetraene synthase-like (A)	hypothetical protein RHGRI_025165 [Rhododendron griersonianum]	C92C6_MAIZE RecName: Full=Trimethyltridecatetraene synthase {ECO:0000303|PubMed:27662898}; EC=1.14.14.58 {ECO:0000269|PubMed:27662898}; AltName: Full=Cytochrome P-450 20 {ECO:0000312|EMBL:ONM27923.1}; AltName: Full=Cytochrome P450 92C6 {ECO:0000303|PubMed:27662898};	A0A5B6ZB23_DAVIN SubName: Full=Uncharacterized protein {ECO:0000313|EMBL:MPA40283.1}; Flags: Fragment;	Cytochrome P450 CYP2 subfamily	PF00067.25:Cytochrome P450
CYP50	PGRA_16677	(RefSeq) cytochrome P450 71A1-like (A)	cytochrome P450 oxidase 75B1-like protein [Platycodon grandiflorus]	C92C6_MAIZE RecName: Full=Trimethyltridecatetraene synthase {ECO:0000303|PubMed:27662898}; EC=1.14.14.58 {ECO:0000269|PubMed:27662898}; AltName: Full=Cytochrome P-450 20 {ECO:0000312|EMBL:ONM27923.1}; AltName: Full=Cytochrome P450 92C6 {ECO:0000303|PubMed:27662898};	A0A2I7M6F5_PLAGD SubName: Full=Cytochrome P450 oxidase 75B1-like protein {ECO:0000313|EMBL:AUR26640.1};	Cytochrome P450 CYP2 subfamily	PF00067.25:Cytochrome P450
CYP51	PGRA_20336	(RefSeq) ent-kaurenoic acid oxidase 2-like (A)	Ent-kaurenoic acid oxidase 1 [Camellia lanceoleosa]	KAO_ORYSJ RecName: Full=Ent-kaurenoic acid oxidase {ECO:0000305}; Short=OsKAO {ECO:0000303|PubMed:15075394}; EC=1.14.14.107 {ECO:0000250|UniProtKB:O23051}; AltName: Full=Cytochrome P450 88A5 {ECO:0000305}; AltName: Full=Protein REDUCED POLLEN ELONGATION 1 {ECO:0000303|PubMed:18083909};	A0A2R6QGY2_ACTCC SubName: Full=Ent-kaurenoic acid oxidase like {ECO:0000313|EMBL:PSS07874.1};	Cytochrome P450 CYP4/CYP19/CYP26 subfamilies	PF00067.25:Cytochrome P450
CYP52	PGRA_20833	(RefSeq) ent-kaurene oxidase-like (A)	cytochrome P450 [Nothapodytes nimmoniana]	KO_SALMI RecName: Full=Ent-kaurene oxidase {ECO:0000303|PubMed:26971881}; Short=SmKO {ECO:0000303|PubMed:26971881}; EC=1.14.14.86 {ECO:0000269|PubMed:26971881}; AltName: Full=Cytochrome P450 701A40 {ECO:0000303|PubMed:25493946};	A0A7L7RBB3_NOTNI SubName: Full=Cytochrome P450 {ECO:0000313|EMBL:QNS30018.1};	Cytochrome P450 CYP2 subfamily	PF00067.25:Cytochrome P450
CYP53	PGRA_10859	(RefSeq) trans-cinnamate 4-monooxygenase (A)	PREDICTED: trans-cinnamate 4-monooxygenase [Nelumbo nucifera]	TCMO_CATRO RecName: Full=Trans-cinnamate 4-monooxygenase; EC=1.14.14.91 {ECO:0000250|UniProtKB:Q04468}; AltName: Full=Cinnamic acid 4-hydroxylase; Short=C4H; Short=CA4H; AltName: Full=Cytochrome P450 73; AltName: Full=Cytochrome P450C4H;	A0A2N9EVE7_FAGSY SubName: Full=Uncharacterized protein {ECO:0000313|EMBL:SPC78564.1};	Cytochrome P450 CYP2 subfamily	PF00067.25:Cytochrome P450
CYP54	PGRA_16639	(RefSeq) trans-cinnamate 4-monooxygenase (A)	cytochrome P450 oxidase 73A4-like protein [Platycodon grandiflorus]	TCMO_CATRO RecName: Full=Trans-cinnamate 4-monooxygenase; EC=1.14.14.91 {ECO:0000250|UniProtKB:Q04468}; AltName: Full=Cinnamic acid 4-hydroxylase; Short=C4H; Short=CA4H; AltName: Full=Cytochrome P450 73; AltName: Full=Cytochrome P450C4H;	A0A2I7M6G1_PLAGD SubName: Full=Cytochrome P450 oxidase 73A4-like protein {ECO:0000313|EMBL:AUR26644.1};	Cytochrome P450 CYP2 subfamily	PF00067.25:Cytochrome P450
CYP55	PGRA_09215	(RefSeq) cytochrome P450 83B1 (A)	cytochrome P450 71A1-like [Camellia sinensis]	C71Z3_PASSA RecName: Full=6,7,8-trihydroxycoumarin synthase {ECO:0000303|PubMed:29971079}; EC=1.14.14.- {ECO:0000269|PubMed:29971079}; AltName: Full=Cytochrome P450 CYP71AZ3 {ECO:0000303|PubMed:29971079};	A0A4S4DUM7_CAMSI SubName: Full=Uncharacterized protein {ECO:0000313|EMBL:THG06992.1};	Cytochrome P450 CYP2 subfamily	PF00067.25:Cytochrome P450
CYP56	PGRA_09796	(RefSeq) cytochrome P450 83B1 (A)	cytochrome P450 71A1-like [Camellia sinensis]	C71Z1_AMMMJ RecName: Full=5-OH-xanthotoxin synthase {ECO:0000303|PubMed:29971079}; EC=1.14.14.- {ECO:0000269|PubMed:29971079}; AltName: Full=Cytochrome P450 CYP71AZ1 {ECO:0000303|PubMed:29971079};	A0A4S4DUM7_CAMSI SubName: Full=Uncharacterized protein {ECO:0000313|EMBL:THG06992.1};	Cytochrome P450 CYP2 subfamily	PF00067.25:Cytochrome P450
CYP57	PGRA_00816	(RefSeq) cytochrome P450 711A1 isoform X1 (A)	Cytochrome P450 711A1 like [Actinidia chinensis var. chinensis]	MAX1_ARATH RecName: Full=Cytochrome P450 711A1; EC=1.14.-.-; AltName: Full=Protein MORE AXILLARY BRANCHES 1;	A0A2R6PIP6_ACTCC SubName: Full=Cytochrome P450 711A1 like {ECO:0000313|EMBL:PSR91738.1};	Cytochrome P450 CYP3/CYP5/CYP6/CYP9 subfamilies	PF00067.25:Cytochrome P450
CYP58	PGRA_08375	(RefSeq) uncharacterized protein LOC101213710 (A)	cytochrome P450 87A3-like [Cynara cardunculus var. scolymus]	C87A3_ORYSJ RecName: Full=Cytochrome P450 87A3; EC=1.14.-.-;	A0A5N6MP25_9ASTR SubName: Full=Uncharacterized protein {ECO:0000313|EMBL:KAD3641287.1};	Cytochrome P450 CYP4/CYP19/CYP26 subfamilies	PF00067.25:Cytochrome P450
CYP59	PGRA_17108	(RefSeq) licodione synthase-like (A)	flavone synthase II, partial [Lobelia erinus]	C93B2_GERHY RecName: Full=Cytochrome P450 93B2 {ECO:0000303|PubMed:10652133}; EC=1.14.19.76 {ECO:0000269|PubMed:10652133}; AltName: Full=Flavone synthase II {ECO:0000303|PubMed:10652133}; Short=FNSII {ECO:0000303|PubMed:10652133};	A4F1U2_LOBER SubName: Full=Flavone synthase II {ECO:0000313|EMBL:BAF49323.1}; Flags: Fragment;	Cytochrome P450 CYP2 subfamily	PF00067.25:Cytochrome P450
CYP60	PGRA_18670	(RefSeq) flavonoid 3'-monooxygenase (A)	flavonoid 3'-hydroxylase [Lobelia erinus]	F3PH_PETHY RecName: Full=Flavonoid 3'-monooxygenase; EC=1.14.14.82; AltName: Full=Cytochrome P450 75B2; AltName: Full=Flavonoid 3'-hydroxylase;	A4F1U3_LOBER SubName: Full=Flavonoid 3'-hydroxylase {ECO:0000313|EMBL:BAF49324.1};	Cytochrome P450 CYP2 subfamily	PF00067.25:Cytochrome P450
CYP61	PGRA_11156	(RefSeq) tyrosine N-monooxygenase (A)	Isoleucine N-monooxygenase 2 [Camellia lanceoleosa]	C7916_PRUMU RecName: Full=Phenylalanine N-monooxygenase CYP79D16 {ECO:0000303|PubMed:25015725}; EC=1.14.14.40 {ECO:0000269|PubMed:25015725}; AltName: Full=Cytochrome P450 79D16 {ECO:0000303|PubMed:25015725}; Flags: Precursor;	A0A7J7FPG7_CAMSI SubName: Full=Uncharacterized protein {ECO:0000313|EMBL:KAF5929995.1};	Cytochrome P450 CYP2 subfamily	PF00067.25:Cytochrome P450
CYP62	PGRA_05128	(RefSeq) cytochrome P450 724B1 (A)	cytochrome P450 724B1 [Manihot esculenta]	C724B_ORYSI RecName: Full=Cytochrome P450 724B1 {ECO:0000250|UniProtKB:Q6F4F5}; Short=OsCYP724B1 {ECO:0000250|UniProtKB:Q6F4F5}; AltName: Full=(22S)-22-hydroxycampesterol synthase {ECO:0000250|UniProtKB:Q6F4F5}; EC=1.14.14.- {ECO:0000250|UniProtKB:Q6F4F5};	A0A2C9UPG8_MANES SubName: Full=Uncharacterized protein {ECO:0000313|EMBL:OAY32962.1};	Cytochrome P450 CYP4/CYP19/CYP26 subfamilies	PF00067.25:Cytochrome P450
CYP63	PGRA_11715	(RefSeq) cytochrome P450 90B1 (A)	hypothetical protein L2E82_43734 [Cichorium intybus]	C90B1_ARATH RecName: Full=Cytochrome P450 90B1 {ECO:0000303|PubMed:9490746}; Short=AtCYP90B1 {ECO:0000303|PubMed:9490746}; AltName: Full=(22S)-22-hydroxycampesterol synthase {ECO:0000303|PubMed:16460510}; EC=1.14.14.- {ECO:0000269|PubMed:16460510}; AltName: Full=6-deoxycathasterone synthase {ECO:0000303|PubMed:9490746}; EC=1.14.14.- {ECO:0000269|PubMed:16460510, ECO:0000269|PubMed:9490746}; AltNa…	A0A251S7L1_HELAN SubName: Full=Putative cytochrome P450 superfamily protein {ECO:0000313|EMBL:OTF93201.1};	Cytochrome P450 CYP4/CYP19/CYP26 subfamilies	PF00067.25:Cytochrome P450
CYP64	PGRA_09274	(RefSeq) cytochrome P450 71AU50-like (A)	hypothetical protein F0562_023810 [Nyssa sinensis]	C7A12_PANGI RecName: Full=Cytochrome P450 CYP736A12; EC=1.14.-.-;	A0A5B6Z0D2_DAVIN SubName: Full=Uncharacterized protein {ECO:0000313|EMBL:MPA37495.1};	Cytochrome P450 CYP2 subfamily	PF00067.25:Cytochrome P450
CYP65	PGRA_14096	(RefSeq) cytochrome P450 CYP736A12-like isoform X1 (A)	cytochrome P450 CYP736A12-like isoform X1 [Camellia sinensis]	C7150_PRUMU RecName: Full=Cytochrome P450 71AU50 {ECO:0000303|PubMed:25015725}; EC=1.14.-.- {ECO:0000305};	A0A5B7AFN4_DAVIN SubName: Full=Uncharacterized protein {ECO:0000313|EMBL:MPA54646.1};	Cytochrome P450 CYP2 subfamily	PF00067.25:Cytochrome P450
CYP66	PGRA_20586	(RefSeq) cytochrome P450 94B3 (A)	cytochrome P450 94B3 [Cynara cardunculus var. scolymus]	C94B1_ARATH RecName: Full=Cytochrome P450 94B1 {ECO:0000305}; EC=1.14.14.48 {ECO:0000269|PubMed:25210037}; AltName: Full=Jasmonoyl-L-amino acid 12-hydroxylase {ECO:0000303|PubMed:25210037};	A0A5B6YUP8_DAVIN SubName: Full=Uncharacterized protein {ECO:0000313|EMBL:MPA35581.1}; Flags: Fragment;	Cytochrome P450 CYP4/CYP19/CYP26 subfamilies	PF00067.25:Cytochrome P450
CYP67	PGRA_09717	(RefSeq) premnaspirodiene oxygenase-like isoform X1 (A)	premnaspirodiene oxygenase-like isoform X1 [Quercus lobata]	C7D55_HYOMU RecName: Full=Premnaspirodiene oxygenase; Short=HPO; EC=1.14.14.151 {ECO:0000269|PubMed:17715131}; AltName: Full=Cytochrome P450 71D55;	A0A7N2MKL8_QUELO SubName: Full=Uncharacterized protein {ECO:0000313|EnsemblPlants:QL09p046552:mrna};	Cytochrome P450 CYP2 subfamily	PF00067.25:Cytochrome P450
CYP68	PGRA_14051	(RefSeq) premnaspirodiene oxygenase-like isoform X1 (A)	premnaspirodiene oxygenase-like [Quercus robur]	C7D55_HYOMU RecName: Full=Premnaspirodiene oxygenase; Short=HPO; EC=1.14.14.151 {ECO:0000269|PubMed:17715131}; AltName: Full=Cytochrome P450 71D55;	A0A7N2MKL8_QUELO SubName: Full=Uncharacterized protein {ECO:0000313|EnsemblPlants:QL09p046552:mrna};	Cytochrome P450 CYP2 subfamily	PF00067.25:Cytochrome P450
CYP69	PGRA_14694	(RefSeq) premnaspirodiene oxygenase-like isoform X1 (A)	hypothetical protein RHMOL_Rhmol06G0004400 [Rhododendron molle]	C7D55_HYOMU RecName: Full=Premnaspirodiene oxygenase; Short=HPO; EC=1.14.14.151 {ECO:0000269|PubMed:17715131}; AltName: Full=Cytochrome P450 71D55;	A0A7N2RB93_QUELO SubName: Full=Uncharacterized protein {ECO:0000313|EnsemblPlants:QL09p046614:mrna};	Cytochrome P450 CYP2 subfamily	PF00067.25:Cytochrome P450
CYP70	PGRA_14928	(RefSeq) premnaspirodiene oxygenase-like isoform X1 (A)	hypothetical protein RHGRI_037092 [Rhododendron griersonianum]	C7D55_HYOMU RecName: Full=Premnaspirodiene oxygenase; Short=HPO; EC=1.14.14.151 {ECO:0000269|PubMed:17715131}; AltName: Full=Cytochrome P450 71D55;	A0A314LDQ7_NICAT SubName: Full=5-epiaristolochene 1,3-dihydroxylase {ECO:0000313|EMBL:OIT39785.1};	Cytochrome P450 CYP2 subfamily	PF00067.25:Cytochrome P450
CYP71	PGRA_14494	(RefSeq) cytochrome P450 CYP82D47-like (A)	hypothetical protein F0562_035941 [Nyssa sinensis]	C82A3_SOYBN RecName: Full=Cytochrome P450 82A3; EC=1.14.-.-; AltName: Full=Cytochrome P450 CP6;	A0A5J5AEG3_9ASTE SubName: Full=Uncharacterized protein {ECO:0000313|EMBL:KAA8528588.1};	Cytochrome P450 CYP2 subfamily	PF00067.25:Cytochrome P450
CYP72	PGRA_20531	(RefSeq) cytochrome P450 CYP82D47-like (A)	Cytochrome P450 82A3 [Camellia lanceoleosa]	C82A3_SOYBN RecName: Full=Cytochrome P450 82A3; EC=1.14.-.-; AltName: Full=Cytochrome P450 CP6;	A0A5B7A0N1_DAVIN SubName: Full=Uncharacterized protein {ECO:0000313|EMBL:MPA50360.1}; Flags: Fragment;	Cytochrome P450 CYP2 subfamily	PF00067.25:Cytochrome P450
CYP73	PGRA_19859	(RefSeq) allene oxide synthase (A)	cytochrome P450 oxidase 74A3-like protein [Platycodon grandiflorus]	AOS1_SOLLC RecName: Full=Allene oxide synthase 1, chloroplastic {ECO:0000303|PubMed:12351632}; Short=LeAOS1 {ECO:0000303|PubMed:12351632}; EC=4.2.1.92 {ECO:0000305}; AltName: Full=Cytochrome P450 74A {ECO:0000305}; Flags: Precursor;	A0A2I7M6D7_PLAGD SubName: Full=Cytochrome P450 oxidase 74A3-like protein {ECO:0000313|EMBL:AUR26642.1};	--	PF00067.25:Cytochrome P450
CYP74	PGRA_02269	(RefSeq) allene oxide synthase 3 (A)	cytochrome P450 oxidase 74A1-like protein [Platycodon grandiflorus]	AOS3_SOLLC RecName: Full=Allene oxide synthase 3 {ECO:0000303|PubMed:12351632}; Short=LeAOS3 {ECO:0000303|PubMed:12351632}; EC=4.2.1.92 {ECO:0000269|PubMed:12351632}; AltName: Full=Allene oxide cyclase {ECO:0000303|PubMed:12351632}; EC=5.3.99.6 {ECO:0000269|PubMed:12351632}; AltName: Full=Cytochrome P450 CYP74C3 {ECO:0000303|PubMed:12351632}; AltName: Full=Cytochrome P450 CYP74D1 {ECO:0000303|Pub…	A0A2I7M6E9_PLAGD SubName: Full=Cytochrome P450 oxidase 74A1-like protein {ECO:0000313|EMBL:AUR26639.1};	--	PF00067.25:Cytochrome P450
CYP75	PGRA_03210	(RefSeq) allene oxide synthase 3 (A)	cytochrome P450 oxidase 74A1-like protein [Platycodon grandiflorus]	AOS3_SOLLC RecName: Full=Allene oxide synthase 3 {ECO:0000303|PubMed:12351632}; Short=LeAOS3 {ECO:0000303|PubMed:12351632}; EC=4.2.1.92 {ECO:0000269|PubMed:12351632}; AltName: Full=Allene oxide cyclase {ECO:0000303|PubMed:12351632}; EC=5.3.99.6 {ECO:0000269|PubMed:12351632}; AltName: Full=Cytochrome P450 CYP74C3 {ECO:0000303|PubMed:12351632}; AltName: Full=Cytochrome P450 CYP74D1 {ECO:0000303|Pub…	A0A2I7M6E9_PLAGD SubName: Full=Cytochrome P450 oxidase 74A1-like protein {ECO:0000313|EMBL:AUR26639.1};	--	PF00067.25:Cytochrome P450
CYP76	PGRA_04563	(RefSeq) allene oxide synthase 3 (A)	cytochrome P450 oxidase 74A2-like protein [Platycodon grandiflorus]	AOS3_SOLLC RecName: Full=Allene oxide synthase 3 {ECO:0000303|PubMed:12351632}; Short=LeAOS3 {ECO:0000303|PubMed:12351632}; EC=4.2.1.92 {ECO:0000269|PubMed:12351632}; AltName: Full=Allene oxide cyclase {ECO:0000303|PubMed:12351632}; EC=5.3.99.6 {ECO:0000269|PubMed:12351632}; AltName: Full=Cytochrome P450 CYP74C3 {ECO:0000303|PubMed:12351632}; AltName: Full=Cytochrome P450 CYP74D1 {ECO:0000303|Pub…	A0A2I7M6F2_PLAGD SubName: Full=Cytochrome P450 oxidase 74A2-like protein {ECO:0000313|EMBL:AUR26641.1};	--	PF00067.25:Cytochrome P450
CYP77	PGRA_06102	(RefSeq) allene oxide synthase 3 (A)	cytochrome P450 oxidase 74A1-like protein [Platycodon grandiflorus]	C74A2_ORYSJ RecName: Full=Allene oxide synthase 2; EC=4.2.1.92; AltName: Full=Cytochrome P450 74A2; AltName: Full=Hydroperoxide dehydrase 2;	A0A2I7M6E9_PLAGD SubName: Full=Cytochrome P450 oxidase 74A1-like protein {ECO:0000313|EMBL:AUR26639.1};	--	PF00067.25:Cytochrome P450
CYP78	PGRA_06683	(RefSeq) allene oxide synthase 3 (A)	cytochrome P450 oxidase 74A1-like protein [Platycodon grandiflorus]	C74A2_ORYSJ RecName: Full=Allene oxide synthase 2; EC=4.2.1.92; AltName: Full=Cytochrome P450 74A2; AltName: Full=Hydroperoxide dehydrase 2;	A0A2I7M6E9_PLAGD SubName: Full=Cytochrome P450 oxidase 74A1-like protein {ECO:0000313|EMBL:AUR26639.1};	--	PF00067.25:Cytochrome P450
CYP79	PGRA_11850	(RefSeq) allene oxide synthase 3-like (A)	hypothetical protein L2E82_02166 [Cichorium intybus]	AOS3_SOLLC RecName: Full=Allene oxide synthase 3 {ECO:0000303|PubMed:12351632}; Short=LeAOS3 {ECO:0000303|PubMed:12351632}; EC=4.2.1.92 {ECO:0000269|PubMed:12351632}; AltName: Full=Allene oxide cyclase {ECO:0000303|PubMed:12351632}; EC=5.3.99.6 {ECO:0000269|PubMed:12351632}; AltName: Full=Cytochrome P450 CYP74C3 {ECO:0000303|PubMed:12351632}; AltName: Full=Cytochrome P450 CYP74D1 {ECO:0000303|Pub…	A0A124SCB7_CYNCS SubName: Full=Cytochrome P450 {ECO:0000313|EMBL:KVH93265.1};	--	PF00067.25:Cytochrome P450
CYP80	PGRA_17795	(GenBank) Cytochrome P450 (A)	hypothetical protein RHMOL_Rhmol13G0073400 [Rhododendron molle]	C71E7_MANES RecName: Full=2-methylbutanal oxime monooxygenase; EC=1.14.14.41 {ECO:0000269|PubMed:21045121}; AltName: Full=Cytochrome P450 71E7;	A0A4S4EEC9_CAMSI SubName: Full=Uncharacterized protein {ECO:0000313|EMBL:THG14729.1};	Cytochrome P450 CYP2 subfamily	PF00067.25:Cytochrome P450
CYP81	PGRA_16936	(RefSeq) cytochrome P450 71B34-like (A)	hypothetical protein RHMOL_Rhmol13G0072600 [Rhododendron molle]	C71BA_ARATH RecName: Full=Cytochrome P450 71B10; EC=1.14.-.-;	A0A4S4EEC9_CAMSI SubName: Full=Uncharacterized protein {ECO:0000313|EMBL:THG14729.1};	Cytochrome P450 CYP2 subfamily	PF00067.25:Cytochrome P450
CYP82	PGRA_07375	(RefSeq) cytochrome P450 71A1-like (A)	PREDICTED: cytochrome P450 71A1-like [Nicotiana tabacum]	C71P1_ORYSJ RecName: Full=Tryptamine 5-hydroxylase {ECO:0000303|PubMed:20150424}; EC=1.14.-.- {ECO:0000269|PubMed:20150424}; AltName: Full=Cytochrome P450 71P1 {ECO:0000303|PubMed:20150424}; AltName: Full=Protein SEKIGUCHI LESION {ECO:0000303|PubMed:20150424};	A0A1S3XQL7_TOBAC SubName: Full=cytochrome P450 71A1-like {ECO:0000313|RefSeq:XP_016442246.1};	Cytochrome P450 CYP2 subfamily	PF00067.25:Cytochrome P450
CYP83	PGRA_15928	(RefSeq) ferruginol synthase-like (A)	hypothetical protein F0562_014804 [Nyssa sinensis]	CYT24_CATRO RecName: Full=Cytochrome P450 76T24 {ECO:0000303|PubMed:24710322}; Short=CrCYP76T24 {ECO:0000303|PubMed:24710322}; EC=1.14.-.- {ECO:0000305};	A0A5B7BBB0_DAVIN SubName: Full=Putative geraniol 8-hydroxylase-like {ECO:0000313|EMBL:MPA65764.1};	Cytochrome P450 CYP2 subfamily	PF00067.25:Cytochrome P450
CYP84	PGRA_10592	(RefSeq) cytokinin hydroxylase (A)	hypothetical protein F0562_005275 [Nyssa sinensis]	C7351_ARATH RecName: Full=Cytokinin hydroxylase; EC=1.14.13.-; AltName: Full=Cytochrome P450 35A1;	A0A5J5ALN5_9ASTE SubName: Full=Uncharacterized protein {ECO:0000313|EMBL:KAA8530566.1};	Cytochrome P450 CYP4/CYP19/CYP26 subfamilies	PF00067.25:Cytochrome P450
CYP85	PGRA_16924	(RefSeq) cytochrome P450 705A22-like (A)	hypothetical protein F0562_015707 [Nyssa sinensis]	C93A1_SOYBN RecName: Full=3,9-dihydroxypterocarpan 6A-monooxygenase; EC=1.14.14.93 {ECO:0000269|PubMed:9720921}; AltName: Full=Cytochrome P450 93A1; AltName: Full=Dihydroxypterocarpan 6a-hydroxylase; Short=D6aH;	A0A5J4ZHQ0_9ASTE SubName: Full=Uncharacterized protein {ECO:0000313|EMBL:KAA8518233.1};	Cytochrome P450 CYP2 subfamily	PF00067.25:Cytochrome P450
CYP86	PGRA_19661	(RefSeq) cytochrome P450 71A1-like (A)	cytochrome P450 71A8-like [Olea europaea subsp. europaea]	C7317_PRUMU RecName: Full=Cytochrome P450 736A117 {ECO:0000303|PubMed:25015725}; EC=1.14.-.- {ECO:0000305};	A0A164UMZ5_DAUCS SubName: Full=Uncharacterized protein {ECO:0000313|EMBL:KZM89108.1};	Cytochrome P450 CYP2 subfamily	PF00067.25:Cytochrome P450
CYP87	PGRA_21159	(RefSeq) cytochrome P450 71A1-like (A)	cytochrome P450 71A8-like [Olea europaea var. sylvestris]	C7317_PRUMU RecName: Full=Cytochrome P450 736A117 {ECO:0000303|PubMed:25015725}; EC=1.14.-.- {ECO:0000305};	A0A5B7BQW6_DAVIN SubName: Full=Uncharacterized protein {ECO:0000313|EMBL:MPA70436.1};	Cytochrome P450 CYP2 subfamily	PF00067.25:Cytochrome P450
CYP88	PGRA_03000	(RefSeq) cytochrome P450 71A9-like (A)	cytochrome P450 71A6-like isoform X1 [Camellia sinensis]	C7317_PRUMU RecName: Full=Cytochrome P450 736A117 {ECO:0000303|PubMed:25015725}; EC=1.14.-.- {ECO:0000305};	A0A5B7BER0_DAVIN SubName: Full=Uncharacterized protein {ECO:0000313|EMBL:MPA66151.1}; Flags: Fragment;	Cytochrome P450 CYP2 subfamily	PF00067.25:Cytochrome P450
CYP89	PGRA_05408	(RefSeq) cytochrome P450 71A9-like (A)	Cytochrome P450 71A4 [Camellia lanceoleosa]	C71B1_TANPA RecName: Full=3-beta-hydroxylase {ECO:0000303|PubMed:24704560}; Short=Tp8878 {ECO:0000303|PubMed:24704560}; EC=1.14.14.- {ECO:0000269|PubMed:24704560}; AltName: Full=Cytochrome P450 71CB1 {ECO:0000305};	A0A4S4D4H0_CAMSI SubName: Full=Uncharacterized protein {ECO:0000313|EMBL:THF97224.1};	Cytochrome P450 CYP2 subfamily	PF00067.25:Cytochrome P450
CYP90	PGRA_06887	(RefSeq) cytochrome P450 71A9-like (A)	hypothetical protein HYC85_029426 [Camellia sinensis]	C7317_PRUMU RecName: Full=Cytochrome P450 736A117 {ECO:0000303|PubMed:25015725}; EC=1.14.-.- {ECO:0000305};	A0A7J7FYK8_CAMSI SubName: Full=Uncharacterized protein {ECO:0000313|EMBL:KAF5933255.1};	Cytochrome P450 CYP2 subfamily	PF00067.25:Cytochrome P450
CYP91	PGRA_05532	(RefSeq) cytochrome P450 71A9 (A)	hypothetical protein TEA_008134 [Camellia sinensis var. sinensis]	C7317_PRUMU RecName: Full=Cytochrome P450 736A117 {ECO:0000303|PubMed:25015725}; EC=1.14.-.- {ECO:0000305};	A0A4S4D4H0_CAMSI SubName: Full=Uncharacterized protein {ECO:0000313|EMBL:THF97224.1};	Cytochrome P450 CYP2 subfamily	PF00067.25:Cytochrome P450
CYP92	PGRA_12702	(RefSeq) cytochrome P450 714A1-like (A)	hypothetical protein L2E82_50434 [Cichorium intybus]	C7352_ARATH RecName: Full=Cytokinin hydroxylase; EC=1.14.13.-; AltName: Full=Cytochrome P450 35A2;	A0A2J6M1E4_LACSA SubName: Full=Uncharacterized protein {ECO:0000313|EMBL:PLY93448.1};	Cytochrome P450 CYP4/CYP19/CYP26 subfamilies	PF00067.25:Cytochrome P450
CYP93	PGRA_18453	(RefSeq) cytochrome P450 714C2-like (A)	hypothetical protein F0562_002155 [Nyssa sinensis]	C14C2_ORYSJ RecName: Full=Cytochrome P450 714C2; EC=1.14.-.-;	A0A5J5CA42_9ASTE SubName: Full=Uncharacterized protein {ECO:0000313|EMBL:KAA8550471.1};	Cytochrome P450 CYP4/CYP19/CYP26 subfamilies	PF00067.25:Cytochrome P450
CYP94	PGRA_06840	(RefSeq) cytochrome P450 714C2 (A)	cytochrome P450 714C2 [Rosa chinensis]	C14C2_ORYSJ RecName: Full=Cytochrome P450 714C2; EC=1.14.-.-;	A0A2P6QL30_ROSCH SubName: Full=Putative cytochrome P450 {ECO:0000313|EMBL:PRQ34882.1};	Cytochrome P450 CYP4/CYP19/CYP26 subfamilies	PF00067.25:Cytochrome P450
CYP95	PGRA_18051	(RefSeq) cytochrome P450 714C2 (A)	hypothetical protein F0562_021636 [Nyssa sinensis]	C14C2_ORYSJ RecName: Full=Cytochrome P450 714C2; EC=1.14.-.-;	A0A5B6Z8H5_DAVIN SubName: Full=Uncharacterized protein {ECO:0000313|EMBL:MPA39393.1};	Cytochrome P450 CYP4/CYP19/CYP26 subfamilies	PF00067.25:Cytochrome P450
CYP96	PGRA_09321	(Kazusa) Lj3g3v3776580.1; - (A)	cytochrome P450 72A555 [Platycodon grandiflorus]	C7A29_PANGI RecName: Full=Cytochrome P450 CYP72A219; EC=1.14.-.-; AltName: Full=Cytochrome P450 CYP72A129;	A0A1V1FRN6_PLAGD SubName: Full=Cytochrome P450 72A555 {ECO:0000313|EMBL:BAX04011.1};	Cytochrome P450 CYP4/CYP19/CYP26 subfamilies	PF00067.25:Cytochrome P450
CYP97	PGRA_09064	(RefSeq) CYP72A67; cytochrome P450 72A15 (A)	cytochrome P450 72A554 [Platycodon grandiflorus]	C7A29_PANGI RecName: Full=Cytochrome P450 CYP72A219; EC=1.14.-.-; AltName: Full=Cytochrome P450 CYP72A129;	A0A1V1FHR7_PLAGD SubName: Full=Cytochrome P450 72A554 {ECO:0000313|EMBL:BAX04010.1};	Cytochrome P450 CYP4/CYP19/CYP26 subfamilies	PF00067.25:Cytochrome P450
CYP98	PGRA_05034	(RefSeq) cytochrome P450 72A15-like (A)	cytochrome P450 72A556 [Platycodon grandiflorus]	C7A29_PANGI RecName: Full=Cytochrome P450 CYP72A219; EC=1.14.-.-; AltName: Full=Cytochrome P450 CYP72A129;	A0A1V1G3E3_PLAGD SubName: Full=Cytochrome P450 72A556 {ECO:0000313|EMBL:BAX04012.1};	Cytochrome P450 CYP4/CYP19/CYP26 subfamilies	PF00067.25:Cytochrome P450
CYP99	PGRA_07990	(RefSeq) cytochrome P450 716A67 (A)	cytochrome P450 72A554 [Platycodon grandiflorus]	C7A29_PANGI RecName: Full=Cytochrome P450 CYP72A219; EC=1.14.-.-; AltName: Full=Cytochrome P450 CYP72A129;	A0A1V1FHR7_PLAGD SubName: Full=Cytochrome P450 72A554 {ECO:0000313|EMBL:BAX04010.1};	Cytochrome P450 CYP4/CYP19/CYP26 subfamilies	PF00067.25:Cytochrome P450
CYP100	PGRA_05032	(RefSeq) cytochrome P450 72A15 (A)	cytochrome P450 72A556 [Platycodon grandiflorus]	C7A29_PANGI RecName: Full=Cytochrome P450 CYP72A219; EC=1.14.-.-; AltName: Full=Cytochrome P450 CYP72A129;	A0A1V1G3E3_PLAGD SubName: Full=Cytochrome P450 72A556 {ECO:0000313|EMBL:BAX04012.1};	Cytochrome P450 CYP4/CYP19/CYP26 subfamilies	PF00067.25:Cytochrome P450
CYP101	PGRA_05938	(RefSeq) cytochrome P450 76A1-like (A)	cytochrome P450 76A1-like [Helianthus annuus]	C76A2_SOLME RecName: Full=Cytochrome P450 76A2; EC=1.14.-.-; AltName: Full=CYPLXXVIA2; AltName: Full=Cytochrome P-450EG7;	A0A5J4ZLU7_9ASTE SubName: Full=Uncharacterized protein {ECO:0000313|EMBL:KAA8518636.1};	Cytochrome P450 CYP2 subfamily	PF00067.25:Cytochrome P450
CYP102	PGRA_10649	(RefSeq) cytochrome P450 76A1-like (A)	hypothetical protein F0562_016840 [Nyssa sinensis]	C76A2_SOLME RecName: Full=Cytochrome P450 76A2; EC=1.14.-.-; AltName: Full=CYPLXXVIA2; AltName: Full=Cytochrome P-450EG7;	A0A5J4ZFP2_9ASTE SubName: Full=Uncharacterized protein {ECO:0000313|EMBL:KAA8516654.1};	Cytochrome P450 CYP2 subfamily	PF00067.25:Cytochrome P450
CYP103	PGRA_07098	(RefSeq) cytochrome P450 76A2-like (A)	Cytochrome P450, E-class, group I [Parasponia andersonii]	IO_CATRO RecName: Full=Iridoid oxidase {ECO:0000303|PubMed:24710322}; Short=CrIO {ECO:0000303|PubMed:24710322}; EC=1.14.14.161 {ECO:0000269|PubMed:24710322}; AltName: Full=Cytochrome P450 76A26 {ECO:0000303|PubMed:24710322}; Short=CrCYP76A26 {ECO:0000303|PubMed:24710322};	A0A2P5C548_PARAD SubName: Full=Cytochrome P450, E-class, group I {ECO:0000313|EMBL:PON56114.1};	Cytochrome P450 CYP2 subfamily	PF00067.25:Cytochrome P450
CYP104	PGRA_15318	(RefSeq) cytochrome P450 76C4-like (A)	cytochrome P450 76T24-like [Vitis riparia]	CYT24_CATRO RecName: Full=Cytochrome P450 76T24 {ECO:0000303|PubMed:24710322}; Short=CrCYP76T24 {ECO:0000303|PubMed:24710322}; EC=1.14.-.- {ECO:0000305};	A0A4S4EJA3_CAMSI SubName: Full=Uncharacterized protein {ECO:0000313|EMBL:THG16630.1};	Cytochrome P450 CYP2 subfamily	PF00067.25:Cytochrome P450
CYP105	PGRA_08649	(RefSeq) cytochrome P450 78A5-like (A)	hypothetical protein F0562_025019 [Nyssa sinensis]	C78A5_ARATH RecName: Full=Cytochrome P450 78A5; EC=1.14.-.-; AltName: Full=Protein KLUH;	A0A5J5BEM1_9ASTE SubName: Full=Uncharacterized protein {ECO:0000313|EMBL:KAA8541056.1};	Cytochrome P450 CYP2 subfamily	PF00067.25:Cytochrome P450
CYP106	PGRA_15183	(RefSeq) cytochrome P450 78A5-like (A)	hypothetical protein F0562_025019 [Nyssa sinensis]	C78A5_ARATH RecName: Full=Cytochrome P450 78A5; EC=1.14.-.-; AltName: Full=Protein KLUH;	A0A5J5BEM1_9ASTE SubName: Full=Uncharacterized protein {ECO:0000313|EMBL:KAA8541056.1};	Cytochrome P450 CYP2 subfamily	PF00067.25:Cytochrome P450
CYP107	PGRA_18854	(RefSeq) cytochrome P450 78A5-like (A)	cytochrome P450 78A4 [Helianthus annuus]	C78A5_ARATH RecName: Full=Cytochrome P450 78A5; EC=1.14.-.-; AltName: Full=Protein KLUH;	A0A5B7BIT3_DAVIN SubName: Full=Uncharacterized protein {ECO:0000313|EMBL:MPA68178.1};	Cytochrome P450 CYP2 subfamily	PF00067.25:Cytochrome P450
CYP108	PGRA_19302	(RefSeq) cytochrome P450 78A5-like (A)	hypothetical protein F0562_025019 [Nyssa sinensis]	C78A5_ARATH RecName: Full=Cytochrome P450 78A5; EC=1.14.-.-; AltName: Full=Protein KLUH;	A0A5J5BEM1_9ASTE SubName: Full=Uncharacterized protein {ECO:0000313|EMBL:KAA8541056.1};	Cytochrome P450 CYP2 subfamily	PF00067.25:Cytochrome P450
CYP109	PGRA_12309	(RefSeq) cytochrome P450 78A9-like (A)	hypothetical protein F0562_007811 [Nyssa sinensis]	C78A3_SOYBN RecName: Full=Cytochrome P450 78A3; EC=1.14.-.-;	A0A5J5A761_9ASTE SubName: Full=Uncharacterized protein {ECO:0000313|EMBL:KAA8526089.1};	Cytochrome P450 CYP2 subfamily	PF00067.25:Cytochrome P450
CYP110	PGRA_15271	(RefSeq) cytochrome P450 78A3 (A)	hypothetical protein F0562_014945 [Nyssa sinensis]	C78A3_SOYBN RecName: Full=Cytochrome P450 78A3; EC=1.14.-.-;	A0A5J4ZPG4_9ASTE SubName: Full=Uncharacterized protein {ECO:0000313|EMBL:KAA8520783.1};	Cytochrome P450 CYP2 subfamily	PF00067.25:Cytochrome P450
CYP111	PGRA_08692	(RefSeq) cytochrome P450 78A7 (A)	hypothetical protein F0562_027429 [Nyssa sinensis]	C78A7_ARATH RecName: Full=Cytochrome P450 78A7; EC=1.14.-.-;	A0A5J5B9V9_9ASTE SubName: Full=Uncharacterized protein {ECO:0000313|EMBL:KAA8537991.1};	Cytochrome P450 CYP2 subfamily	PF00067.25:Cytochrome P450
CYP112	PGRA_18409	(RefSeq) cytochrome P450 93A3-like (A)	hypothetical protein F0562_017166 [Nyssa sinensis]	C93A1_SOYBN RecName: Full=3,9-dihydroxypterocarpan 6A-monooxygenase; EC=1.14.14.93 {ECO:0000269|PubMed:9720921}; AltName: Full=Cytochrome P450 93A1; AltName: Full=Dihydroxypterocarpan 6a-hydroxylase; Short=D6aH;	A0A5J4ZH70_9ASTE SubName: Full=Uncharacterized protein {ECO:0000313|EMBL:KAA8517016.1};	Cytochrome P450 CYP2 subfamily	PF00067.25:Cytochrome P450
CYP113	PGRA_09657	(RefSeq) uncharacterized protein LOC113862150 (A)	hypothetical protein J1N35_006890 [Gossypium stocksii]	C71Z1_AMMMJ RecName: Full=5-OH-xanthotoxin synthase {ECO:0000303|PubMed:29971079}; EC=1.14.14.- {ECO:0000269|PubMed:29971079}; AltName: Full=Cytochrome P450 CYP71AZ1 {ECO:0000303|PubMed:29971079};	A0A8J6CQ93_9ROSI SubName: Full=Uncharacterized protein {ECO:0000313|EMBL:KAG8480654.1};	Cytochrome P450 CYP2 subfamily	PF00067.25:Cytochrome P450
CYP114	PGRA_18298	(RefSeq) uncharacterized protein LOC113862150 (A)	unnamed protein product [Arabidopsis thaliana]	C71BQ_ARATH RecName: Full=Cytochrome P450 71B26; EC=1.14.-.-;	A0A7G2ENK9_ARATH SubName: Full=(thale cress) hypothetical protein {ECO:0000313|EMBL:CAD5324190.1};	Cytochrome P450 CYP2 subfamily	PF00067.25:Cytochrome P450
CYP115	PGRA_10097	(RefSeq) cytochrome P450 81Q32-like (A)	hypothetical protein VITISV_015004 [Vitis vinifera]	CYQ32_CATRO RecName: Full=Cytochrome P450 81Q32 {ECO:0000303|PubMed:24710322}; Short=CrCYP81Q32 {ECO:0000303|PubMed:24710322}; EC=1.14.-.- {ECO:0000305};	A5AJI9_VITVI SubName: Full=Uncharacterized protein {ECO:0000313|EMBL:CAN60309.1};	Cytochrome P450 CYP2 subfamily	PF00067.25:Cytochrome P450
CYP116	PGRA_18667	(RefSeq) isoflavone 3'-hydroxylase-like (A)	hypothetical protein L2E82_27175 [Cichorium intybus]	CYQ32_CATRO RecName: Full=Cytochrome P450 81Q32 {ECO:0000303|PubMed:24710322}; Short=CrCYP81Q32 {ECO:0000303|PubMed:24710322}; EC=1.14.-.- {ECO:0000305};	A0A2R6RN81_ACTCC SubName: Full=Cytochrome P450 81E8 like {ECO:0000313|EMBL:PSS31462.1};	Cytochrome P450 CYP2 subfamily	PF00067.25:Cytochrome P450
CYP117	PGRA_13277	(RefSeq) cytochrome P450 85A1 (A)	hypothetical protein L1887_31659 [Cichorium endivia]	C85A1_SOLLC RecName: Full=Cytochrome P450 85A1 {ECO:0000303|PubMed:15710611}; Short=LeCYP85A1 {ECO:0000303|PubMed:15710611}; AltName: Full=C6-oxidase {ECO:0000303|PubMed:11402205}; AltName: Full=Castasterone synthase CYP85A1 {ECO:0000303|PubMed:15710611}; EC=1.14.14.- {ECO:0000269|PubMed:15710611}; AltName: Full=Protein DWARF {ECO:0000303|PubMed:8672892, ECO:0000303|PubMed:9990098};	A0A164U304_DAUCS SubName: Full=Uncharacterized protein {ECO:0000313|EMBL:KZM88374.1};	Cytochrome P450 CYP4/CYP19/CYP26 subfamilies	PF00067.25:Cytochrome P450
CYP118	PGRA_10856	(RefSeq) cytochrome P450 710A11-like (A)	hypothetical protein I3760_Q009700 [Carya illinoinensis]	C7111_SOLLC RecName: Full=Cytochrome P450 710A11 {ECO:0000303|PubMed:16531502}; EC=1.14.19.41 {ECO:0000269|PubMed:16531502}; AltName: Full=C-22 sterol desaturase {ECO:0000303|PubMed:16531502};	A0A7J7GWH3_CAMSI SubName: Full=Uncharacterized protein {ECO:0000313|EMBL:KAF5944797.1};	Cytochrome P450 CYP4/CYP19/CYP26 subfamilies	PF00067.25:Cytochrome P450
CYP119	PGRA_12894	(RefSeq) cytochrome P450 710A11 (A)	hypothetical protein L1887_37913 [Cichorium endivia]	C7111_SOLLC RecName: Full=Cytochrome P450 710A11 {ECO:0000303|PubMed:16531502}; EC=1.14.19.41 {ECO:0000269|PubMed:16531502}; AltName: Full=C-22 sterol desaturase {ECO:0000303|PubMed:16531502};	A0A251V0G5_HELAN SubName: Full=Putative cytochrome P450, family 710, subfamily A, polypeptide 1 {ECO:0000313|EMBL:OTG29107.1};	Cytochrome P450 CYP4/CYP19/CYP26 subfamilies	PF00067.25:Cytochrome P450
CYP120	PGRA_12467	(RefSeq) cytochrome P450 704B1-like (A)	Cytochrome P450 704C1 [Camellia lanceoleosa]	C04C1_PINTA RecName: Full=Cytochrome P450 704C1; EC=1.14.-.-; AltName: Full=Cytochrome P450 CYPD;	A0A5J5ATG9_9ASTE SubName: Full=Uncharacterized protein {ECO:0000313|EMBL:KAA8533810.1};	Cytochrome P450 CYP4/CYP19/CYP26 subfamilies	PF00067.25:Cytochrome P450
CYP121	PGRA_15584	(RefSeq) cytochrome P450 704B1-like (A)	hypothetical protein LSAT_3X133140 [Lactuca sativa]	C04C1_PINTA RecName: Full=Cytochrome P450 704C1; EC=1.14.-.-; AltName: Full=Cytochrome P450 CYPD;	A0A2J6K4T4_LACSA SubName: Full=Uncharacterized protein {ECO:0000313|EMBL:PLY70059.1};	Cytochrome P450 CYP4/CYP19/CYP26 subfamilies	PF00067.25:Cytochrome P450
CYP122	PGRA_15254	(RefSeq) cytochrome P450 704B1 (A)	hypothetical protein CUMW_063780 [Citrus unshiu]	C04C1_PINTA RecName: Full=Cytochrome P450 704C1; EC=1.14.-.-; AltName: Full=Cytochrome P450 CYPD;	A0A2H5NPN5_CITUN SubName: Full=Uncharacterized protein {ECO:0000313|EMBL:GAY42027.1};	Cytochrome P450 CYP4/CYP19/CYP26 subfamilies	PF00067.25:Cytochrome P450
CYP123	PGRA_20212	(RefSeq) cytochrome P450 704B1 (A)	hypothetical protein L6452_41993 [Arctium lappa]	C70B1_ARATH RecName: Full=Cytochrome P450 704B1; AltName: Full=Long-chain fatty acid omega-hydroxylase; EC=1.14.14.80 {ECO:0000269|PubMed:19700560};	A0A2U1PFP4_ARTAN SubName: Full=Cytochrome P450 704B1 {ECO:0000313|EMBL:PWA84611.1};	Cytochrome P450 CYP4/CYP19/CYP26 subfamilies	PF00067.25:Cytochrome P450
CYP124	PGRA_16594	(RefSeq) cytochrome P450 86A1 (A)	cytochrome P450 86A1 [Helianthus annuus]	C86A1_ARATH RecName: Full=Cytochrome P450 86A1; EC=1.14.14.80 {ECO:0000269|PubMed:9500987}; AltName: Full=CYPLXXXVI; AltName: Full=P450-dependent fatty acid omega-hydroxylase; AltName: Full=Protein HYDROXYLASE OF ROOT SUBERIZED TISSUE;	A0A251TYA2_HELAN SubName: Full=Putative cytochrome P450 {ECO:0000313|EMBL:OTG15552.1};	Cytochrome P450 CYP4/CYP19/CYP26 subfamilies	PF00067.25:Cytochrome P450
CYP125	PGRA_11270	(RefSeq) LOW QUALITY PROTEIN: cytochrome P450 86A22-like (A)	hypothetical protein F0562_013217 [Nyssa sinensis]	86A22_PETHY RecName: Full=Cytochrome P450 86A22 {ECO:0000303|PubMed:19940120}; EC=1.14.14.129 {ECO:0000269|PubMed:19940120}; AltName: Full=Long-chain acyl-CoA omega-monooxygenase {ECO:0000305};	A0A5J4ZYA3_9ASTE SubName: Full=Uncharacterized protein {ECO:0000313|EMBL:KAA8522422.1};	Cytochrome P450 CYP4/CYP19/CYP26 subfamilies	PF00067.25:Cytochrome P450
CYP126	PGRA_16224	(RefSeq) cytochrome P450 94A1-like (A)	cytochrome P450 oxidase 94A1-like protein [Platycodon grandiflorus]	C94A2_VICSA RecName: Full=Cytochrome P450 94A2; EC=1.14.-.-; AltName: Full=P450-dependent fatty acid omega-hydroxylase;	A0A2I7M6D6_PLAGD SubName: Full=Cytochrome P450 oxidase 94A1-like protein {ECO:0000313|EMBL:AUR26643.1};	Cytochrome P450 CYP4/CYP19/CYP26 subfamilies	PF00067.25:Cytochrome P450
CYP127	PGRA_16706	(RefSeq) cytochrome P450 94A1-like (A)	cytochrome P450 oxidase 94A1-like protein [Platycodon grandiflorus]	C94A1_VICSA RecName: Full=Cytochrome P450 94A1; EC=1.14.-.-; AltName: Full=P450-dependent fatty acid omega-hydroxylase;	A0A2I7M6D6_PLAGD SubName: Full=Cytochrome P450 oxidase 94A1-like protein {ECO:0000313|EMBL:AUR26643.1};	Cytochrome P450 CYP4/CYP19/CYP26 subfamilies	PF00067.25:Cytochrome P450
CYP128	PGRA_15394	(RefSeq) cytochrome P450 86A8 (A)	hypothetical protein BUALT_Bualt01G0229200 [Buddleja alternifolia]	C86A8_ARATH RecName: Full=Cytochrome P450 86A8; EC=1.14.14.1; AltName: Full=Protein LACERATA;	A0A5B7CCG8_DAVIN SubName: Full=Uncharacterized protein {ECO:0000313|EMBL:MPA77776.1};	Cytochrome P450 CYP4/CYP19/CYP26 subfamilies	PF00067.25:Cytochrome P450
CYP129	PGRA_18963	(RefSeq) cytochrome P450 81Q32 (A)	Cytochrome P450 81Q32 [Camellia lanceoleosa]	CYQ32_CATRO RecName: Full=Cytochrome P450 81Q32 {ECO:0000303|PubMed:24710322}; Short=CrCYP81Q32 {ECO:0000303|PubMed:24710322}; EC=1.14.-.- {ECO:0000305};	A0A5B6ZS83_DAVIN SubName: Full=Uncharacterized protein {ECO:0000313|EMBL:MPA45573.1}; Flags: Fragment;	Cytochrome P450 CYP2 subfamily	PF00067.25:Cytochrome P450
CYP130	PGRA_21675	(RefSeq) cytochrome P450 81Q32 (A)	PREDICTED: isoflavone 2'-hydroxylase-like [Prunus mume]	CYQ32_CATRO RecName: Full=Cytochrome P450 81Q32 {ECO:0000303|PubMed:24710322}; Short=CrCYP81Q32 {ECO:0000303|PubMed:24710322}; EC=1.14.-.- {ECO:0000305};	A0A5B7BVS7_DAVIN SubName: Full=Uncharacterized protein {ECO:0000313|EMBL:MPA72101.1};	Cytochrome P450 CYP2 subfamily	PF00067.25:Cytochrome P450
CYP131	PGRA_05897	(RefSeq) alkane hydroxylase MAH1-like (A)	hypothetical protein Pfo_013357 [Paulownia fortunei]	C96AF_ARATH RecName: Full=Alkane hydroxylase MAH1 {ECO:0000303|PubMed:17905869}; EC=1.14.-.- {ECO:0000305|PubMed:17905869}; AltName: Full=Cytochrome P450 96A15 {ECO:0000305}; AltName: Full=Protein MID-CHAIN ALKANE HYDROXYLASE 1 {ECO:0000303|PubMed:17905869};	A0A2G9G4Y5_9LAMI SubName: Full=Cytochrome P450 CYP4/CYP19/CYP26 subfamily {ECO:0000313|EMBL:PIN00373.1};	Cytochrome P450 CYP4/CYP19/CYP26 subfamilies	PF00067.25:Cytochrome P450
UGT1	PGRA_00201	(RefSeq) flavonol 3-O-glucosyltransferase F3GT2-like (A)	hypothetical protein Pfo_029566 [Paulownia fortunei]	F3GT2_ACTCC RecName: Full=Flavonol 3-O-glucosyltransferase F3GT2 {ECO:0000305}; EC=2.4.1.91 {ECO:0000269|PubMed:21175894}; AltName: Full=Flavonoid 3-O-glycosyltransferase 2 {ECO:0000303|PubMed:21175894};	A0A6A4LT83_9ERIC RecName: Full=Glycosyltransferase {ECO:0000256|RuleBase:RU362057}; EC=2.4.1.- {ECO:0000256|RuleBase:RU362057}; Flags: Fragment;	UDP-glucuronosyl and UDP-glucosyl transferase	PF00201.21:UDP-glucoronosyl and UDP-glucosyl transferase
UGT2	PGRA_01549	(RefSeq) (R)-mandelonitrile beta-glucosyltransferase-like (A)	7-deoxyloganetin glucosyltransferase [Camellia lanceoleosa]	UGT2_GARJA RecName: Full=7-deoxyloganetin glucosyltransferase; EC=2.4.1.324; AltName: Full=Genipin glucosyltransferase; AltName: Full=UDP-glucose glucosyltransferase 2; Short=GjUGT2; AltName: Full=UDP-glycosyltransferase 85A24;	A0A4S4CYP0_CAMSI RecName: Full=Glycosyltransferase {ECO:0000256|RuleBase:RU362057}; EC=2.4.1.- {ECO:0000256|RuleBase:RU362057};	UDP-glucuronosyl and UDP-glucosyl transferase	PF00201.21:UDP-glucoronosyl and UDP-glucosyl transferase
UGT3	PGRA_02308	(RefSeq) 7-deoxyloganetin glucosyltransferase-like (A)	unnamed protein product [Coffea canephora]	UGT2_GARJA RecName: Full=7-deoxyloganetin glucosyltransferase; EC=2.4.1.324; AltName: Full=Genipin glucosyltransferase; AltName: Full=UDP-glucose glucosyltransferase 2; Short=GjUGT2; AltName: Full=UDP-glycosyltransferase 85A24;	A0A068TN29_COFCA RecName: Full=Glycosyltransferase {ECO:0000256|RuleBase:RU362057}; EC=2.4.1.- {ECO:0000256|RuleBase:RU362057};	UDP-glucuronosyl and UDP-glucosyl transferase	PF00201.21:UDP-glucoronosyl and UDP-glucosyl transferase
UGT4	PGRA_03305	(RefSeq) 7-deoxyloganetin glucosyltransferase (A)	UGT55 [Panax notoginseng]	U85A8_STERE RecName: Full=UDP-glycosyltransferase 85A8 {ECO:0000303|PubMed:15610349}; EC=2.4.1.- {ECO:0000305};	A0A0D5ZDJ0_PANGI SubName: Full=UGTPg32 {ECO:0000313|EMBL:AKA44599.1};	UDP-glucuronosyl and UDP-glucosyl transferase	PF00201.21:UDP-glucoronosyl and UDP-glucosyl transferase
UGT5	PGRA_03928	(RefSeq) (R)-mandelonitrile beta-glucosyltransferase-like (A)	hypothetical protein F0562_016257 [Nyssa sinensis]	UGT8_CATRO RecName: Full=7-deoxyloganetic acid glucosyltransferase; EC=2.4.1.323; AltName: Full=UDP-glucose glucosyltransferase 8; Short=CrUGT8; AltName: Full=UDP-glycosyltransferase 709C2;	A0A5B7CBK5_DAVIN RecName: Full=Glycosyltransferase {ECO:0000256|RuleBase:RU362057}; EC=2.4.1.- {ECO:0000256|RuleBase:RU362057}; Flags: Fragment;	UDP-glucuronosyl and UDP-glucosyl transferase	PF00201.21:UDP-glucoronosyl and UDP-glucosyl transferase
UGT6	PGRA_04146	(RefSeq) (R)-mandelonitrile beta-glucosyltransferase-like (A)	hypothetical protein HHK36_009507 [Tetracentron sinense]	UGT2_GARJA RecName: Full=7-deoxyloganetin glucosyltransferase; EC=2.4.1.324; AltName: Full=Genipin glucosyltransferase; AltName: Full=UDP-glucose glucosyltransferase 2; Short=GjUGT2; AltName: Full=UDP-glycosyltransferase 85A24;	A0A834ZB05_9MAGN RecName: Full=Glycosyltransferase {ECO:0000256|RuleBase:RU362057}; EC=2.4.1.- {ECO:0000256|RuleBase:RU362057};	UDP-glucuronosyl and UDP-glucosyl transferase	PF00201.21:UDP-glucoronosyl and UDP-glucosyl transferase
UGT7	PGRA_07589	(RefSeq) (R)-mandelonitrile beta-glucosyltransferase-like (A)	7-deoxyloganetin glucosyltransferase [Camellia lanceoleosa]	UGT2_GARJA RecName: Full=7-deoxyloganetin glucosyltransferase; EC=2.4.1.324; AltName: Full=Genipin glucosyltransferase; AltName: Full=UDP-glucose glucosyltransferase 2; Short=GjUGT2; AltName: Full=UDP-glycosyltransferase 85A24;	A0A4S4E6H6_CAMSI RecName: Full=Glycosyltransferase {ECO:0000256|RuleBase:RU362057}; EC=2.4.1.- {ECO:0000256|RuleBase:RU362057};	UDP-glucuronosyl and UDP-glucosyl transferase	PF00201.21:UDP-glucoronosyl and UDP-glucosyl transferase
UGT8	PGRA_08292	(RefSeq) (R)-mandelonitrile beta-glucosyltransferase-like (A)	7-deoxyloganetin glucosyltransferase [Camellia lanceoleosa]	UGT2_GARJA RecName: Full=7-deoxyloganetin glucosyltransferase; EC=2.4.1.324; AltName: Full=Genipin glucosyltransferase; AltName: Full=UDP-glucose glucosyltransferase 2; Short=GjUGT2; AltName: Full=UDP-glycosyltransferase 85A24;	A0A4S4CYP0_CAMSI RecName: Full=Glycosyltransferase {ECO:0000256|RuleBase:RU362057}; EC=2.4.1.- {ECO:0000256|RuleBase:RU362057};	UDP-glucuronosyl and UDP-glucosyl transferase	PF00201.21:UDP-glucoronosyl and UDP-glucosyl transferase
UGT9	PGRA_08451	(RefSeq) (R)-mandelonitrile beta-glucosyltransferase-like (A)	hypothetical protein TEA_020623 [Camellia sinensis var. sinensis]	UGT2_GARJA RecName: Full=7-deoxyloganetin glucosyltransferase; EC=2.4.1.324; AltName: Full=Genipin glucosyltransferase; AltName: Full=UDP-glucose glucosyltransferase 2; Short=GjUGT2; AltName: Full=UDP-glycosyltransferase 85A24;	A0A4S4EJR9_CAMSI RecName: Full=UDPGT domain-containing protein {ECO:0000259|PROSITE:PS00375};	UDP-glucuronosyl and UDP-glucosyl transferase	PF00201.21:UDP-glucoronosyl and UDP-glucosyl transferase
UGT10	PGRA_12373	(RefSeq) (R)-mandelonitrile beta-glucosyltransferase-like (A)	7-deoxyloganetic acid UDP-glucosyltransferase-like protein [Amsonia hubrichtii]	7DLGT_CATRO RecName: Full=7-deoxyloganetic acid glucosyl transferase {ECO:0000303|PubMed:24104568, ECO:0000303|PubMed:24710322}; Short=7-DLGT {ECO:0000303|PubMed:24104568, ECO:0000303|PubMed:24710322}; Short=Cr7DLGT {ECO:0000303|PubMed:24104568, ECO:0000303|PubMed:24710322}; EC=2.4.1.323 {ECO:0000269|PubMed:24104568, ECO:0000269|PubMed:24710322}; AltName: Full=UDP glycosyltransferase 709C2 {ECO:0…	U5NDF3_9GENT RecName: Full=Glycosyltransferase {ECO:0000256|RuleBase:RU362057}; EC=2.4.1.- {ECO:0000256|RuleBase:RU362057};	UDP-glucuronosyl and UDP-glucosyl transferase	PF00201.21:UDP-glucoronosyl and UDP-glucosyl transferase
UGT11	PGRA_13313	(RefSeq) UDP-glycosyltransferase 708G1-like (A)	UGT15 [Panax ginseng]	708G1_CITJP RecName: Full=UDP-glycosyltransferase 708G1 {ECO:0000303|PubMed:28370711}; EC=2.4.1.360 {ECO:0000269|PubMed:28370711}; AltName: Full=2-hydroxyflavanone C-glucosyltransferase {ECO:0000305}; AltName: Full=FcCGT {ECO:0000303|PubMed:28370711};	A0A068J845_PANGI RecName: Full=Glycosyltransferase {ECO:0000256|RuleBase:RU362057}; EC=2.4.1.- {ECO:0000256|RuleBase:RU362057};	UDP-glucuronosyl and UDP-glucosyl transferase	PF00201.21:UDP-glucoronosyl and UDP-glucosyl transferase
UGT12	PGRA_00883	(RefSeq) crocetin glucosyltransferase, chloroplastic-like (A)	hypothetical protein F0562_035242 [Nyssa sinensis]	UGT1_GARJA RecName: Full=Crocetin glucosyltransferase, chloroplastic; EC=2.4.1.271; AltName: Full=UDP-glucose glucosyltransferase 1; Short=GjUGT1; AltName: Full=UDP-glycosyltransferase 75L6; Flags: Precursor;	A0A5J5ACC6_9ASTE RecName: Full=Glycosyltransferase {ECO:0000256|RuleBase:RU362057}; EC=2.4.1.- {ECO:0000256|RuleBase:RU362057};	UDP-glucuronosyl and UDP-glucosyl transferase	PF00201.21:UDP-glucoronosyl and UDP-glucosyl transferase
UGT13	PGRA_01797	(RefSeq) crocetin glucosyltransferase, chloroplastic-like (A)	hypothetical protein F0562_000035 [Nyssa sinensis]	75L17_MALDO RecName: Full=Phloretin 4'-O-glucosyltransferase {ECO:0000303|PubMed:27316677}; Short=MdPh-4'-OGT {ECO:0000303|PubMed:27316677}; EC=2.4.1.- {ECO:0000269|PubMed:27316677}; AltName: Full=Flavanone 7-O-beta-glucosyltransferase UGT75L17 {ECO:0000305}; EC=2.4.1.185 {ECO:0000269|PubMed:27316677}; AltName: Full=UDP-glycosyltransferase 75L17 {ECO:0000303|PubMed:27316677};	A0A5J5C423_9ASTE RecName: Full=Glycosyltransferase {ECO:0000256|RuleBase:RU362057}; EC=2.4.1.- {ECO:0000256|RuleBase:RU362057};	UDP-glucuronosyl and UDP-glucosyl transferase	PF00201.21:UDP-glucoronosyl and UDP-glucosyl transferase
UGT14(UGT73C6)	PGRA_05369	(RefSeq) UDP-glycosyltransferase 73C6-like (A)	hypothetical protein F0562_016887 [Nyssa sinensis]	U73C6_ARATH RecName: Full=UDP-glycosyltransferase 73C6; EC=2.4.1.-; AltName: Full=Flavonol-3-O-glycoside-7-O-glucosyltransferase 1; AltName: Full=Zeatin O-glucosyltransferase 2;	A0A5J4ZHA5_9ASTE RecName: Full=UDPGT domain-containing protein {ECO:0000259|PROSITE:PS00375};	UDP-glucuronosyl and UDP-glucosyl transferase	PF00201.21:UDP-glucoronosyl and UDP-glucosyl transferase
UGT15(UGT73C3)	PGRA_06250	(RefSeq) UDP-glycosyltransferase 73C6-like (A)	hypothetical protein F0562_016887 [Nyssa sinensis]	U73C3_ARATH RecName: Full=UDP-glycosyltransferase 73C3; EC=2.4.1.-;	A0A5J4ZHA5_9ASTE RecName: Full=UDPGT domain-containing protein {ECO:0000259|PROSITE:PS00375};	UDP-glucuronosyl and UDP-glucosyl transferase	PF00201.21:UDP-glucoronosyl and UDP-glucosyl transferase
UGT16	PGRA_02696	(RefSeq) UDP-glycosyltransferase 85A2 (A)	7-deoxyloganetin glucosyltransferase-like [Herrania umbratica]	UGT2_GARJA RecName: Full=7-deoxyloganetin glucosyltransferase; EC=2.4.1.324; AltName: Full=Genipin glucosyltransferase; AltName: Full=UDP-glucose glucosyltransferase 2; Short=GjUGT2; AltName: Full=UDP-glycosyltransferase 85A24;	A0A6J1B6W2_9ROSI RecName: Full=Glycosyltransferase {ECO:0000256|RuleBase:RU362057}; EC=2.4.1.- {ECO:0000256|RuleBase:RU362057};	UDP-glucuronosyl and UDP-glucosyl transferase	PF00201.21:UDP-glucoronosyl and UDP-glucosyl transferase
UGT17	PGRA_05722	(RefSeq) UDP-glycosyltransferase 85A5-like (A)	7-deoxyloganetic acid glucosyltransferase [Camellia lanceoleosa]	7DLGT_CATRO RecName: Full=7-deoxyloganetic acid glucosyl transferase {ECO:0000303|PubMed:24104568, ECO:0000303|PubMed:24710322}; Short=7-DLGT {ECO:0000303|PubMed:24104568, ECO:0000303|PubMed:24710322}; Short=Cr7DLGT {ECO:0000303|PubMed:24104568, ECO:0000303|PubMed:24710322}; EC=2.4.1.323 {ECO:0000269|PubMed:24104568, ECO:0000269|PubMed:24710322}; AltName: Full=UDP glycosyltransferase 709C2 {ECO:0…	A0A4S4E1E1_CAMSI RecName: Full=Glycosyltransferase {ECO:0000256|RuleBase:RU362057}; EC=2.4.1.- {ECO:0000256|RuleBase:RU362057};	UDP-glucuronosyl and UDP-glucosyl transferase	PF00201.21:UDP-glucoronosyl and UDP-glucosyl transferase
UGT18	PGRA_11460	(RefSeq) UDP-glycosyltransferase 85A5-like (A)	UGTPg25 [Panax ginseng]	7DLGT_CATRO RecName: Full=7-deoxyloganetic acid glucosyl transferase {ECO:0000303|PubMed:24104568, ECO:0000303|PubMed:24710322}; Short=7-DLGT {ECO:0000303|PubMed:24104568, ECO:0000303|PubMed:24710322}; Short=Cr7DLGT {ECO:0000303|PubMed:24104568, ECO:0000303|PubMed:24710322}; EC=2.4.1.323 {ECO:0000269|PubMed:24104568, ECO:0000269|PubMed:24710322}; AltName: Full=UDP glycosyltransferase 709C2 {ECO:0…	A0A0D5ZD70_PANGI RecName: Full=Glycosyltransferase {ECO:0000256|RuleBase:RU362057}; EC=2.4.1.- {ECO:0000256|RuleBase:RU362057};	UDP-glucuronosyl and UDP-glucosyl transferase	PF00201.21:UDP-glucoronosyl and UDP-glucosyl transferase
UGT19	PGRA_21723	(RefSeq) UDP-glycosyltransferase 85A1-like (A)	PREDICTED: UDP-glycosyltransferase 83A1 [Vitis vinifera]	U83A1_ARATH RecName: Full=UDP-glycosyltransferase 83A1; EC=2.4.1.-;	A0A2N9H7X3_FAGSY SubName: Full=Uncharacterized protein {ECO:0000313|EMBL:SPD10526.1};	UDP-glucuronosyl and UDP-glucosyl transferase	PF00201.21:UDP-glucoronosyl and UDP-glucosyl transferase
UGT20	PGRA_16753	(RefSeq) DIMBOA UDP-glucosyltransferase BX8-like (A)	hypothetical protein F0562_001019 [Nyssa sinensis]	UGT7_CATRO RecName: Full=UDP-glucose iridoid glucosyltransferase; EC=2.4.1.-; AltName: Full=UDP-glucose glucosyltransferase 7; Short=CrUGT7; AltName: Full=UDP-glycosyltransferase 76A2;	A0A5J5C1S2_9ASTE SubName: Full=Uncharacterized protein {ECO:0000313|EMBL:KAA8549335.1};	UDP-glucuronosyl and UDP-glucosyl transferase	PF00201.21:UDP-glucoronosyl and UDP-glucosyl transferase
UGT21	PGRA_17481	(RefSeq) DIMBOA UDP-glucosyltransferase BX8-like (A)	hypothetical protein F0562_001019 [Nyssa sinensis]	UGT7_CATRO RecName: Full=UDP-glucose iridoid glucosyltransferase; EC=2.4.1.-; AltName: Full=UDP-glucose glucosyltransferase 7; Short=CrUGT7; AltName: Full=UDP-glycosyltransferase 76A2;	A0A5J5C1S2_9ASTE SubName: Full=Uncharacterized protein {ECO:0000313|EMBL:KAA8549335.1};	UDP-glucuronosyl and UDP-glucosyl transferase	PF00201.21:UDP-glucoronosyl and UDP-glucosyl transferase
UGT22	PGRA_08096	(RefSeq) UDP-glycosyltransferase 74E2-like (A)	AU1 [Ilex asprella]	74AC1_SIRGR RecName: Full=Mogroside IE synthase {ECO:0000305}; EC=2.4.1.350 {ECO:0000269|PubMed:25759326, ECO:0000269|Ref.3}; AltName: Full=UDP-glycosyltransferase 74AC1 {ECO:0000303|PubMed:25759326};	A0A6B9MEW2_9AQUA RecName: Full=Glycosyltransferase {ECO:0000256|RuleBase:RU362057}; EC=2.4.1.- {ECO:0000256|RuleBase:RU362057};	UDP-glucuronosyl and UDP-glucosyl transferase	PF00201.21:UDP-glucoronosyl and UDP-glucosyl transferase
UGT23	PGRA_12955	(RefSeq) UDP-glycosyltransferase 74G1-like (A)	hypothetical protein M9H77_15574 [Catharanthus roseus]	U83A1_ARATH RecName: Full=UDP-glycosyltransferase 83A1; EC=2.4.1.-;	A0A498J8E3_MALDO RecName: Full=UDPGT domain-containing protein {ECO:0000259|PROSITE:PS00375};	UDP-glucuronosyl and UDP-glucosyl transferase	PF00201.21:UDP-glucoronosyl and UDP-glucosyl transferase
UGT24	PGRA_14751	(RefSeq) UDP-glycosyltransferase 74F2-like (A)	hypothetical protein F0562_006699 [Nyssa sinensis]	U74E2_ARATH RecName: Full=UDP-glycosyltransferase 74E2; EC=2.4.1.- {ECO:0000269|PubMed:20798329};	A0A5J5API2_9ASTE RecName: Full=Glycosyltransferase {ECO:0000256|RuleBase:RU362057}; EC=2.4.1.- {ECO:0000256|RuleBase:RU362057};	UDP-glucuronosyl and UDP-glucosyl transferase	PF00201.21:UDP-glucoronosyl and UDP-glucosyl transferase
UGT25	PGRA_16424	(RefSeq) UDP-glycosyltransferase 74G1-like (A)	UDP-glycosyltransferase [Actinidia chinensis var. chinensis]	U87A2_ARATH RecName: Full=UDP-glycosyltransferase 87A2; EC=2.4.1.-;	A0A5B7C2B6_DAVIN SubName: Full=Putative UDP-glycosyltransferase 87A1-like {ECO:0000313|EMBL:MPA74824.1}; EC=2.4.1.- {ECO:0000313|EMBL:MPA74824.1};	UDP-glucuronosyl and UDP-glucosyl transferase	PF00201.21:UDP-glucoronosyl and UDP-glucosyl transferase
UGT26	PGRA_17495	(RefSeq) UDP-glycosyltransferase 74F2-like (A)	hypothetical protein RHMOL_Rhmol01G0325300 [Rhododendron molle]	U87A1_ARATH RecName: Full=UDP-glycosyltransferase 87A1; EC=2.4.1.-;	A0A5B7C2B6_DAVIN SubName: Full=Putative UDP-glycosyltransferase 87A1-like {ECO:0000313|EMBL:MPA74824.1}; EC=2.4.1.- {ECO:0000313|EMBL:MPA74824.1};	UDP-glucuronosyl and UDP-glucosyl transferase	PF00201.21:UDP-glucoronosyl and UDP-glucosyl transferase
UGT27	PGRA_17706	(RefSeq) UDP-glycosyltransferase 74F2-like (A)	hypothetical protein F0562_021664 [Nyssa sinensis]	U74F2_ARATH RecName: Full=UDP-glycosyltransferase 74F2; EC=2.4.1.-; AltName: Full=AtSGT1; AltName: Full=Salicylic acid glucosyltransferase 1;	A0A5J5BN71_9ASTE RecName: Full=Glycosyltransferase {ECO:0000256|RuleBase:RU362057}; EC=2.4.1.- {ECO:0000256|RuleBase:RU362057};	UDP-glucuronosyl and UDP-glucosyl transferase	PF00201.21:UDP-glucoronosyl and UDP-glucosyl transferase
UGT28	PGRA_17940	(RefSeq) mogroside IE synthase-like (A)	hypothetical protein F0562_002194 [Nyssa sinensis]	U74F2_ARATH RecName: Full=UDP-glycosyltransferase 74F2; EC=2.4.1.-; AltName: Full=AtSGT1; AltName: Full=Salicylic acid glucosyltransferase 1;	A0A5J5C907_9ASTE RecName: Full=Glycosyltransferase {ECO:0000256|RuleBase:RU362057}; EC=2.4.1.- {ECO:0000256|RuleBase:RU362057};	UDP-glucuronosyl and UDP-glucosyl transferase	PF00201.21:UDP-glucoronosyl and UDP-glucosyl transferase
UGT29	PGRA_18120	(RefSeq) UDP-glycosyltransferase 74G1-like (A)	UDP-glycosyltransferase 87A1 [Camellia lanceoleosa]	U87A2_ARATH RecName: Full=UDP-glycosyltransferase 87A2; EC=2.4.1.-;	A0A7J7FRB7_CAMSI SubName: Full=Uncharacterized protein {ECO:0000313|EMBL:KAF5930587.1};	UDP-glucuronosyl and UDP-glucosyl transferase	PF00201.21:UDP-glucoronosyl and UDP-glucosyl transferase
UGT30	PGRA_04272	(RefSeq) scopoletin glucosyltransferase-like (A)	hypothetical protein H5410_006939 [Solanum commersonii]	U90A1_ARATH RecName: Full=UDP-glycosyltransferase 90A1; EC=2.4.1.-;	A0A5J5C3D8_9ASTE RecName: Full=RING-type domain-containing protein {ECO:0000259|PROSITE:PS50089};	UDP-glucuronosyl and UDP-glucosyl transferase	PF00201.21:UDP-glucoronosyl and UDP-glucosyl transferase
UGT31	PGRA_07310	(RefSeq) scopoletin glucosyltransferase-like (A)	UGT73A18 [Panax ginseng]	SCGT_TOBAC RecName: Full=Scopoletin glucosyltransferase; EC=2.4.1.128; AltName: Full=Phenylpropanoid:glucosyltransferase 1;	A0A5B6ZIQ3_DAVIN RecName: Full=Glycosyltransferase {ECO:0000256|RuleBase:RU362057}; EC=2.4.1.- {ECO:0000256|RuleBase:RU362057};	UDP-glucuronosyl and UDP-glucosyl transferase	PF00201.21:UDP-glucoronosyl and UDP-glucosyl transferase
UGT32	PGRA_15170	(RefSeq) scopoletin glucosyltransferase-like (A)	UGT73A18 [Panax ginseng]	SCGT_TOBAC RecName: Full=Scopoletin glucosyltransferase; EC=2.4.1.128; AltName: Full=Phenylpropanoid:glucosyltransferase 1;	A0A5B6ZIQ3_DAVIN RecName: Full=Glycosyltransferase {ECO:0000256|RuleBase:RU362057}; EC=2.4.1.- {ECO:0000256|RuleBase:RU362057};	UDP-glucuronosyl and UDP-glucosyl transferase	PF00201.21:UDP-glucoronosyl and UDP-glucosyl transferase
UGT33	PGRA_19520	(RefSeq) LOW QUALITY PROTEIN: scopoletin glucosyltransferase-like (A)	UDP-glycosyltransferase 90A1 [Lactuca sativa]	U90A1_ARATH RecName: Full=UDP-glycosyltransferase 90A1; EC=2.4.1.-;	A0A2J6LAZ9_LACSA SubName: Full=Uncharacterized protein {ECO:0000313|EMBL:PLY84520.1};	UDP-glucuronosyl and UDP-glucosyl transferase	PF00201.21:UDP-glucoronosyl and UDP-glucosyl transferase
UGT34	PGRA_15474	(RefSeq) hydroquinone glucosyltransferase-like (A)	hydroquinone glucosyltransferase-like [Camellia sinensis]	HQGT_RAUSE RecName: Full=Hydroquinone glucosyltransferase; EC=2.4.1.218; AltName: Full=Arbutin synthase;	A0A5B7AF82_DAVIN RecName: Full=Glycosyltransferase {ECO:0000256|RuleBase:RU362057}; EC=2.4.1.- {ECO:0000256|RuleBase:RU362057};	UDP-glucuronosyl and UDP-glucosyl transferase	PF00201.21:UDP-glucoronosyl and UDP-glucosyl transferase
UGT35	PGRA_15630	(RefSeq) hydroquinone glucosyltransferase-like (A)	hydroquinone glucosyltransferase-like [Camellia sinensis]	HQGT_RAUSE RecName: Full=Hydroquinone glucosyltransferase; EC=2.4.1.218; AltName: Full=Arbutin synthase;	A0A5B7AF82_DAVIN RecName: Full=Glycosyltransferase {ECO:0000256|RuleBase:RU362057}; EC=2.4.1.- {ECO:0000256|RuleBase:RU362057};	UDP-glucuronosyl and UDP-glucosyl transferase	PF00201.21:UDP-glucoronosyl and UDP-glucosyl transferase
UGT36	PGRA_18702	(RefSeq) anthocyanidin 3-O-glucoside 2'''-O-xylosyltransferase (A)	UDP-glycosyltransferase 79B6-like [Camellia sinensis]	U79B6_ARATH RecName: Full=UDP-glycosyltransferase 79B6; EC=2.4.1.-;	A0A438J4N7_VITVI RecName: Full=Glycosyltransferase {ECO:0000256|RuleBase:RU362057}; EC=2.4.1.- {ECO:0000256|RuleBase:RU362057};	UDP-glucuronosyl and UDP-glucosyl transferase	PF00201.21:UDP-glucoronosyl and UDP-glucosyl transferase
UGT37	PGRA_19873	(RefSeq) anthocyanidin 3-O-glucoside 2'''-O-xylosyltransferase (A)	UDP-glycosyltransferase 79B6-like [Camellia sinensis]	AXYLT_ARATH RecName: Full=Anthocyanidin 3-O-glucoside 2'''-O-xylosyltransferase; Short=A3G2''XylT; EC=2.4.2.51;	A0A2R6QCI1_ACTCC SubName: Full=Anthocyanidin 3-O-glucoside 2'''-O-xylosyltransferase {ECO:0000313|EMBL:PSS05838.1};	UDP-glucuronosyl and UDP-glucosyl transferase	PF00201.21:UDP-glucoronosyl and UDP-glucosyl transferase
UGT38	PGRA_11729	(RefSeq) anthocyanidin 5,3-O-glucosyltransferase-like (A)	UDP-glycosyltransferase 88B1-like [Olea europaea var. sylvestris]	U88B1_STERE RecName: Full=UDP-glycosyltransferase 88B1 {ECO:0000303|PubMed:15610349}; EC=2.4.1.- {ECO:0000305};	A0A5B6YMI8_DAVIN RecName: Full=Glycosyltransferase {ECO:0000256|RuleBase:RU362057}; EC=2.4.1.- {ECO:0000256|RuleBase:RU362057};	UDP-glucuronosyl and UDP-glucosyl transferase	PF00201.21:UDP-glucoronosyl and UDP-glucosyl transferase
UGT39	PGRA_16307	(RefSeq) UDP-glycosyltransferase 92A1-like (A)	UDP-glycosyltransferase 92A1 [Camellia lanceoleosa]	U92A1_ARATH RecName: Full=UDP-glycosyltransferase 92A1; EC=2.4.1.-;	A0A4S4E4N6_CAMSI RecName: Full=Glycosyltransferase {ECO:0000256|RuleBase:RU362057}; EC=2.4.1.- {ECO:0000256|RuleBase:RU362057};	UDP-glucuronosyl and UDP-glucosyl transferase	PF00201.21:UDP-glucoronosyl and UDP-glucosyl transferase
UGT40	PGRA_15006	(RefSeq) flavanone 7-O-glucoside 2''-O-beta-L-rhamnosyltransferase-like (A)	hypothetical protein F0562_025864 [Nyssa sinensis]	UGT29_PANGI RecName: Full=UDP-glucosyltransferase 29 {ECO:0000303|PubMed:25769286}; Short=UGTPg29 {ECO:0000303|PubMed:25769286, ECO:0000303|PubMed:29509695}; EC=2.4.1.365 {ECO:0000269|PubMed:25320211, ECO:0000269|PubMed:25769286}; AltName: Full=UDP-glucosyltransferase 94B1 {ECO:0000303|PubMed:25320211}; Short=PgUGT94B1 {ECO:0000303|PubMed:25320211}; AltName: Full=UDP-glucosyltransferase 94Q2 {ECO…	A0A5J5BBA5_9ASTE RecName: Full=Glycosyltransferase {ECO:0000256|RuleBase:RU362057}; EC=2.4.1.- {ECO:0000256|RuleBase:RU362057};	UDP-glucuronosyl and UDP-glucosyl transferase	PF00201.21:UDP-glucoronosyl and UDP-glucosyl transferase
UGT41	PGRA_17657	(RefSeq) flavanone 7-O-glucoside 2''-O-beta-L-rhamnosyltransferase-like (A)	beta-D-glucosyl crocetin beta-1,6-glucosyltransferase-like [Cynara cardunculus var. scolymus]	UGT29_PANGI RecName: Full=UDP-glucosyltransferase 29 {ECO:0000303|PubMed:25769286}; Short=UGTPg29 {ECO:0000303|PubMed:25769286, ECO:0000303|PubMed:29509695}; EC=2.4.1.365 {ECO:0000269|PubMed:25320211, ECO:0000269|PubMed:25769286}; AltName: Full=UDP-glucosyltransferase 94B1 {ECO:0000303|PubMed:25320211}; Short=PgUGT94B1 {ECO:0000303|PubMed:25320211}; AltName: Full=UDP-glucosyltransferase 94Q2 {ECO…	A0A103XVW3_CYNCS RecName: Full=Glycosyltransferase {ECO:0000256|RuleBase:RU362057}; EC=2.4.1.- {ECO:0000256|RuleBase:RU362057};	UDP-glucuronosyl and UDP-glucosyl transferase	PF00201.21:UDP-glucoronosyl and UDP-glucosyl transferase
UGT42	PGRA_16212	(RefSeq) anthocyanidin 3-O-glucosyltransferase (A)	UDP-rhamnose:delphinidin 3-O-glucoside rhamnosyltransferase [Lobelia erinus]	UFOG_PETHY RecName: Full=Anthocyanidin-3-O-glucoside rhamnosyltransferase {ECO:0000303|PubMed:8130800}; EC=2.4.1.- {ECO:0000305}; AltName: Full=Anthocyanin rhamnosyl transferase {ECO:0000303|PubMed:8130799};	A0A140KFJ2_LOBER RecName: Full=Glycosyltransferase {ECO:0000256|RuleBase:RU362057}; EC=2.4.1.- {ECO:0000256|RuleBase:RU362057};	UDP-glucuronosyl and UDP-glucosyl transferase	PF00201.21:UDP-glucoronosyl and UDP-glucosyl transferase
UGT43	PGRA_05638	(RefSeq) uncharacterized LOC109182250 (A)	hypothetical protein F0562_016496 [Nyssa sinensis]	U86A1_ARATH RecName: Full=UDP-glycosyltransferase 86A1; EC=2.4.1.-;	A0A5B7ATH2_DAVIN RecName: Full=Glycosyltransferase {ECO:0000256|RuleBase:RU362057}; EC=2.4.1.- {ECO:0000256|RuleBase:RU362057};	UDP-glucuronosyl and UDP-glucosyl transferase	PF00201.21:UDP-glucoronosyl and UDP-glucosyl transferase
UGT44	PGRA_06413	(RefSeq) uncharacterized LOC109182250 (A)	hypothetical protein F0562_016496 [Nyssa sinensis]	U86A1_ARATH RecName: Full=UDP-glycosyltransferase 86A1; EC=2.4.1.-;	A0A5B7ATH2_DAVIN RecName: Full=Glycosyltransferase {ECO:0000256|RuleBase:RU362057}; EC=2.4.1.- {ECO:0000256|RuleBase:RU362057};	UDP-glucuronosyl and UDP-glucosyl transferase	PF00201.21:UDP-glucoronosyl and UDP-glucosyl transferase
UGT45	PGRA_06605	(RefSeq) gallate 1-beta-glucosyltransferase-like (A)	UDP-glucose:hydroxycinnamate 1-O-glucosyltransferase [Lobelia erinus]	GGT24_PUNGR RecName: Full=Gallate 1-beta-glucosyltransferase 84A24 {ECO:0000305}; EC=2.4.1.136 {ECO:0000269|PubMed:27227328}; AltName: Full=UDP-glucose:gallate glucosyltransferase {ECO:0000305}; AltName: Full=UDP-glycosyltransferase 84A24 {ECO:0000303|PubMed:27227328}; EC=2.4.1.120 {ECO:0000269|PubMed:27227328}; EC=2.4.1.170 {ECO:0000269|PubMed:27227328}; EC=2.4.1.177 {ECO:0000269|PubMed:27227328…	B0I1D9_LOBER RecName: Full=Glycosyltransferase {ECO:0000256|RuleBase:RU362057}; EC=2.4.1.- {ECO:0000256|RuleBase:RU362057};	UDP-glucuronosyl and UDP-glucosyl transferase	PF00201.21:UDP-glucoronosyl and UDP-glucosyl transferase
UGT46	PGRA_14368	(RefSeq) linamarin synthase 2 (A)	UDP-glycosyltransferase 85A8-like [Prunus avium]	UGTK5_MANES RecName: Full=Linamarin synthase 2 {ECO:0000305}; EC=2.4.1.63 {ECO:0000269|PubMed:21736650}; AltName: Full=Cyanohydrin UDP-glucosyltransferase UGT85K5 {ECO:0000303|PubMed:21736650};	A0A6P5RIQ4_PRUAV SubName: Full=UDP-glycosyltransferase 85A8-like {ECO:0000313|RefSeq:XP_021802879.1};	UDP-glucuronosyl and UDP-glucosyl transferase	PF00201.21:UDP-glucoronosyl and UDP-glucosyl transferase
UGT47	PGRA_01417	(RefSeq) anthocyanidin 3-O-galactosyltransferase F3GT1 (A)	UDP-glucose:anthocyanidin 3-O-glucosyltransferase [Lobelia erinus]	F3GT1_ACTCC RecName: Full=Anthocyanidin 3-O-galactosyltransferase F3GT1 {ECO:0000305}; EC=2.4.1.294 {ECO:0000269|PubMed:21175894, ECO:0000269|PubMed:29057484}; AltName: Full=Flavonoid 3-O-glycosyltransferase 1 {ECO:0000303|PubMed:21175894}; AltName: Full=UDP-galactose flavonoid 3-O-galactosyltransferase 3A {ECO:0000303|PubMed:29057484}; Short=AcUFGT3a {ECO:0000303|PubMed:29057484};	A4F1T0_LOBER RecName: Full=Glycosyltransferase {ECO:0000256|RuleBase:RU362057}; EC=2.4.1.- {ECO:0000256|RuleBase:RU362057};	UDP-glucuronosyl and UDP-glucosyl transferase	PF00201.21:UDP-glucoronosyl and UDP-glucosyl transferase
UGT48	PGRA_04802	(RefSeq) zeatin O-glucosyltransferase-like (A)	hypothetical protein F0562_017433 [Nyssa sinensis]	ZOX_PHAVU RecName: Full=Zeatin O-xylosyltransferase {ECO:0000303|PubMed:10364407}; EC=2.4.2.40 {ECO:0000269|PubMed:10364407}; AltName: Full=Zeatin O-beta-D-xylosyltransferase {ECO:0000305};	A0A5B7APS3_DAVIN RecName: Full=UDPGT domain-containing protein {ECO:0000259|PROSITE:PS00375}; Flags: Fragment;	UDP-glucuronosyl and UDP-glucosyl transferase	PF00201.21:UDP-glucoronosyl and UDP-glucosyl transferase
UGT49	PGRA_05179	(RefSeq) zeatin O-glucosyltransferase-like (A)	Zeatin O-glucosyltransferase [Actinidia chinensis var. chinensis]	ZOG_PHALU RecName: Full=Zeatin O-glucosyltransferase {ECO:0000303|PubMed:9874810}; EC=2.4.1.203 {ECO:0000269|PubMed:9874810}; AltName: Full=Trans-zeatin O-beta-D-glucosyltransferase {ECO:0000305};	A0A5B7AP14_DAVIN RecName: Full=Glycosyltransferase {ECO:0000256|RuleBase:RU362057}; EC=2.4.1.- {ECO:0000256|RuleBase:RU362057};	UDP-glucuronosyl and UDP-glucosyl transferase	PF00201.21:UDP-glucoronosyl and UDP-glucosyl transferase
UGT50	PGRA_05936	(RefSeq) zeatin O-glucosyltransferase-like (A)	UDP-Glycosyltransferase superfamily protein [Actinidia rufa]	ZOG_PHALU RecName: Full=Zeatin O-glucosyltransferase {ECO:0000303|PubMed:9874810}; EC=2.4.1.203 {ECO:0000269|PubMed:9874810}; AltName: Full=Trans-zeatin O-beta-D-glucosyltransferase {ECO:0000305};	A0A5B7AP14_DAVIN RecName: Full=Glycosyltransferase {ECO:0000256|RuleBase:RU362057}; EC=2.4.1.- {ECO:0000256|RuleBase:RU362057};	UDP-glucuronosyl and UDP-glucosyl transferase	PF00201.21:UDP-glucoronosyl and UDP-glucosyl transferase
UGT51	PGRA_05987	(RefSeq) zeatin O-glucosyltransferase-like (A)	hypothetical protein Vadar_012895 [Vaccinium darrowii]	ZOG_PHALU RecName: Full=Zeatin O-glucosyltransferase {ECO:0000303|PubMed:9874810}; EC=2.4.1.203 {ECO:0000269|PubMed:9874810}; AltName: Full=Trans-zeatin O-beta-D-glucosyltransferase {ECO:0000305};	A0A5B7AP14_DAVIN RecName: Full=Glycosyltransferase {ECO:0000256|RuleBase:RU362057}; EC=2.4.1.- {ECO:0000256|RuleBase:RU362057};	UDP-glucuronosyl and UDP-glucosyl transferase	PF00201.21:UDP-glucoronosyl and UDP-glucosyl transferase
UGT52	PGRA_06353	(RefSeq) zeatin O-glucosyltransferase-like (A)	Zeatin O-glucosyltransferase [Camellia lanceoleosa]	ZOG_PHALU RecName: Full=Zeatin O-glucosyltransferase {ECO:0000303|PubMed:9874810}; EC=2.4.1.203 {ECO:0000269|PubMed:9874810}; AltName: Full=Trans-zeatin O-beta-D-glucosyltransferase {ECO:0000305};	A0A5B7AP14_DAVIN RecName: Full=Glycosyltransferase {ECO:0000256|RuleBase:RU362057}; EC=2.4.1.- {ECO:0000256|RuleBase:RU362057};	UDP-glucuronosyl and UDP-glucosyl transferase	PF00201.21:UDP-glucoronosyl and UDP-glucosyl transferase
UGT53	PGRA_06397	(RefSeq) zeatin O-glucosyltransferase-like (A)	hypothetical protein Vadar_012895 [Vaccinium darrowii]	ZOG_PHALU RecName: Full=Zeatin O-glucosyltransferase {ECO:0000303|PubMed:9874810}; EC=2.4.1.203 {ECO:0000269|PubMed:9874810}; AltName: Full=Trans-zeatin O-beta-D-glucosyltransferase {ECO:0000305};	A0A5B7AP14_DAVIN RecName: Full=Glycosyltransferase {ECO:0000256|RuleBase:RU362057}; EC=2.4.1.- {ECO:0000256|RuleBase:RU362057};	UDP-glucuronosyl and UDP-glucosyl transferase	PF00201.21:UDP-glucoronosyl and UDP-glucosyl transferase
UGT54	PGRA_06708	(GenBank) Glycosyltransferase (A)	cis-zeatin O-glucosyltransferase [Vigna unguiculata]	ZOG_PHALU RecName: Full=Zeatin O-glucosyltransferase {ECO:0000303|PubMed:9874810}; EC=2.4.1.203 {ECO:0000269|PubMed:9874810}; AltName: Full=Trans-zeatin O-beta-D-glucosyltransferase {ECO:0000305};	A0A4D6MV52_VIGUN SubName: Full=Cis-zeatin O-glucosyltransferase {ECO:0000313|EMBL:QCE05283.1};	UDP-glucuronosyl and UDP-glucosyl transferase	PF00201.21:UDP-glucoronosyl and UDP-glucosyl transferase
UGT55	PGRA_07115	(RefSeq) zeatin O-glucosyltransferase-like (A)	UDP-Glycosyltransferase superfamily protein [Actinidia rufa]	ZOG_PHALU RecName: Full=Zeatin O-glucosyltransferase {ECO:0000303|PubMed:9874810}; EC=2.4.1.203 {ECO:0000269|PubMed:9874810}; AltName: Full=Trans-zeatin O-beta-D-glucosyltransferase {ECO:0000305};	A0A5B7AP14_DAVIN RecName: Full=Glycosyltransferase {ECO:0000256|RuleBase:RU362057}; EC=2.4.1.- {ECO:0000256|RuleBase:RU362057};	UDP-glucuronosyl and UDP-glucosyl transferase	PF00201.21:UDP-glucoronosyl and UDP-glucosyl transferase
UGT56	PGRA_07257	(RefSeq) zeatin O-glucosyltransferase-like (A)	zeatin O-glucosyltransferase-like [Coffea arabica]	ZOG_PHALU RecName: Full=Zeatin O-glucosyltransferase {ECO:0000303|PubMed:9874810}; EC=2.4.1.203 {ECO:0000269|PubMed:9874810}; AltName: Full=Trans-zeatin O-beta-D-glucosyltransferase {ECO:0000305};	A0A5B7AP14_DAVIN RecName: Full=Glycosyltransferase {ECO:0000256|RuleBase:RU362057}; EC=2.4.1.- {ECO:0000256|RuleBase:RU362057};	UDP-glucuronosyl and UDP-glucosyl transferase	PF00201.21:UDP-glucoronosyl and UDP-glucosyl transferase
UGT57	PGRA_10635	(RefSeq) anthocyanidin 3-O-glucosyltransferase 5-like (A)	UDP glycosyltransferase [Panax ginseng]	UFOG5_MANES RecName: Full=Anthocyanidin 3-O-glucosyltransferase 5; EC=2.4.1.115; AltName: Full=Flavonol 3-O-glucosyltransferase 5; AltName: Full=UDP-glucose flavonoid 3-O-glucosyltransferase 5;	A0A385CIM2_PANGI RecName: Full=Glycosyltransferase {ECO:0000256|RuleBase:RU362057}; EC=2.4.1.- {ECO:0000256|RuleBase:RU362057};	UDP-glucuronosyl and UDP-glucosyl transferase	PF00201.21:UDP-glucoronosyl and UDP-glucosyl transferase
UGT58	PGRA_11405	(RefSeq) anthocyanidin 3-O-glucosyltransferase 5-like (A)	UDP glycosyltransferase [Panax ginseng]	UFOG5_MANES RecName: Full=Anthocyanidin 3-O-glucosyltransferase 5; EC=2.4.1.115; AltName: Full=Flavonol 3-O-glucosyltransferase 5; AltName: Full=UDP-glucose flavonoid 3-O-glucosyltransferase 5;	A0A385CIM2_PANGI RecName: Full=Glycosyltransferase {ECO:0000256|RuleBase:RU362057}; EC=2.4.1.- {ECO:0000256|RuleBase:RU362057};	UDP-glucuronosyl and UDP-glucosyl transferase	PF00201.21:UDP-glucoronosyl and UDP-glucosyl transferase
UGT59	PGRA_00527	(RefSeq) anthocyanidin 3-O-glucosyltransferase 2-like (A)	anthocyanidin 3-O-glucosyltransferase 2-like [Coffea arabica]	U71E1_STERE RecName: Full=UDP-glycosyltransferase 71E1 {ECO:0000303|PubMed:15610349}; EC=2.4.1.- {ECO:0000305};	A0A6P6S992_COFAR RecName: Full=Glycosyltransferase {ECO:0000256|RuleBase:RU362057}; EC=2.4.1.- {ECO:0000256|RuleBase:RU362057};	UDP-glucuronosyl and UDP-glucosyl transferase	PF00201.21:UDP-glucoronosyl and UDP-glucosyl transferase
UGT60	PGRA_02796	(RefSeq) anthocyanidin 3-O-glucosyltransferase 2-like (A)	UDP-glycosyltransferase 71K1-like [Prunus yedoensis var. nudiflora]	UFOG2_MANES RecName: Full=Anthocyanidin 3-O-glucosyltransferase 2; EC=2.4.1.115; AltName: Full=Flavonol 3-O-glucosyltransferase 2; AltName: Full=UDP-glucose flavonoid 3-O-glucosyltransferase 2; Flags: Fragment;	A0A314UJZ0_PRUYE RecName: Full=Glycosyltransferase {ECO:0000256|RuleBase:RU362057}; EC=2.4.1.- {ECO:0000256|RuleBase:RU362057};	UDP-glucuronosyl and UDP-glucosyl transferase	PF00201.21:UDP-glucoronosyl and UDP-glucosyl transferase
UGT61	PGRA_04513	(RefSeq) anthocyanidin 3-O-glucosyltransferase 2-like (A)	UDP-glycosyltransferase 71K1-like [Coffea eugenioides]	U71K1_MALDO RecName: Full=UDP-glycosyltransferase 71K1 {ECO:0000303|Ref.1}; EC=2.4.1.- {ECO:0000305}; AltName: Full=UDP-glucose:chalcone 2'-O-glucosyltransferase {ECO:0000305}; AltName: Full=UDP-glucose:flavonol 2'-O-glucosyltransferase {ECO:0000305};	A0A6P6T0C5_COFAR RecName: Full=Glycosyltransferase {ECO:0000256|RuleBase:RU362057}; EC=2.4.1.- {ECO:0000256|RuleBase:RU362057};	UDP-glucuronosyl and UDP-glucosyl transferase	PF00201.21:UDP-glucoronosyl and UDP-glucosyl transferase
UGT62	PGRA_10046	(RefSeq) anthocyanidin 3-O-glucosyltransferase 2-like (A)	anthocyanidin 3-O-glucosyltransferase 2 [Lactuca sativa]	U71E1_STERE RecName: Full=UDP-glycosyltransferase 71E1 {ECO:0000303|PubMed:15610349}; EC=2.4.1.- {ECO:0000305};	A0A2J6M4K3_LACSA RecName: Full=Glycosyltransferase {ECO:0000256|RuleBase:RU362057}; EC=2.4.1.- {ECO:0000256|RuleBase:RU362057};	UDP-glucuronosyl and UDP-glucosyl transferase	PF00201.21:UDP-glucoronosyl and UDP-glucosyl transferase
UGT63	PGRA_11700	(RefSeq) anthocyanidin 3-O-glucosyltransferase 2-like (A)	anthocyanidin 3-O-glucosyltransferase 2 [Lactuca sativa]	UFOG6_FRAAN RecName: Full=UDP-glucose flavonoid 3-O-glucosyltransferase 6 {ECO:0000303|PubMed:18487633}; EC=2.4.1.91 {ECO:0000269|PubMed:18487633}; AltName: Full=Flavonol 3-O-glucosyltransferase 6 {ECO:0000303|PubMed:18487633}; Short=FaGT6 {ECO:0000303|PubMed:18487633};	A0A2J6M4K3_LACSA RecName: Full=Glycosyltransferase {ECO:0000256|RuleBase:RU362057}; EC=2.4.1.- {ECO:0000256|RuleBase:RU362057};	UDP-glucuronosyl and UDP-glucosyl transferase	PF00201.21:UDP-glucoronosyl and UDP-glucosyl transferase
UGT64	PGRA_12708	(RefSeq) anthocyanidin 3-O-glucosyltransferase 2-like (A)	anthocyanidin 3-O-glucosyltransferase 2-like isoform X1 [Erigeron canadensis]	U7A15_MALDO RecName: Full=UDP-glycosyltransferase 71A15 {ECO:0000303|Ref.1}; EC=2.4.1.- {ECO:0000305}; AltName: Full=UDP-glucose:chalcone 2'-O-glucosyltransferase {ECO:0000305}; AltName: Full=UDP-glucose:flavonol 2'-O-glucosyltransferase {ECO:0000305};	A0A1B1V002_CARTI RecName: Full=Glycosyltransferase {ECO:0000256|RuleBase:RU362057}; EC=2.4.1.- {ECO:0000256|RuleBase:RU362057};	UDP-glucuronosyl and UDP-glucosyl transferase	PF00201.21:UDP-glucoronosyl and UDP-glucosyl transferase
UGT65	PGRA_21045	(RefSeq) abscisate beta-glucosyltransferase-like (A)	hypothetical protein FH972_012570 [Carpinus fangiana]	SCGT_TOBAC RecName: Full=Scopoletin glucosyltransferase; EC=2.4.1.128; AltName: Full=Phenylpropanoid:glucosyltransferase 1;	A0A5B7C611_DAVIN SubName: Full=Putative scopoletin glucosyltransferase-like {ECO:0000313|EMBL:MPA74823.1}; EC=2.4.1.- {ECO:0000313|EMBL:MPA74823.1};	UDP-glucuronosyl and UDP-glucosyl transferase	PF00201.21:UDP-glucoronosyl and UDP-glucosyl transferase
UGT66	PGRA_10193	(RefSeq) UDP-glycosyltransferase 76C2 (A)	hypothetical protein F0562_031664 [Nyssa sinensis]	U76B1_ARATH RecName: Full=UDP-glycosyltransferase 76B1 {ECO:0000305}; EC=2.4.1.- {ECO:0000305};	A0A5B7B0C1_DAVIN SubName: Full=Putative UDP-glycosyltransferase 76C4 {ECO:0000313|EMBL:MPA60903.1}; EC=2.4.1.17 {ECO:0000313|EMBL:MPA60903.1};	UDP-glucuronosyl and UDP-glucosyl transferase	PF00201.21:UDP-glucoronosyl and UDP-glucosyl transferase
UGT67	PGRA_10803	(RefSeq) UDP-glycosyltransferase 76C2 (A)	hypothetical protein F0562_031664 [Nyssa sinensis]	U76B1_ARATH RecName: Full=UDP-glycosyltransferase 76B1 {ECO:0000305}; EC=2.4.1.- {ECO:0000305};	A0A5B7AW53_DAVIN SubName: Full=Putative UDP-glycosyltransferase 76C4 {ECO:0000313|EMBL:MPA60902.1}; EC=2.4.1.17 {ECO:0000313|EMBL:MPA60902.1};	UDP-glucuronosyl and UDP-glucosyl transferase	PF00201.21:UDP-glucoronosyl and UDP-glucosyl transferase
UGT68	PGRA_11138	(RefSeq) UDP-glycosyltransferase 76C2 (A)	putative glycosyltransferase [Lobelia erinus]	U76B1_ARATH RecName: Full=UDP-glycosyltransferase 76B1 {ECO:0000305}; EC=2.4.1.- {ECO:0000305};	A4F1T4_LOBER SubName: Full=Putative glycosyltransferase {ECO:0000313|EMBL:BAF49315.1};	UDP-glucuronosyl and UDP-glucosyl transferase	PF00201.21:UDP-glucoronosyl and UDP-glucosyl transferase
UGT69	PGRA_12272	(RefSeq) UDP-glycosyltransferase 76C2 (A)	putative glycosyltransferase [Lobelia erinus]	U76B1_ARATH RecName: Full=UDP-glycosyltransferase 76B1 {ECO:0000305}; EC=2.4.1.- {ECO:0000305};	A4F1T4_LOBER SubName: Full=Putative glycosyltransferase {ECO:0000313|EMBL:BAF49315.1};	UDP-glucuronosyl and UDP-glucosyl transferase	PF00201.21:UDP-glucoronosyl and UDP-glucosyl transferase
UGT70	PGRA_02882	(RefSeq) anthocyanidin 3-O-glucosyltransferase 2-like (A)	hypothetical protein I3760_03G102000 [Carya illinoinensis]	U71K1_MALDO RecName: Full=UDP-glycosyltransferase 71K1 {ECO:0000303|Ref.1}; EC=2.4.1.- {ECO:0000305}; AltName: Full=UDP-glucose:chalcone 2'-O-glucosyltransferase {ECO:0000305}; AltName: Full=UDP-glucose:flavonol 2'-O-glucosyltransferase {ECO:0000305};	A0A2I4FGR6_JUGRE RecName: Full=Glycosyltransferase {ECO:0000256|RuleBase:RU362057}; EC=2.4.1.- {ECO:0000256|RuleBase:RU362057};	UDP-glucuronosyl and UDP-glucosyl transferase	PF00201.21:UDP-glucoronosyl and UDP-glucosyl transferase
UGT71	PGRA_04277	(RefSeq) anthocyanidin 3-O-glucosyltransferase 2-like (A)	UDP-glycosyltransferase 71K1-like [Coffea arabica]	U71K3_FRAAN RecName: Full=UDP-glycosyltransferase 71K3 {ECO:0000303|PubMed:26859691}; EC=2.4.1.- {ECO:0000269|PubMed:26859691}; AltName: Full=Acylphloroglucinol glucosyltransferase {ECO:0000303|PubMed:26859691}; EC=2.4.1.358 {ECO:0000269|PubMed:26859691};	A0A6P6SKR4_COFAR RecName: Full=Glycosyltransferase {ECO:0000256|RuleBase:RU362057}; EC=2.4.1.- {ECO:0000256|RuleBase:RU362057};	UDP-glucuronosyl and UDP-glucosyl transferase	PF00201.21:UDP-glucoronosyl and UDP-glucosyl transferase
BGLU1	PGRA_05768	(RefSeq) BGLU41; beta glucosidase 41 (A)	beta glucosidase 41 [Arabidopsis thaliana]	BGL41_ARATH RecName: Full=Putative beta-glucosidase 41; Short=AtBGLU41; EC=3.2.1.21; Flags: Precursor;	A0A1P8BA32_ARATH SubName: Full=Beta glucosidase 41 {ECO:0000313|EMBL:ANM68449.1};	Beta-glucosidase, lactase phlorizinhydrolase, and related proteins	PF00232.21:Glycosyl hydrolase family 1
BGLU2	PGRA_06386	(RefSeq) putative beta-glucosidase 41 (A)	putative beta-glucosidase 41 [Vitis riparia]	BGL41_ARATH RecName: Full=Putative beta-glucosidase 41; Short=AtBGLU41; EC=3.2.1.21; Flags: Precursor;	F6H2H4_VITVI SubName: Full=Uncharacterized protein {ECO:0000313|EMBL:CCB46454.1};	Beta-glucosidase, lactase phlorizinhydrolase, and related proteins	PF00232.21:Glycosyl hydrolase family 1
BGLU3	PGRA_06913	(RefSeq) putative beta-glucosidase 41 isoform X1 (A)	hypothetical protein F0562_010205 [Nyssa sinensis]	BGL41_ARATH RecName: Full=Putative beta-glucosidase 41; Short=AtBGLU41; EC=3.2.1.21; Flags: Precursor;	A0A5B6YS73_DAVIN SubName: Full=Putative beta-glucosidase 41 {ECO:0000313|EMBL:MPA34489.1}; EC=3.2.1.21 {ECO:0000313|EMBL:MPA34489.1}; Flags: Fragment;	Beta-glucosidase, lactase phlorizinhydrolase, and related proteins	PF00232.21:Glycosyl hydrolase family 1
BGLU4	PGRA_08904	(RefSeq) beta-glucosidase 12 (A)	hypothetical protein SLEP1_g32085 [Shorea leprosula]	BGL12_ORYSI RecName: Full=Beta-glucosidase 12 {ECO:0000305}; EC=3.2.1.21 {ECO:0000305}; Flags: Precursor;	A0A1Y0K2C7_CAMSI SubName: Full=Beta-glucosidase 10 GH1 family {ECO:0000313|EMBL:ARU79078.1};	Beta-glucosidase, lactase phlorizinhydrolase, and related proteins	PF00232.21:Glycosyl hydrolase family 1
BGLU5	PGRA_14401	(RefSeq) cyanogenic beta-glucosidase isoform X1 (A)	cyanogenic beta-glucosidase isoform X1 [Arachis hypogaea]	BGL12_ORYSJ RecName: Full=Beta-glucosidase 12 {ECO:0000305}; Short=Os4bglu12 {ECO:0000303|PubMed:17196101}; EC=3.2.1.21 {ECO:0000269|PubMed:17196101}; Flags: Precursor;	A0A6P4DH63_ARADU SubName: Full=beta-glucosidase 12 {ECO:0000313|RefSeq:XP_015966066.1};	Beta-glucosidase, lactase phlorizinhydrolase, and related proteins	PF00232.21:Glycosyl hydrolase family 1
BGLU6	PGRA_14821	(RefSeq) cyanogenic beta-glucosidase isoform X1 (A)	cyanogenic beta-glucosidase isoform X1 [Arachis hypogaea]	BGL12_ORYSI RecName: Full=Beta-glucosidase 12 {ECO:0000305}; EC=3.2.1.21 {ECO:0000305}; Flags: Precursor;	A0A6P4DH63_ARADU SubName: Full=beta-glucosidase 12 {ECO:0000313|RefSeq:XP_015966066.1};	Beta-glucosidase, lactase phlorizinhydrolase, and related proteins	PF00232.21:Glycosyl hydrolase family 1
BGLU7	PGRA_17006	(RefSeq) beta-glucosidase 24 (A)	raucaffricine-O-beta-D-glucosidase-like [Ipomoea triloba]	RG1_RAUSE RecName: Full=Raucaffricine-O-beta-D-glucosidase; Short=Raucaffricine beta-glucosidase; Short=RsRG; EC=3.2.1.125; AltName: Full=Vomilenine glucosyltransferase; Short=RsVGT; EC=2.4.1.219;	A0A059ACY4_EUCGR SubName: Full=Uncharacterized protein {ECO:0000313|EMBL:KCW51255.1};	Beta-glucosidase, lactase phlorizinhydrolase, and related proteins	PF00232.21:Glycosyl hydrolase family 1
BGLU8	PGRA_17956	(RefSeq) beta-glucosidase 22 (A)	hypothetical protein E3N88_45162 [Mikania micrantha]	BGL11_ARATH RecName: Full=Beta-glucosidase 11; Short=AtBGLU11; EC=3.2.1.21; Flags: Precursor;	A0A5N6LAJ8_9ASTR SubName: Full=Uncharacterized protein {ECO:0000313|EMBL:KAC9871538.1};	Beta-glucosidase, lactase phlorizinhydrolase, and related proteins	PF00232.21:Glycosyl hydrolase family 1
BGLU9	PGRA_19816	(RefSeq) beta-glucosidase 24 (A)	hypothetical protein SLEP1_g32085 [Shorea leprosula]	BGL12_ORYSI RecName: Full=Beta-glucosidase 12 {ECO:0000305}; EC=3.2.1.21 {ECO:0000305}; Flags: Precursor;	A0A6P8CZ78_PUNGR SubName: Full=beta-glucosidase 12-like {ECO:0000313|RefSeq:XP_031389385.1};	Beta-glucosidase, lactase phlorizinhydrolase, and related proteins	PF00232.21:Glycosyl hydrolase family 1
BGLU10	PGRA_05001	(RefSeq) beta-glucosidase 18 isoform X2 (A)	Beta-glucosidase [Actinidia chinensis var. chinensis]	BGL18_ORYSJ RecName: Full=Beta-glucosidase 18 {ECO:0000303|PubMed:17196101}; Short=Os4bglu18 {ECO:0000303|PubMed:17196101}; EC=3.2.1.21 {ECO:0000269|PubMed:23811195, ECO:0000269|PubMed:25219312}; Flags: Precursor;	A0A2R6QE22_ACTCC SubName: Full=Beta-glucosidase {ECO:0000313|EMBL:PSS06315.1};	Beta-glucosidase, lactase phlorizinhydrolase, and related proteins	PF00232.21:Glycosyl hydrolase family 1
BGLU11	PGRA_08230	(RefSeq) beta-glucosidase 44-like (A)	hypothetical protein F0562_023939 [Nyssa sinensis]	BGL44_ARATH RecName: Full=Beta-glucosidase 44; Short=AtBGLU44; EC=3.2.1.21; Flags: Precursor;	A0A5B7BFG0_DAVIN SubName: Full=Uncharacterized protein {ECO:0000313|EMBL:MPA67652.1};	Beta-glucosidase, lactase phlorizinhydrolase, and related proteins	PF00232.21:Glycosyl hydrolase family 1
BGLU12	PGRA_10070	(RefSeq) beta-glucosidase 47-like (A)	hypothetical protein F0562_018905 [Nyssa sinensis]	BGL47_ARATH RecName: Full=Beta-glucosidase 47; Short=AtBGLU47; EC=3.2.1.21; Flags: Precursor;	A0A5J4ZCJ0_9ASTE SubName: Full=Uncharacterized protein {ECO:0000313|EMBL:KAA8515484.1};	Beta-glucosidase, lactase phlorizinhydrolase, and related proteins	PF00232.21:Glycosyl hydrolase family 1
BGLU13	PGRA_16186	(RefSeq) beta-glucosidase 44-like (A)	unnamed protein product [Linum tenue]	BGL08_ORYSJ RecName: Full=Beta-glucosidase 8; Short=Os3bglu8; EC=3.2.1.21; Flags: Precursor;	A0A397YMC2_BRACM RecName: Full=Thioglucosidase {ECO:0000256|ARBA:ARBA00012250}; EC=3.2.1.147 {ECO:0000256|ARBA:ARBA00012250}; AltName: Full=Sinigrinase {ECO:0000256|ARBA:ARBA00032643}; AltName: Full=Thioglucosidase {ECO:0000256|ARBA:ARBA00032797};	Beta-glucosidase, lactase phlorizinhydrolase, and related proteins	PF00232.21:Glycosyl hydrolase family 1
